# Supplementary material for: Tet2 deficiency–induced expansion of monocyte-derived macrophages promotes liver fibrosis
Source: J Exp Med. 2025 Dec 26;223(2):e20251114. doi: 10.1084/jem.20251114 (PMC12755866; doi:10.1084/jem.20251114)
Supplement: Table S4 — contains the GSEA reports in Fig. 4 A. [file jem_20251114_tables4.csv]

NAME	GS<br> follow link to MSigDB	GS DETAILS	SIZE	ES	NES	NOM p-val	FDR q-val	FWER p-val	RANK AT MAX	LEADING EDGE
ANTIGEN PROCESSING AND PRESENTATION	ANTIGEN PROCESSING AND PRESENTATION	Details ...	50	0.6154019	1.9020215	0	0.030189235	0.018	4282	tags=40%, list=20%, signal=50%
B CELL RECEPTOR SIGNALING PATHWAY	B CELL RECEPTOR SIGNALING PATHWAY	Details ...	73	0.562515	1.8191341	0	0.042148575	0.051	2435	tags=38%, list=11%, signal=43%
FC EPSILON RI SIGNALING PATHWAY	FC EPSILON RI SIGNALING PATHWAY	Details ...	77	0.5497529	1.802299	0	0.03570316	0.065	2495	tags=31%, list=11%, signal=35%
AUTOIMMUNE THYROID DISEASE	AUTOIMMUNE THYROID DISEASE	Details ...	27	0.6611034	1.7384095	0.004819277	0.035134565	0.122	2576	tags=22%, list=12%, signal=25%
VIRAL MYOCARDITIS	VIRAL MYOCARDITIS	Details ...	50	0.5210454	1.5864985	0.007692308	0.105533816	0.469	3878	tags=46%, list=18%, signal=56%
NATURAL KILLER CELL MEDIATED CYTOTOXICITY	NATURAL KILLER CELL MEDIATED CYTOTOXICITY	Details ...	102	0.46729812	1.5725317	0.005899705	0.10667681	0.507	3199	tags=31%, list=15%, signal=37%
FC GAMMA R MEDIATED PHAGOCYTOSIS	FC GAMMA R MEDIATED PHAGOCYTOSIS	Details ...	89	0.45632726	1.5326734	0	0.12935548	0.633	1238	tags=24%, list=6%, signal=25%
TERPENOID BACKBONE BIOSYNTHESIS	TERPENOID BACKBONE BIOSYNTHESIS	Details ...	15	0.6424017	1.4746124	0.05	0.15591025	0.804	4014	tags=53%, list=18%, signal=65%
T CELL RECEPTOR SIGNALING PATHWAY	T CELL RECEPTOR SIGNALING PATHWAY	Details ...	105	0.42144087	1.4567207	0	0.16649616	0.846	2435	tags=27%, list=11%, signal=30%
CELL ADHESION MOLECULES CAMS	CELL ADHESION MOLECULES CAMS		103	0.4257045	1.4426761	0.008356546	0.15790346	0.878	2892	tags=40%, list=13%, signal=46%
JAK STAT SIGNALING PATHWAY	JAK STAT SIGNALING PATHWAY		138	0.38860095	1.3955705	0.005813954	0.17373751	0.937	3709	tags=32%, list=17%, signal=38%
CHEMOKINE SIGNALING PATHWAY	CHEMOKINE SIGNALING PATHWAY		168	0.3862596	1.3946894	0.012195122	0.1629371	0.938	3241	tags=31%, list=15%, signal=36%
CYTOKINE CYTOKINE RECEPTOR INTERACTION	CYTOKINE CYTOKINE RECEPTOR INTERACTION		225	0.3613061	1.3611844	0.003184713	0.19541447	0.978	3729	tags=36%, list=17%, signal=43%
GOBP CYTOKINE MEDIATED SIGNALING PATHWAY	GOBP CYTOKINE MEDIATED SIGNALING PATHWAY	Details ...	414	0.34238577	1.3546236	0	0	0	3305	tags=27%, list=15%, signal=31%
GOBP CYTOKINE PRODUCTION INVOLVED IN INFLAMMATORY RESPONSE	GOBP CYTOKINE PRODUCTION INVOLVED IN INFLAMMATORY RESPONSE	Details ...	50	0.4695443	1.4223931	0.028571429	0.028571429	0.011	3374	tags=38%, list=15%, signal=45%
BIOCARTA LAIR PATHWAY	BIOCARTA LAIR PATHWAY	Details ...	15	0.7059113	1.6323043	0.020134227	0.020134227	0.009	724	tags=40%, list=3%, signal=41%
GOBP CYTOKINE PRODUCTION INVOLVED IN IMMUNE RESPONSE	GOBP CYTOKINE PRODUCTION INVOLVED IN IMMUNE RESPONSE	Details ...	91	0.4154046	1.394713	0.013927577	0.013927577	0.005	3192	tags=37%, list=15%, signal=44%
GOBP CYTOKINE PRODUCTION INVOLVED IN IMMUNE RESPONSE	GOBP CYTOKINE PRODUCTION INVOLVED IN IMMUNE RESPONSE	Details ...	91	0.4154046	1.3927495	0.018181818	0.018181818	0.007	3192	tags=37%, list=15%, signal=44%
GOBP T CELL CYTOKINE PRODUCTION	GOBP T CELL CYTOKINE PRODUCTION	Details ...	34	0.47509626	1.3256471	0.08728179	0.08728179	0.035	1351	tags=26%, list=6%, signal=28%
