# Supplementary material for: Tet2 deficiency–induced expansion of monocyte-derived macrophages promotes liver fibrosis
Source: J Exp Med. 2025 Dec 26;223(2):e20251114. doi: 10.1084/jem.20251114 (PMC12755866; doi:10.1084/jem.20251114)
Supplement: Table S5 — contains the RNA sequence data relevant for Fig. 4 C. [file jem_20251114_tables5.xlsx]

## Sheet: A_vs_B.DESeq (2)
id	baseMean	baseMean_A	baseMean_B	foldChange(B/A)(B/A)(B/A)	log2FoldChange	pval	padj	Regulation	Chromosome	Start Site	End Site	Direction	Length	Name	GO	KEGG	EC	eggNOG Class	eggNOG	Description	Entrez_geneID	UniProtAC
ENSMUSG00000020312	62.5987	92.9932	32.2041	0.346307	-1.52988	1.20472e-09	2.07887e-05	Down Regulation	10	79453885	79473752	-	5426	Shc2	GO:0000187;GO:0005886;GO:0007169;GO:0019901;GO:0030971;GO:0030971;GO:0035556;	K17447	-	-	-	SHC (Src homology 2 domain containing) transforming protein 2 [Source:MGI Symbol;Acc:MGI:106180]	216148	Q8BMC3
ENSMUSG00000025497	1086.22	1372.83	799.612	0.582456	-0.779779	4.28318e-08	0.000295957	Nodiff	7	140848996	140856699	-	2739	Cdhr5	GO:0005509;GO:0005509;GO:0005509;GO:0005886;GO:0005886;GO:0005887;GO:0005905;GO:0007155;GO:0007155;GO:0007155;GO:0007155;GO:0007156;GO:0008013;GO:0016020;GO:0016020;GO:0016021;GO:0016021;GO:0016324;GO:0016324;GO:0030154;GO:0031526;GO:0031526;GO:0031528;GO:0031528;GO:0032532;GO:0032532;GO:0042995;GO:0044214;GO:0044214;GO:0050839;GO:0050839;GO:0090675;GO:0090675;GO:0005509;GO:0005509;GO:0005886;GO:…	K16505	-	Z;U	0UR3V;0DS4H;1D1DF;0VFT8;1B0ZC;KOG3594;18V0X;13ICQ;0A2PH	cadherin-related family member 5 [Source:MGI Symbol;Acc:MGI:1919290]	72040	Q8VHF2;A0PJK7
ENSMUSG00000056328	446.513	0	893.026	Inf	Inf	0.0161073	0.700119	Up Regulation	11	67090878	67115401	+	6353	Myh1	GO:0000166;GO:0003774;GO:0003779;GO:0005516;GO:0005524;GO:0005524;GO:0005737;GO:0005859;GO:0005859;GO:0005859;GO:0006936;GO:0006936;GO:0014704;GO:0016459;GO:0016459;GO:0030016;GO:0031672;GO:0032982;GO:0036464;GO:0036464;GO:0051015;GO:0000166;GO:0003774;GO:0003779;GO:0005516;GO:0005524;GO:0005524;GO:0005737;GO:0005859;GO:0006936;GO:0014704;GO:0016459;GO:0016459;GO:0030016;GO:0031672;GO:0032982;GO:…	K24220	-	Z	18X60;0DEEU;0UFCI;1B1HG;12P08;09T3R;1CP4J;0V42H;KOG0161	myosin, heavy polypeptide 1, skeletal muscle, adult [Source:MGI Symbol;Acc:MGI:1339711]	17879	Q5SX40
ENSMUSG00000021508	333.19	485.077	181.303	0.373762	-1.41981	6.86038e-08	0.000295957	Down Regulation	13	56436456	56444364	-	1827	Cxcl14	GO:0005125;GO:0005576;GO:0005615;GO:0006955;GO:0007165;GO:0008009;GO:0060326;GO:0005125;GO:0005576;GO:0005576;GO:0005615;GO:0005794;GO:0005794;GO:0006955;GO:0007165;GO:0008009;GO:0031640;GO:0045662;GO:0048839;GO:0060326;GO:0061844;GO:0061844;GO:2000503;	K10033	-	U	1B5VI;0DV49;0J0K5;1D4ES;0UVYG;0VJHN;13UVC;0A8M7;193FY	chemokine (C-X-C motif) ligand 14 [Source:MGI Symbol;Acc:MGI:1888514]	57266	Q9WUQ5;Q6AXC2
ENSMUSG00000044469	251.976	323.955	179.996	0.555622	-0.847824	2.10327e-07	0.000621119	Nodiff	17	56469477	56480955	+	6256	Tnfaip8l1	GO:0005515;GO:0005737;GO:0005737;GO:0032007;GO:0032007;GO:0042802;GO:0042802;GO:0042981;	-	-	A;T;K	13HHQ;1923F;0DIUT;09XHC;0V6I0;1CTK4;0URX7;1B33S;0IEG9	tumor necrosis factor, alpha-induced protein 8-like 1 [Source:MGI Symbol;Acc:MGI:1913693]	66443	Q8K288
ENSMUSG00000022372	212.288	150.444	274.132	1.82216	0.865651	2.15966e-07	0.000621119	Nodiff	15	66652668	66703678	-	9186	Sla	GO:0004715;GO:0005102;GO:0005515;GO:0005737;GO:0005768;GO:0005925;GO:0007169;GO:0009966;GO:0030154;GO:0031234;GO:0038083;GO:0042127;GO:0043197;GO:0045087;GO:0004715;GO:0005102;GO:0005515;GO:0005737;GO:0005768;GO:0005925;GO:0007169;GO:0009966;GO:0030154;GO:0031234;GO:0038083;GO:0042127;GO:0043197;GO:0045087;GO:0004715;GO:0005102;GO:0005515;GO:0005737;GO:0005768;GO:0005925;GO:0007169;GO:0009966;GO:…	K23698	-	T	0V9ZD;0DP1N;1CXZG;19152;0UQUU;09Y8K;13KD6;0IFZ7;1AZ66	src-like adaptor [Source:MGI Symbol;Acc:MGI:104295]	20491	Q60898;Q4FJX0
ENSMUSG00000044583	244.175	175.883	312.467	1.77656	0.829085	3.49363e-07	0.00086123	Nodiff	X	166087925	166113554	-	4082	Tlr7	GO:0001774;GO:0001932;GO:0002224;GO:0002224;GO:0002376;GO:0002755;GO:0003725;GO:0003725;GO:0003725;GO:0003727;GO:0003727;GO:0004888;GO:0005515;GO:0005737;GO:0005737;GO:0005764;GO:0005768;GO:0005783;GO:0005789;GO:0005886;GO:0005886;GO:0005886;GO:0006954;GO:0006955;GO:0006955;GO:0007165;GO:0007249;GO:0007252;GO:0007252;GO:0008144;GO:0010008;GO:0016020;GO:0016021;GO:0016021;GO:0031410;GO:0032009;GO:…	K05404	-	T	0DPQE;09X81;1CXIA;1ARUM;0UT1F;18WAY;0VCXS;13DH5;KOG4641	toll-like receptor 7 [Source:MGI Symbol;Acc:MGI:2176882]	170743	P58681;Q548J0
ENSMUSG00000031770	3979.09	2859.55	5098.63	1.78302	0.834324	5.18404e-07	0.0011182	Nodiff	8	95113066	95122005	+	2333	Herpud1	GO:0005515;GO:0005783;GO:0005783;GO:0005783;GO:0005783;GO:0005783;GO:0005789;GO:0005789;GO:0005789;GO:0005789;GO:0006511;GO:0006511;GO:0006874;GO:0006874;GO:0006986;GO:0006986;GO:0016020;GO:0016021;GO:0016021;GO:0016567;GO:0030433;GO:0030433;GO:0030968;GO:0030968;GO:0030968;GO:0030970;GO:0030970;GO:0031396;GO:0032469;GO:0032469;GO:0032469;GO:0032469;GO:0034976;GO:0034976;GO:0043154;GO:0043154;GO:…	K14027	-	O	12SIW;0V5IS;18YIP;09UJK;0URVF;0DI3Y;1AXJH;1CX23;KOG4583	homocysteine-inducible, endoplasmic reticulum stress-inducible, ubiquitin-like domain member 1 [Source:MGI Symbol;Acc:MGI:1927406]	64209	Q9JJK5;Q3TMN9
ENSMUSG00000069520	1698.92	2074.9	1322.94	0.637592	-0.649294	6.11492e-07	0.00117243	Nodiff	10	115175579	115198406	-	3675	Tmem19	GO:0016020;GO:0016021;GO:0016021;GO:0016020;GO:0016021;GO:0016021;GO:0003674;GO:0008150;GO:0016020;GO:0016020;GO:0016021;GO:0016021;GO:0003674;GO:0008150;GO:0016020;GO:0016020;GO:0016021;GO:0016021;GO:0016020;GO:0016021;GO:0016021;GO:0016020;GO:0016021;GO:0016021;GO:0016020;GO:0016021;	-	-	S	0DQIP;0UTSV;0V77Z;1CZM3;09W9N;12PT6;KOG4491;1AYFJ;18YWH	transmembrane protein 19 [Source:MGI Symbol;Acc:MGI:1914476]	67226	Q91W52
ENSMUSG00000030399	258.979	0	517.958	Inf	Inf	0.0208611	0.784709	Up Regulation	7	19138701	19156766	+	2913	Ckm	GO:0000166;GO:0003824;GO:0004111;GO:0004111;GO:0004111;GO:0004111;GO:0004111;GO:0005524;GO:0005615;GO:0005615;GO:0005615;GO:0005737;GO:0006603;GO:0009408;GO:0016301;GO:0016301;GO:0016301;GO:0016310;GO:0016740;GO:0016772;GO:0046314;GO:0046314;GO:0046314;GO:0000166;GO:0003824;GO:0004111;GO:0004111;GO:0005524;GO:0016301;GO:0016301;GO:0016310;GO:0016740;GO:0016772;GO:0046314;	K00933	EC:2.7.3.2	H;C	12SPN;18XC3;1CWT1;0DMXA;1B3MD;0USN0;KOG3581;0VB6E;0A0AG	creatine kinase, muscle [Source:MGI Symbol;Acc:MGI:88413]	12715	P07310;A2RTA0
ENSMUSG00000024677	266.932	197.111	336.753	1.70844	0.772681	1.82996e-06	0.002701	Nodiff	19	11493876	11508620	+	4485	Ms4a6b	GO:0003674;GO:0005575;GO:0008150;GO:0016020;GO:0016021;GO:0016021;GO:0003674;GO:0005575;GO:0008150;GO:0016020;GO:0016021;GO:0016021;GO:0016020;GO:0016021;GO:0016021;	K22191	-	S	0UUPF;1D2N7;0DS71;0VGZN;193JN;1B37A;0A64Y;13W8M;0J2FM	membrane-spanning 4-domains, subfamily A, member 6B [Source:MGI Symbol;Acc:MGI:1917024]	69774	Q99N09
ENSMUSG00000029304	6227.73	8243.33	4212.12	0.510972	-0.968683	1.8783e-06	0.002701	Nodiff	5	104582984	104588916	+	1648	Spp1	GO:0001503;GO:0005178;GO:0005576;GO:0005615;GO:0005794;GO:0006710;GO:0007155;GO:0007155;GO:0033280;GO:0045893;GO:0071394;GO:2000866;GO:0001503;GO:0001649;GO:0001649;GO:0005125;GO:0005178;GO:0005576;GO:0005615;GO:0005615;GO:0005615;GO:0005737;GO:0005794;GO:0006710;GO:0006874;GO:0006883;GO:0007155;GO:0007155;GO:0007155;GO:0007155;GO:0007165;GO:0010033;GO:0010811;GO:0030593;GO:0030643;GO:0030644;GO:…	K06250	-	W	1933G;1B1CS;13I3U;0IVP1;0UPAR;0DMXE;0VGDG;09UE0;1D2CJ	secreted phosphoprotein 1 [Source:MGI Symbol;Acc:MGI:98389]	20750	P10923;Q547B5
ENSMUSG00000054764	48.0959	73.9537	22.2382	0.300704	-1.73358	2.39793e-06	0.00318298	Down Regulation	8	45522174	45541543	+	2051	Mtnr1a	GO:0004930;GO:0004930;GO:0004930;GO:0005886;GO:0005886;GO:0005887;GO:0005887;GO:0007165;GO:0007186;GO:0007186;GO:0007186;GO:0007193;GO:0007193;GO:0007623;GO:0007623;GO:0008502;GO:0008502;GO:0008502;GO:0016020;GO:0016021;GO:0016021;GO:0042562;GO:0042562;GO:0043025;GO:0043235;GO:0043235;GO:0046676;GO:0097159;GO:0097159;GO:0004930;GO:0004930;GO:0007186;GO:0007186;GO:0016020;GO:0016021;GO:0016021;	K04285	-	T	0IHFY;18YP2;0V93Z;0UJVM;09Y6G;13K6E;1CUCR;0DJK0;1AVCG	melatonin receptor 1A [Source:MGI Symbol;Acc:MGI:102967]	17773	Q61184;Q14AC3
ENSMUSG00000027947	840.12	657.465	1022.78	1.55563	0.637503	3.15563e-06	0.00378002	Nodiff	3	89771366	89820503	-	8642	Il6ra	GO:0004896;GO:0016020;GO:0016020;GO:0016021;GO:0019221;GO:0004896;GO:0004896;GO:0004897;GO:0004897;GO:0004915;GO:0004915;GO:0004915;GO:0004921;GO:0005138;GO:0005138;GO:0005576;GO:0005576;GO:0005576;GO:0005615;GO:0005886;GO:0005896;GO:0005896;GO:0005896;GO:0008284;GO:0008284;GO:0008284;GO:0009897;GO:0010536;GO:0010536;GO:0010573;GO:0010573;GO:0010573;GO:0016020;GO:0016020;GO:0016021;GO:0016324;GO:…	K05055	-	T	0DGFQ;12SI1;09V6Z;0V66G;0UI8S;0II5K;1922H;1CR5C;1ATTG	interleukin 6 receptor, alpha [Source:MGI Symbol;Acc:MGI:105304]	16194	P22272;Q3URV7
ENSMUSG00000066687	469.878	321.592	618.164	1.9222	0.942757	3.28583e-06	0.00378002	Nodiff	9	48565597	48747522	-	5283	Zbtb16	GO:0000122;GO:0000122;GO:0000785;GO:0000978;GO:0000978;GO:0000978;GO:0000981;GO:0001227;GO:0001227;GO:0001501;GO:0001823;GO:0003677;GO:0003677;GO:0003690;GO:0003690;GO:0003700;GO:0003700;GO:0005515;GO:0005634;GO:0005634;GO:0005634;GO:0005634;GO:0005829;GO:0005829;GO:0005886;GO:0005886;GO:0006355;GO:0006357;GO:0007417;GO:0008022;GO:0008022;GO:0008285;GO:0009880;GO:0009952;GO:0016604;GO:0016604;GO:…	K10055	-	K	0V93W;0DJJW;09Y6C;12R0I;0UNBG;1CUCN;KOG1721;191JU;1B0DH	zinc finger and BTB domain containing 16 [Source:MGI Symbol;Acc:MGI:103222]	235320	Q3UQ17
ENSMUSG00000052040	702.219	549.8	854.637	1.55445	0.636405	3.88476e-06	0.00418972	Nodiff	7	63536099	63588663	-	7531	Klf13	GO:0000785;GO:0000978;GO:0000978;GO:0000981;GO:0001228;GO:0003677;GO:0003677;GO:0005634;GO:0006357;GO:0006357;GO:0006366;GO:0008285;GO:0045647;GO:0045944;GO:0046872;GO:1990837;GO:1990837;	K09208	-	K	0V8PH;1B3DV;13MUN;KOG1721;0UUMM;1CTVV;0DJ3Z;09XRS;194HE	Kruppel-like factor 13 [Source:MGI Symbol;Acc:MGI:1354948]	50794	Q9JJZ6
ENSMUSG00000041323	13.3994	22.4565	4.34217	0.193359	-2.37065	4.72688e-06	0.00479806	Down Regulation	12	105672235	105748706	+	4209	Ak7	GO:0004017;GO:0004017;GO:0004127;GO:0004127;GO:0004550;GO:0004550;GO:0005524;GO:0006139;GO:0006165;GO:0009142;GO:0016301;GO:0016310;GO:0016740;GO:0019205;GO:0046940;	K00939	EC:2.7.4.3	F	1CTEJ;1B09R;0DPUA;0A1HQ;12TS7;0VCD7;KOG3078;0UTTR;192DY	adenylate kinase 7 [Source:MGI Symbol;Acc:MGI:1926051]	78801	Q9D2H2;F8WIC0
ENSMUSG00000036469	173.404	126.324	220.484	1.74539	0.80355	5.36432e-06	0.00514259	Nodiff	8	66070552	66924289	+	7146	Marchf1	GO:0000209;GO:0000209;GO:0000209;GO:0002376;GO:0002495;GO:0002495;GO:0002495;GO:0004842;GO:0005737;GO:0005764;GO:0005764;GO:0005764;GO:0005765;GO:0005768;GO:0005768;GO:0005789;GO:0005794;GO:0005886;GO:0005886;GO:0006955;GO:0006955;GO:0006955;GO:0008270;GO:0016020;GO:0016021;GO:0016567;GO:0016740;GO:0030659;GO:0031410;GO:0031901;GO:0031901;GO:0031901;GO:0031902;GO:0031902;GO:0031902;GO:0032588;GO:…	K10656	EC:2.3.2.27	A;O	0DJD4;0V8XT;12QUR;1B2FZ;1CU5D;KOG1609;0UQNH;1918G;09Y04	membrane associated ring-CH-type finger 1 [Source:MGI Symbol;Acc:MGI:1920175]	72925	Q6NZQ8
ENSMUSG00000026692	239.955	311.323	168.587	0.541518	-0.884919	7.2556e-06	0.00658961	Nodiff	1	162620757	162641541	-	3707	Fmo4	GO:0004497;GO:0004497;GO:0004499;GO:0004499;GO:0005575;GO:0005783;GO:0005789;GO:0016020;GO:0016021;GO:0016491;GO:0031090;GO:0042737;GO:0043231;GO:0050660;GO:0050661;GO:0055114;GO:0055114;GO:0004497;GO:0004497;GO:0004499;GO:0004499;GO:0005575;GO:0005783;GO:0005789;GO:0016020;GO:0016021;GO:0016491;GO:0031090;GO:0042737;GO:0043231;GO:0050660;GO:0050661;GO:0055114;GO:0055114;GO:0004499;GO:0004499;GO:…	K00485	EC:1.14.13.8	Q;C	1AZGA;1CP7F;131Z7;09T6G;18UF8;0V457;0DEHN;KOG1399;0UQJS	flavin containing monooxygenase 4 [Source:MGI Symbol;Acc:MGI:2429497]	226564	Q8VHG0
ENSMUSG00000025889	89.4415	127.832	51.051	0.39936	-1.32424	8.12254e-06	0.00700813	Down Regulation	6	60708559	60806839	-	2703	Snca	GO:0000149;GO:0000287;GO:0001774;GO:0001921;GO:0001933;GO:0001956;GO:0001963;GO:0003779;GO:0005507;GO:0005507;GO:0005509;GO:0005515;GO:0005543;GO:0005576;GO:0005576;GO:0005615;GO:0005615;GO:0005634;GO:0005634;GO:0005640;GO:0005737;GO:0005737;GO:0005737;GO:0005737;GO:0005737;GO:0005739;GO:0005741;GO:0005743;GO:0005758;GO:0005759;GO:0005791;GO:0005794;GO:0005829;GO:0005829;GO:0005840;GO:0005856;GO:…	K04528	-	T	1D342;1B5K1;0DTS0;1964J;0A6SH;13Q47;0VHKB;0UV4M;0IWI2	synuclein, alpha [Source:MGI Symbol;Acc:MGI:1277151]	20617	O55042
ENSMUSG00000041324	359.544	442.642	276.447	0.624539	-0.679135	1.00294e-05	0.00824129	Nodiff	13	16186436	16206206	+	6390	Inhba	GO:0000082;GO:0000082;GO:0000082;GO:0001541;GO:0001541;GO:0001541;GO:0001707;GO:0001942;GO:0001942;GO:0001942;GO:0002244;GO:0002244;GO:0005102;GO:0005125;GO:0005125;GO:0005125;GO:0005125;GO:0005179;GO:0005179;GO:0005576;GO:0005576;GO:0005576;GO:0005576;GO:0005576;GO:0005615;GO:0005615;GO:0005615;GO:0005615;GO:0006357;GO:0006357;GO:0006357;GO:0007050;GO:0007050;GO:0007050;GO:0008083;GO:0008083;GO:…	K04667	-	T	0V7ND;13QY5;KOG3900;09WPX;195NP;0DHZK;0UI57;1CSQ8;1B33Q	inhibin beta-A [Source:MGI Symbol;Acc:MGI:96570]	16323	Q04998;Q3UY39
ENSMUSG00000045973	1715.64	1381.35	2049.92	1.48399	0.569484	1.20774e-05	0.00947306	Nodiff	4	45395923	45408766	-	5510	Slc25a51	GO:0016020;GO:0016021;GO:0005739;GO:0005739;GO:0005743;GO:0016020;GO:0016021;GO:0051724;GO:0051724;GO:1990549;GO:1990549;GO:0005739;GO:0005739;GO:0005743;GO:0016020;GO:0016021;GO:0051724;GO:0051724;GO:1990549;GO:1990549;GO:0016020;GO:0016021;GO:0016020;GO:0016021;	-	-	C	0V5Q5;0UR2C;194F5;1CWTG;12NW7;KOG1519;0DMXN;09UQH;1B1MB	solute carrier family 25, member 51 [Source:MGI Symbol;Acc:MGI:2684984]	230125	Q5HZI9
ENSMUSG00000073940	1210.08	1610.97	809.197	0.502305	-0.993364	1.38491e-05	0.0103904	Nodiff	7	103461731	103463203	-	703	Hbb-bt	GO:0004601;GO:0004601;GO:0005344;GO:0005344;GO:0005615;GO:0005833;GO:0005833;GO:0005833;GO:0015671;GO:0015671;GO:0019825;GO:0019825;GO:0019825;GO:0020037;GO:0020037;GO:0030492;GO:0031720;GO:0031720;GO:0031721;GO:0031721;GO:0031722;GO:0031838;GO:0031838;GO:0042744;GO:0043177;GO:0044877;GO:0046872;GO:0098869;	K13823	-	C	0VHNA;1938A;1B5R3;0A6W0;0UV0J;KOG3378;0DTP3;1D33D;143EN	hemoglobin, beta adult t chain [Source:MGI Symbol;Acc:MGI:5474850]	101488143	P02088;A8DUK4
ENSMUSG00000021696	70.2094	93.6847	46.734	0.498844	-1.00334	1.56734e-05	0.0112692	Down Regulation	13	108350938	108422217	+	4013	Elovl7	GO:0005783;GO:0005783;GO:0005783;GO:0005783;GO:0005789;GO:0006629;GO:0006631;GO:0006633;GO:0006636;GO:0009922;GO:0009922;GO:0009922;GO:0009922;GO:0016020;GO:0016021;GO:0016021;GO:0016740;GO:0019367;GO:0019367;GO:0019367;GO:0019367;GO:0019367;GO:0030148;GO:0030176;GO:0034625;GO:0034625;GO:0034626;GO:0034626;GO:0034626;GO:0034626;GO:0035338;GO:0042761;GO:0042761;GO:0042761;GO:0042761;GO:0042761;GO:…	K10250	EC:2.3.1.199	I	0UJ59;1AYTT;12RER;0V6UD;191SI;09VVR;1CRU3;0DH3U;KOG3071	ELOVL family member 7, elongation of long chain fatty acids (yeast) [Source:MGI Symbol;Acc:MGI:1921809]	74559	Q9D2Y9
ENSMUSG00000018893	231.309	0	462.618	Inf	Inf	0.0223306	0.818127	Up Regulation	15	76899687	76934870	-	1492	Mb	GO:0001666;GO:0005344;GO:0007507;GO:0009725;GO:0015671;GO:0015671;GO:0015671;GO:0015671;GO:0019825;GO:0019825;GO:0019825;GO:0019825;GO:0020037;GO:0020037;GO:0042542;GO:0043353;GO:0046872;GO:0050873;GO:0001666;GO:0005344;GO:0007507;GO:0009725;GO:0009725;GO:0015671;GO:0015671;GO:0015671;GO:0015671;GO:0015671;GO:0019825;GO:0019825;GO:0019825;GO:0019825;GO:0019825;GO:0020037;GO:0020037;GO:0031444;GO:…	K21892	-	C;P	0DTRE;13Q22;192XZ;0VHJU;KOG3378;0A6RV;1B4ZN;0UUBA;1D33B	myoglobin [Source:MGI Symbol;Acc:MGI:96922]	17189	P04247;Q3UVB1
ENSMUSG00000056025	320.031	480.619	159.443	0.331745	-1.59185	1.83603e-05	0.0121856	Down Regulation	3	144435438	144466738	-	3899	Clca3a1	GO:0005229;GO:0006508;GO:0006821;GO:0008233;GO:0008237;GO:0016787;GO:0046872;GO:1902476;GO:0005229;GO:0005229;GO:0005229;GO:0005886;GO:0005887;GO:0005887;GO:0006508;GO:0006811;GO:0006821;GO:0006821;GO:0008233;GO:0008237;GO:0016020;GO:0016787;GO:0046872;GO:1902476;	K05030	-	W	0IEPS;0DGMC;18VII;0UPS7;1CRB8;09VCW;0V6BZ;1AZF0;12RTX	chloride channel accessory 3A1 [Source:MGI Symbol;Acc:MGI:1316732]	12722	Q9QX15
ENSMUSG00000028195	180.974	239.77	122.177	0.509559	-0.972679	1.92554e-05	0.0123063	Nodiff	3	145352731	145355736	-	2019	Ccn1	GO:0001649;GO:0001934;GO:0001934;GO:0002041;GO:0003181;GO:0003278;GO:0003281;GO:0005178;GO:0005178;GO:0005520;GO:0005576;GO:0005576;GO:0006935;GO:0006935;GO:0007155;GO:0007155;GO:0007155;GO:0007165;GO:0007165;GO:0008201;GO:0008201;GO:0010518;GO:0010811;GO:0019838;GO:0030198;GO:0030335;GO:0030335;GO:0030501;GO:0030501;GO:0030513;GO:0030513;GO:0031012;GO:0033690;GO:0033690;GO:0043065;GO:0043066;GO:…	K06829	-	W	13MDU;0IIY0;0V98S;0DJQX;1AY1V;0UN0I;1CUHY;09YB6;18Z05	cellular communication network factor 1 [Source:MGI Symbol;Acc:MGI:88613]	16007	P18406;Q3TX21
ENSMUSG00000043832	228.763	173.406	284.121	1.63847	0.712351	2.87511e-05	0.0172677	Nodiff	6	122929474	122946834	+	1327	Clec4a3	GO:0003674;GO:0004190;GO:0005575;GO:0006508;GO:0008150;GO:0016020;GO:0016021;GO:0030246;GO:0003674;GO:0004190;GO:0005575;GO:0006508;GO:0008150;GO:0016020;GO:0016021;GO:0030246;GO:0003674;GO:0005575;GO:0008150;GO:0016020;GO:0016021;	K10057	-	T;V	13EP9;0IS3R;0B5F5;1BB8C;1DFSH;0E8VU;0V3GA;0WI2F;197BJ	C-type lectin domain family 4, member a3 [Source:MGI Symbol;Acc:MGI:1920399]	73149	Q8JZX6
ENSMUSG00000045030	1.28268	0	2.56537	Inf	Inf	0.0248126	0.854623	Up Regulation	19	12655476	12661215	+	4397	Olfr1443	GO:0004930;GO:0004930;GO:0004984;GO:0004984;GO:0004984;GO:0005549;GO:0005886;GO:0007165;GO:0007186;GO:0007186;GO:0007186;GO:0007186;GO:0007608;GO:0007608;GO:0007608;GO:0016020;GO:0016021;GO:0016021;GO:0016021;GO:0050896;GO:0050911;GO:0004930;GO:0004930;GO:0004984;GO:0004984;GO:0004984;GO:0005549;GO:0005886;GO:0007165;GO:0007186;GO:0007186;GO:0007186;GO:0007186;GO:0007608;GO:0007608;GO:0007608;GO:…	K04257	-	S;T	0DQUF;1CY4C;1B00T;1444J;0A66C;19502;0VF93;0UUJQ;0JBHE	olfactory receptor 1443 [Source:MGI Symbol;Acc:MGI:3031277]	258693	Q8VFW8
ENSMUSG00000001670	12273.9	8187.69	16360.1	1.99814	0.998656	3.17759e-05	0.0182775	Nodiff	8	110717069	110726435	+	2405	Tat	GO:0003824;GO:0004838;GO:0004838;GO:0004838;GO:0004838;GO:0004838;GO:0005739;GO:0005739;GO:0006103;GO:0006103;GO:0006103;GO:0006520;GO:0006520;GO:0006520;GO:0006536;GO:0006536;GO:0006536;GO:0006559;GO:0006572;GO:0006572;GO:0006572;GO:0006979;GO:0006979;GO:0008483;GO:0008483;GO:0009058;GO:0009072;GO:0009074;GO:0014070;GO:0014070;GO:0016597;GO:0016597;GO:0016740;GO:0030170;GO:0042802;GO:0042802;GO:…	K00815	EC:2.6.1.5	E	18V2Q;12TQX;0VA5C;1AUQF;KOG0259;0UT4T;09Z82;0DP3R;1CXRW	tyrosine aminotransferase [Source:MGI Symbol;Acc:MGI:98487]	234724	Q8QZR1
ENSMUSG00000069919	5324.22	6911.93	3736.52	0.540589	-0.887395	3.28578e-05	0.0182901	Nodiff	11	32233511	32234465	+	812	Hba-a1	GO:0001701;GO:0004601;GO:0005344;GO:0005506;GO:0005615;GO:0005833;GO:0005833;GO:0009617;GO:0015671;GO:0015671;GO:0019825;GO:0019825;GO:0020037;GO:0020037;GO:0022627;GO:0031720;GO:0031838;GO:0043177;GO:0044877;GO:0046872;GO:0048821;GO:0098869;	K13822	-	C;P	19337;0DTZT;0UV1K;KOG3378;1B5T2;0A6UB;13RQB;1D2ZR;0VHWM	hemoglobin alpha, adult chain 1 [Source:MGI Symbol;Acc:MGI:96015]	15122	Q91VB8
ENSMUSG00000057003	178.394	0	356.789	Inf	Inf	0.0254028	0.862129	Up Regulation	11	67128855	67151272	+	6016	Myh4	GO:0000166;GO:0003725;GO:0003774;GO:0003779;GO:0005516;GO:0005524;GO:0005524;GO:0005737;GO:0006936;GO:0014823;GO:0016459;GO:0016459;GO:0030016;GO:0030016;GO:0032982;GO:0051015;GO:0000166;GO:0003725;GO:0003774;GO:0003779;GO:0005516;GO:0005524;GO:0005524;GO:0005737;GO:0006936;GO:0014823;GO:0016459;GO:0016459;GO:0030016;GO:0030016;GO:0032982;GO:0051015;	K24220	-	Z	0DEEU;0UFCI;1AR9U;1944E;12P08;09T3R;1CP4J;0V42H;KOG0161	myosin, heavy polypeptide 4, skeletal muscle [Source:MGI Symbol;Acc:MGI:1339713]	17884	Q5SX39;Q3UUB1
ENSMUSG00000005716	63.1714	0	126.343	Inf	Inf	0.042472	1	Up Regulation	15	78075314	78090600	-	1041	Pvalb	GO:0005509;GO:0005509;GO:0005509;GO:0005509;GO:0005634;GO:0005634;GO:0005634;GO:0005737;GO:0005737;GO:0005737;GO:0005829;GO:0030424;GO:0032420;GO:0032420;GO:0032437;GO:0032437;GO:0032991;GO:0032991;GO:0042802;GO:0042802;GO:0043025;GO:0043025;GO:0044877;GO:0044877;GO:0046872;GO:0090102;GO:0005509;GO:0005509;GO:0005509;GO:0005634;GO:0005634;GO:0005737;GO:0005737;GO:0005829;GO:0030424;GO:0032420;GO:…	K23926	-	T;P	13TV3;0UW4Y;0VJK2;0A8R5;1D4HD;193J5;0DV6U;KOG0027;1B6A3	parvalbumin [Source:MGI Symbol;Acc:MGI:97821]	19293	P32848;Q545M7
ENSMUSG00000040522	189.324	143.517	235.131	1.63835	0.712242	4.008e-05	0.0203418	Nodiff	X	166025692	166047325	-	3586	Tlr8	GO:0001774;GO:0001932;GO:0002224;GO:0002224;GO:0002376;GO:0002755;GO:0003677;GO:0003677;GO:0003677;GO:0003677;GO:0003723;GO:0003725;GO:0003725;GO:0003725;GO:0003727;GO:0003727;GO:0003727;GO:0004888;GO:0005515;GO:0005768;GO:0005886;GO:0006954;GO:0006954;GO:0006955;GO:0007165;GO:0007249;GO:0007249;GO:0007249;GO:0008144;GO:0009615;GO:0009615;GO:0009897;GO:0009897;GO:0010008;GO:0016020;GO:0016021;GO:…	K10170	-	T	0DPQE;09X81;1CXIA;1AZ7Q;0UT1F;0VCXS;13DH5;KOG4641;190HF	toll-like receptor 8 [Source:MGI Symbol;Acc:MGI:2176887]	170744	P58682
ENSMUSG00000023913	453.986	337.497	570.475	1.69031	0.75729	4.44795e-05	0.0219297	Nodiff	17	43878989	43923092	+	2905	Pla2g7	GO:0003847;GO:0003847;GO:0016042;GO:0016787;GO:0003847;GO:0003847;GO:0003847;GO:0003847;GO:0003847;GO:0005543;GO:0005543;GO:0005576;GO:0005615;GO:0005615;GO:0005615;GO:0005737;GO:0005737;GO:0006629;GO:0006954;GO:0009395;GO:0016042;GO:0016042;GO:0016787;GO:0034362;GO:0034362;GO:0034362;GO:0034364;GO:0034364;GO:0034364;GO:0034374;GO:0034374;GO:0034440;GO:0034440;GO:0034441;GO:0034441;GO:0034638;GO:…	K01062	EC:3.1.1.47	I	09Y9U;KOG3847;0V978;0UNY5;13MQP;1CUG7;1AYFY;0DJP9;18YNI	phospholipase A2, group VII (platelet-activating factor acetylhydrolase, plasma) [Source:MGI Symbol;Acc:MGI:1351327]	27226	Q60963
ENSMUSG00000022148	288.791	226.599	350.984	1.54892	0.631265	5.30649e-05	0.0252205	Nodiff	15	6552334	6692794	+	5384	Fyb	GO:0005886;GO:0006955;GO:0007229;GO:0015629;GO:0005886;GO:0006955;GO:0007229;GO:0015629;GO:0005515;GO:0005515;GO:0005515;GO:0005634;GO:0005737;GO:0005829;GO:0005886;GO:0005886;GO:0005886;GO:0006955;GO:0007229;GO:0007229;GO:0008289;GO:0015629;GO:0030054;GO:0032991;GO:0044877;GO:0044877;GO:0050852;GO:0072659;GO:0072659;GO:0005886;GO:0007229;GO:0008289;	K17698	-	T	0DM42;0IEQF;1B4PQ;1CVZ5;0V8YK;13K6Q;0UQ7C;09YW6;18VT5	FYN binding protein [Source:MGI Symbol;Acc:MGI:1346327]	23880	O35601;B2RUR0
ENSMUSG00000036944	117.414	149.203	85.6243	0.573879	-0.801182	5.42926e-05	0.0252205	Nodiff	15	66398061	66432952	-	2988	Tmem71	GO:0005739;	-	-	S	1B5BB;0II00;0A3G1;13HBD;0DR39;0VEB0;0UU5C;1D089;18Y9X	transmembrane protein 71 [Source:MGI Symbol;Acc:MGI:2146049]	213068	Q149F5;A0A0R4J0I5
ENSMUSG00000027962	1266.89	988.899	1544.87	1.56222	0.643594	5.55388e-05	0.0252205	Nodiff	3	115903598	115923337	-	8870	Vcam1	GO:0001666;GO:0002102;GO:0002526;GO:0002544;GO:0005178;GO:0005178;GO:0005615;GO:0005615;GO:0005769;GO:0005783;GO:0005794;GO:0005902;GO:0007155;GO:0007155;GO:0007155;GO:0007155;GO:0007157;GO:0007159;GO:0007160;GO:0007568;GO:0007584;GO:0008131;GO:0009308;GO:0009897;GO:0009986;GO:0009986;GO:0010043;GO:0010212;GO:0016020;GO:0016020;GO:0016021;GO:0016021;GO:0022614;GO:0030175;GO:0032496;GO:0034113;GO:…	K06527	-	T;W	192A3;0UMK3;13HUA;0DKW8;0VAAU;09ZDU;1CVRD;1AZMG;0IIKS	vascular cell adhesion molecule 1 [Source:MGI Symbol;Acc:MGI:98926]	22329	Q3UPN1
ENSMUSG00000041559	175.364	128.168	222.561	1.73648	0.796166	6.58962e-05	0.0291565	Nodiff	1	133964992	133976015	+	3306	Fmod	GO:0005576;GO:0005576;GO:0005615;GO:0030199;GO:0062023;GO:0062023;GO:0005576;GO:0062023;	K08121	-	W;T	KOG0619;0A0WQ;1D129;0URFS;0VF4F;0DRTT;13K5A;1B25J;18U5B	fibromodulin [Source:MGI Symbol;Acc:MGI:1328364]	14264	P50608;Q543D2
ENSMUSG00000069516	7453.88	6160.81	8746.96	1.41978	0.505663	7.69286e-05	0.033187	Nodiff	10	117113236	117118226	-	1316	Lyz2	GO:0000137;GO:0003796;GO:0003796;GO:0003796;GO:0003796;GO:0003824;GO:0005576;GO:0005615;GO:0005737;GO:0005788;GO:0005795;GO:0005902;GO:0008152;GO:0016787;GO:0016798;GO:0016798;GO:0019835;GO:0030140;GO:0030141;GO:0042742;GO:0042742;GO:0042802;GO:0048237;GO:0050829;GO:0050829;GO:0050830;GO:0050830;	K13915	EC:3.2.1.17	O;G	193AF;13RV2;0UV0T;1D2XF;0DTP0;0VHHB;0IXGD;0A6PC;1B5J3	lysozyme 2 [Source:MGI Symbol;Acc:MGI:96897]	17105	P08905;A0A077S2U6
ENSMUSG00000038871	532.969	634.471	431.467	0.680042	-0.556305	8.80438e-05	0.0370557	Nodiff	6	34453142	34482548	+	3588	Bpgm	GO:0003824;GO:0004082;GO:0004619;GO:0006096;GO:0006096;GO:0016787;GO:0016853;GO:0016868;GO:0048821;GO:0003824;GO:0004082;GO:0004619;GO:0006096;GO:0006096;GO:0016787;GO:0016853;GO:0016868;GO:0003824;GO:0004082;GO:0004619;GO:0006096;GO:0006096;GO:0016787;GO:0016853;GO:0016868;GO:0003824;GO:0004082;GO:0004619;GO:0006096;GO:0006096;GO:0016787;GO:0016853;GO:0016868;	K01837	-	G	1ASBK;12UBC;18T6D;0V50M;0UGK4;1CQ17;09U1Q;0DFBF;KOG0235	2,3-bisphosphoglycerate mutase [Source:MGI Symbol;Acc:MGI:1098242]	12183	P15327
ENSMUSG00000032310	4168.22	3128.67	5207.77	1.66453	0.735114	9.87699e-05	0.0405803	Nodiff	9	57584220	57590986	-	2013	Cyp1a2	GO:0004497;GO:0004497;GO:0004497;GO:0004497;GO:0004497;GO:0005506;GO:0005783;GO:0005789;GO:0006629;GO:0006631;GO:0006706;GO:0006706;GO:0006725;GO:0006778;GO:0008202;GO:0008203;GO:0008210;GO:0008210;GO:0008210;GO:0009403;GO:0009403;GO:0009404;GO:0009791;GO:0009820;GO:0009820;GO:0010033;GO:0010468;GO:0014070;GO:0016020;GO:0016098;GO:0016098;GO:0016491;GO:0016491;GO:0016491;GO:0016705;GO:0016712;GO:…	K07409	EC:1.14.14.1	Q	0UMBF;12TUJ;1AWQC;1D0FC;0V4F9;09TG8;KOG0156;18XIE;0DET4	cytochrome P450, family 1, subfamily a, polypeptide 2 [Source:MGI Symbol;Acc:MGI:88589]	13077	P00186;B6VGH4
ENSMUSG00000101389	101.254	72.8631	129.645	1.77929	0.831306	0.00010312	0.0412748	Nodiff	19	11352887	11370154	+	836	Ms4a4a	GO:0003674;GO:0005783;GO:0005794;GO:0005886;GO:0008150;GO:0016020;GO:0016021;GO:0016021;GO:0044853;	K22190	-	-	-	membrane-spanning 4-domains, subfamily A, member 4A [Source:MGI Symbol;Acc:MGI:3643932]	666907	A0A087WRT7
ENSMUSG00000022340	39.5024	59.8275	19.1774	0.320544	-1.6414	0.000105244	0.0412748	Down Regulation	15	44535252	44651459	-	7702	Sybu	GO:0000139;GO:0005794;GO:0005874;GO:0005881;GO:0008017;GO:0008017;GO:0016020;GO:0016021;GO:0017075;GO:0019894;GO:0019896;GO:0019896;GO:0031982;GO:0031982;GO:0035774;GO:0043231;GO:0060025;GO:0060074;GO:0060074;GO:0061178;GO:0097433;GO:1904115;GO:1990048;GO:0000139;GO:0005794;GO:0005874;GO:0005881;GO:0008017;GO:0008017;GO:0016020;GO:0016021;GO:0017075;GO:0019894;GO:0019896;GO:0019896;GO:0031982;GO:…	-	-	S;Z	190YB;0DKUU;1AUYM;0VA9R;12SQW;0UJG0;09ZCM;0IGP3;1CVPV	syntabulin (syntaxin-interacting) [Source:MGI Symbol;Acc:MGI:2442392]	319613	Q8BHS8
ENSMUSG00000019737	45.233	60.8983	29.5678	0.485527	-1.04238	0.000122949	0.0471469	Down Regulation	7	30014232	30018471	+	2946	Syne4	GO:0005515;GO:0005515;GO:0005634;GO:0005635;GO:0005640;GO:0016020;GO:0016021;GO:0016021;GO:0031309;GO:0031309;GO:0034993;GO:0045198;GO:0045198;GO:0005635;GO:0034993;GO:0005635;GO:0034993;GO:0005634;GO:0005635;GO:0016020;GO:0016021;GO:0016021;GO:0034993;GO:0005635;GO:0034993;	K23401	-	U	0V5IJ;09UJC;14226;1ASYK;0IIPP;0DFV0;0UHB1;1911R;1CQID	spectrin repeat containing, nuclear envelope family member 4 [Source:MGI Symbol;Acc:MGI:2141950]	233066	Q8CII8
ENSMUSG00000001128	679.236	556.3	802.172	1.44198	0.528048	0.00013371	0.0498825	Nodiff	X	20791693	20797794	-	1736	Cfp	GO:0002376;GO:0005576;GO:0005615;GO:0006957;GO:0006957;GO:0030141;GO:0045087;	K15412	-	P	197IJ;0B6TF;1DGK1;0E9RT;0V40N;0IUGK;1BBN6;0WJJJ;13GS7	complement factor properdin [Source:MGI Symbol;Acc:MGI:97545]	18636	P11680;A2AE15
ENSMUSG00000027801	3248.43	3828.43	2668.44	0.697005	-0.520758	0.000135864	0.0498825	Nodiff	3	57332735	57349098	+	1496	Tm4sf4	GO:0016020;GO:0016021;GO:0016021;GO:0042246;	-	-	U	0A4HK;13JPH;1B0H1;0DS0I;18Y7R;0UFFJ;0IKWR;1D0WK;0VFCN	transmembrane 4 superfamily member 4 [Source:MGI Symbol;Acc:MGI:2385173]	229302	Q3TMT3
ENSMUSG00000031972	1143.43	0.355239	2286.5	6436.5	12.6521	0.018748	0.743714	Up Regulation	8	124618508	124621490	-	1536	Acta1	GO:0000166;GO:0001725;GO:0001725;GO:0001725;GO:0001725;GO:0005515;GO:0005524;GO:0005737;GO:0005737;GO:0005856;GO:0005865;GO:0005865;GO:0005865;GO:0005865;GO:0005869;GO:0005884;GO:0005884;GO:0005884;GO:0005884;GO:0009612;GO:0009991;GO:0010226;GO:0010628;GO:0015629;GO:0015629;GO:0030017;GO:0030017;GO:0030027;GO:0030175;GO:0030240;GO:0030240;GO:0030240;GO:0030240;GO:0032991;GO:0043503;GO:0044297;GO:…	K10354	-	Z	09TDS;12N6D;0V4CV;KOG0676;0UQDY;1AYVV;0DFJ6;18Z1D;1CW46	actin, alpha 1, skeletal muscle [Source:MGI Symbol;Acc:MGI:87902]	11459	P68134
ENSMUSG00000020190	2397.58	2001.97	2793.19	1.39522	0.480493	0.000170741	0.0591792	Nodiff	10	80501161	80513946	-	3892	Mknk2	GO:0000166;GO:0004672;GO:0004674;GO:0004674;GO:0004674;GO:0004683;GO:0005515;GO:0005516;GO:0005524;GO:0005524;GO:0005524;GO:0005524;GO:0005634;GO:0005634;GO:0005654;GO:0005654;GO:0005737;GO:0005737;GO:0006417;GO:0006468;GO:0006468;GO:0006468;GO:0006468;GO:0006915;GO:0009931;GO:0016301;GO:0016310;GO:0016604;GO:0016604;GO:0016605;GO:0016740;GO:0018105;GO:0030097;GO:0030097;GO:0035556;GO:0035556;GO:…	K04372	EC:2.7.11.1	T	0DQME;0V4QQ;KOG0607;1AUY7;09TRD;1CZV2;0UP54;194ED;12NBZ	MAP kinase-interacting serine/threonine kinase 2 [Source:MGI Symbol;Acc:MGI:894279]	17347	Q8CDB0;Q3TPM2
ENSMUSG00000037379	331.138	423.328	238.948	0.564451	-0.825081	0.000171474	0.0591792	Nodiff	5	33355528	33375799	-	2947	Spon2	GO:0001530;GO:0002376;GO:0002448;GO:0003823;GO:0005102;GO:0005515;GO:0005576;GO:0005615;GO:0005615;GO:0007155;GO:0007155;GO:0007155;GO:0008228;GO:0031012;GO:0031012;GO:0032496;GO:0032755;GO:0032760;GO:0042742;GO:0043152;GO:0045087;GO:0045087;GO:0046872;GO:0050832;GO:0051607;GO:0060907;GO:0071222;	K24428	-	W	0V3A6;1BB3Y;1979H;0E8IC;0IR0P;1DFGG;0B4VF;13DQR;0WHEC	spondin 2, extracellular matrix protein [Source:MGI Symbol;Acc:MGI:1923724]	100689	Q8BMS2
ENSMUSG00000068762	645.177	783.51	506.843	0.646888	-0.628412	0.000192375	0.0643977	Nodiff	3	107846163	107851065	-	1989	Gstm6	GO:0004364;GO:0004364;GO:0004364;GO:0005737;GO:0006749;GO:0006749;GO:0016740;GO:0004364;GO:0004364;GO:0006749;GO:0016740;GO:0006749;GO:0004364;GO:0004364;GO:0006749;GO:0016740;	K00799	EC:2.5.1.18	O	0IN5J	glutathione S-transferase, mu 6 [Source:MGI Symbol;Acc:MGI:1309467]	14867	O35660
ENSMUSG00000046179	160.687	197.372	124.002	0.628266	-0.670553	0.000194059	0.0643977	Nodiff	7	48516177	48531344	-	5443	E2f8	GO:0000122;GO:0000122;GO:0000122;GO:0000785;GO:0000978;GO:0000978;GO:0000978;GO:0000981;GO:0000987;GO:0000987;GO:0001217;GO:0001227;GO:0001227;GO:0001890;GO:0002040;GO:0002040;GO:0002040;GO:0003677;GO:0003677;GO:0003700;GO:0003700;GO:0003700;GO:0003700;GO:0005634;GO:0005634;GO:0005654;GO:0005654;GO:0005667;GO:0005730;GO:0005730;GO:0005829;GO:0005829;GO:0006355;GO:0006357;GO:0007049;GO:0008283;GO:…	K09391	-	K	1AU8A;0A3KS;0DPRG;1CYQQ;0UTE1;12RTC;KOG2578;18WR7;0VEFT	E2F transcription factor 8 [Source:MGI Symbol;Acc:MGI:1922038]	108961	Q58FA4
ENSMUSG00000004730	1069.09	863.497	1274.69	1.4762	0.561886	0.000199983	0.0651115	Nodiff	17	57665691	57790527	+	3238	Adgre1	GO:0002250;GO:0002376;GO:0004888;GO:0004930;GO:0004930;GO:0004930;GO:0005509;GO:0005886;GO:0005886;GO:0005887;GO:0007165;GO:0007166;GO:0007186;GO:0007186;GO:0007189;GO:0009897;GO:0016020;GO:0016021;GO:0016021;GO:0071944;GO:0005509;GO:0005509;GO:0005509;GO:0002250;GO:0002376;GO:0004888;GO:0004930;GO:0004930;GO:0004930;GO:0005509;GO:0005886;GO:0005886;GO:0005887;GO:0007165;GO:0007166;GO:0007186;GO:…	K04591	-	T	190VM;1CPF6;0UK4H;09TEB;13HFH;0V4DH;1AVKM;KOG4193;0DERD	adhesion G protein-coupled receptor E1 [Source:MGI Symbol;Acc:MGI:106912]	13733	Q61549;Q3U9R0
ENSMUSG00000038357	12.753	20.118	5.388	0.26782	-1.90067	0.000214747	0.0686238	Down Regulation	9	109676447	109678685	-	758	Camp	GO:0001530;GO:0001878;GO:0001934;GO:0002227;GO:0002544;GO:0005576;GO:0005576;GO:0005615;GO:0005615;GO:0005737;GO:0006952;GO:0008284;GO:0019731;GO:0019732;GO:0032757;GO:0035821;GO:0042581;GO:0042742;GO:0042742;GO:0042742;GO:0042995;GO:0045087;GO:0045087;GO:0045087;GO:0045766;GO:0050829;GO:0050829;GO:0050829;GO:0050830;GO:0050830;GO:0050830;GO:0051838;GO:0051873;GO:0061844;GO:0061844;GO:0061844;	K13916	-	O	0A8PJ;0VIUY;0J18R;1B60D;0DV5R;0UVI8;1D40P;193Y1;13VPY	cathelicidin antimicrobial peptide [Source:MGI Symbol;Acc:MGI:108443]	12796	P51437
ENSMUSG00000033196	248.276	0.191754	496.36	2588.53	11.3379	0.0322168	0.954451	Up Regulation	11	67061853	67088343	+	7137	Myh2	GO:0000166;GO:0001778;GO:0003774;GO:0003774;GO:0003779;GO:0005524;GO:0005524;GO:0005794;GO:0005826;GO:0005859;GO:0005911;GO:0006936;GO:0014823;GO:0016459;GO:0016459;GO:0030016;GO:0031672;GO:0032991;GO:0051015;GO:0070252;GO:0000166;GO:0001778;GO:0003774;GO:0003774;GO:0003779;GO:0005524;GO:0005524;GO:0005794;GO:0005826;GO:0005859;GO:0005911;GO:0006936;GO:0014823;GO:0016459;GO:0016459;GO:0030016;GO:…	K24220	-	Z	18X60;0DEEU;0UFCI;1B1HG;12P08;09T3R;1CP4J;0V42H;KOG0161	myosin, heavy polypeptide 2, skeletal muscle, adult [Source:MGI Symbol;Acc:MGI:1339710]	17882	G3UW82
ENSMUSG00000021457	503.409	411.37	595.447	1.44747	0.533536	0.000235344	0.072102	Nodiff	13	52737209	52802828	+	9362	Syk	GO:0000166;GO:0000187;GO:0001525;GO:0001784;GO:0001784;GO:0001819;GO:0001820;GO:0001945;GO:0002092;GO:0002250;GO:0002250;GO:0002281;GO:0002281;GO:0002283;GO:0002283;GO:0002366;GO:0002376;GO:0002554;GO:0004672;GO:0004672;GO:0004672;GO:0004674;GO:0004674;GO:0004713;GO:0004713;GO:0004713;GO:0004715;GO:0004715;GO:0004715;GO:0004715;GO:0004715;GO:0005102;GO:0005178;GO:0005178;GO:0005515;GO:0005515;GO:…	K05855	EC:2.7.10.2	T	0IH0T;18VQR;13I3G;0UJB4;0VDHS;1AX5P;0DH8V;0A2MV;1CRYW	spleen tyrosine kinase [Source:MGI Symbol;Acc:MGI:99515]	20963	P48025;Q3UPF7;Q6P1E0
ENSMUSG00000041782	66.327	93.2904	39.3637	0.421948	-1.24486	0.000244925	0.072102	Down Regulation	1	135746336	135761080	+	3400	Lad1	GO:0005198;GO:0005576;GO:0005604;GO:0015629;GO:0015629;	-	-	S	0A27U;0VD3Q;0UNZN;0DPVZ;1CYVF;1AYHZ;0IIRJ;18WMH;13R1N	ladinin [Source:MGI Symbol;Acc:MGI:109343]	16763	P57016
ENSMUSG00000079419	176.633	133.789	219.477	1.64047	0.714107	0.000247459	0.072102	Nodiff	19	11446730	11459556	+	2050	Ms4a6c	GO:0016020;GO:0016021;GO:0016021;	K22191	-	S	0UUPF;1D2N7;0DS71;0VGZN;193JN;1B37A;0A64Y;13W8M;0J2FM	membrane-spanning 4-domains, subfamily A, member 6C [Source:MGI Symbol;Acc:MGI:2385644]	73656	Q99N08
ENSMUSG00000024065	1078.44	804.431	1352.45	1.68125	0.749538	0.0002505	0.072102	Nodiff	17	74111129	74139089	+	6558	Ehd3	GO:0000166;GO:0001881;GO:0001881;GO:0005509;GO:0005515;GO:0005515;GO:0005524;GO:0005525;GO:0005737;GO:0005768;GO:0005769;GO:0005829;GO:0005886;GO:0005929;GO:0006897;GO:0008289;GO:0015031;GO:0016020;GO:0016197;GO:0020018;GO:0020018;GO:0020018;GO:0030030;GO:0030139;GO:0030139;GO:0031410;GO:0032456;GO:0032456;GO:0032456;GO:0032456;GO:0032456;GO:0034498;GO:0034498;GO:0042995;GO:0043209;GO:0043231;GO:…	K12476	-	T;U	0V6UU;1CTEH;0USGH;1B1GR;09XC5;12N3T;KOG1954;0DIPJ;192DM	EH-domain containing 3 [Source:MGI Symbol;Acc:MGI:1928900]	57440	Q9QXY6
ENSMUSG00000022871	6608.71	7653.57	5563.85	0.726961	-0.460049	0.000250702	0.072102	Nodiff	16	22737084	22758528	+	1962	Fetub	GO:0004857;GO:0004866;GO:0004869;GO:0005576;GO:0005576;GO:0005615;GO:0007338;GO:0007339;GO:0007339;GO:0008191;GO:0008191;GO:0010466;GO:0010951;GO:0010951;GO:0030414;GO:0004857;GO:0004866;GO:0004869;GO:0005576;GO:0005576;GO:0005615;GO:0007338;GO:0007339;GO:0007339;GO:0008191;GO:0008191;GO:0010466;GO:0010951;GO:0010951;GO:0030414;GO:0004869;GO:0005576;GO:0005615;GO:0010951;GO:0004857;GO:0004866;GO:…	K23411	-	O	0DP0I;0UIZ7;09YZY;1CXYB;0IEMR;18XEE;13P96;1AW52;0V4E9	fetuin beta [Source:MGI Symbol;Acc:MGI:1890221]	59083	Q9QXC1;Q8CB17
ENSMUSG00000051041	198.165	246.278	150.052	0.609278	-0.714826	0.000262178	0.0741664	Nodiff	7	107166653	107190301	+	1685	Olfml1	GO:0003674;GO:0005575;GO:0008150;GO:0003674;GO:0005575;GO:0008150;	-	-	W	13J7A;1CTEQ;1B2CV;192BB;0USAI;0DH0C;KOG3545;0A1AT;0VC6I	olfactomedin-like 1 [Source:MGI Symbol;Acc:MGI:2679264]	244198	Q8BSH2
ENSMUSG00000041471	1009.87	831.762	1187.97	1.42826	0.514255	0.000268011	0.0745935	Nodiff	14	33958990	34032450	-	5727	Shld2	GO:0003674;GO:0005634;GO:0005634;GO:0005694;GO:0005694;GO:0006281;GO:0006974;GO:0010569;GO:0035861;GO:0035861;GO:0045830;GO:2000042;GO:2001034;	-	-	S	09XQU;0IJB7;0UMS0;13HFA;18UMY;1CTUI;1AZX1;0DJ2U;0V8NJ	shieldin complex subunit 2 [Source:MGI Symbol;Acc:MGI:1922948]	75698	Q3UEN2
ENSMUSG00000061723	524.074	0.779378	1047.37	1343.85	10.3922	0.0348806	0.992779	Up Regulation	7	142052573	142069746	+	1583	Tnnt3	GO:0005861;GO:0006937;GO:0006942;GO:0005861;GO:0006937;GO:0006942;GO:0003009;GO:0003779;GO:0005523;GO:0005861;GO:0005861;GO:0006937;GO:0006942;GO:0006942;GO:0030172;GO:0031013;GO:0043462;GO:0048306;GO:1903612;GO:0005861;GO:0006937;GO:0006942;GO:0005861;GO:0006937;GO:0006942;GO:0005861;GO:0006937;GO:0006942;GO:0005861;GO:0006937;GO:0006942;GO:0005861;GO:0006937;GO:0006942;GO:0005861;GO:0006937;GO:…	K12046	-	Z	09UCC;0UH10;KOG3634;1B4Y3;194CJ;0DFN0;1CQBJ;13FHW;0V5BI	troponin T3, skeletal, fast [Source:MGI Symbol;Acc:MGI:109550]	21957	Q9QZ47;A0A0R4J1B0
ENSMUSG00000058174	12.9733	20.2426	5.70405	0.281784	-1.82734	0.000291792	0.0785465	Down Regulation	3	37768339	37778639	-	3901	Gm5148	GO:0003674;GO:0005575;GO:0008150;GO:0003674;GO:0005575;GO:0008150;GO:0003674;GO:0005575;GO:0008150;	-	-	S	147R5;0JF6X;0AIEN;1D952;0VVKV;0E1BT	predicted gene 5148 [Source:MGI Symbol;Acc:MGI:3646006]	381438	Q8BGG2
ENSMUSG00000022218	321.84	408.243	235.437	0.576707	-0.794089	0.00029665	0.0785465	Nodiff	14	55937466	55951383	-	3162	Tgm1	GO:0003810;GO:0003810;GO:0010838;GO:0016020;GO:0018149;GO:0018149;GO:0018215;GO:0030216;GO:0031224;GO:0042802;GO:0045787;GO:0046872;GO:0003810;GO:0018149;GO:0018215;GO:0046872;GO:0003810;GO:0018149;GO:0018215;GO:0046872;GO:0018149;GO:0018149;	K05619	EC:2.3.2.13	O	0V54T;12WTW;0IFMV;09U5T;18XJJ;1D059;0DFFC;0UJVS;1AUCQ	transglutaminase 1, K polypeptide [Source:MGI Symbol;Acc:MGI:98730]	21816	Q9JLF6;A0A0R4J293
ENSMUSG00000047420	296.897	228.912	364.881	1.59398	0.672632	0.000300421	0.0785465	Nodiff	6	35289603	35303076	-	1606	Fam180a	GO:0003674;GO:0005575;GO:0005576;GO:0008150;	-	-	S	1AVH8;1CYAT;192R2;0IWJE;0UK0T;0DPCV;0A1QT;13Q7G;0VCKB	family with sequence similarity 180, member A [Source:MGI Symbol;Acc:MGI:3039626]	208164	Q8BR21
ENSMUSG00000070473	752.131	879.034	625.228	0.711267	-0.491538	0.000307019	0.0788335	Nodiff	5	135015068	135016326	+	1259	Cldn3	GO:0001666;GO:0001934;GO:0001934;GO:0003382;GO:0005198;GO:0005515;GO:0005737;GO:0005737;GO:0005886;GO:0005886;GO:0005911;GO:0005911;GO:0005911;GO:0005923;GO:0005923;GO:0005923;GO:0005923;GO:0005923;GO:0005923;GO:0007155;GO:0008285;GO:0008285;GO:0010628;GO:0010628;GO:0010629;GO:0010629;GO:0014045;GO:0016020;GO:0016021;GO:0016021;GO:0016327;GO:0016328;GO:0016328;GO:0016338;GO:0022604;GO:0022604;GO:…	K06087	-	W;T;U	0UHDI;0DEJN;0V5SV;09UTA;1AT0R;0IIJR;192GA;1CP9J;13EBH	claudin 3 [Source:MGI Symbol;Acc:MGI:1329044]	12739	Q9Z0G9;Q545A5
ENSMUSG00000029683	20.7772	1.30584	40.2486	30.8221	4.94589	0.033996	0.979357	Up Regulation	6	24597761	24605413	+	1976	Lmod2	GO:0003779;GO:0003779;GO:0003779;GO:0003785;GO:0003785;GO:0005523;GO:0005523;GO:0005523;GO:0005523;GO:0005737;GO:0005856;GO:0005856;GO:0005865;GO:0005884;GO:0005884;GO:0005884;GO:0006936;GO:0007015;GO:0030016;GO:0030016;GO:0030016;GO:0030016;GO:0030017;GO:0030017;GO:0030017;GO:0030041;GO:0030239;GO:0030838;GO:0030838;GO:0030838;GO:0031430;GO:0031430;GO:0031430;GO:0045010;GO:0045010;GO:0045010;GO:…	K22030	-	Z	KOG3735;0VB20;1CW4P;13G0A;0DM9I;0US62;1B4S0;0A05U;190TB	leiomodin 2 (cardiac) [Source:MGI Symbol;Acc:MGI:2135672]	93677	Q3UHZ5
ENSMUSG00000033377	1041.97	1210.83	873.116	0.721092	-0.471745	0.000318841	0.079738	Nodiff	3	116711907	116762636	-	7273	Palmd	GO:0008360;GO:0016020;GO:0008360;GO:0016020;GO:0008360;GO:0016020;	K16519	-	Z;S	1AS87;18UX4;1CZ2W;13H9Q;0DQWT;0VE3T;0IH2D;0UICB;0A394	palmdelphin [Source:MGI Symbol;Acc:MGI:2148896]	114301	Q9JHU2;Q3UVT7;A0A0R4J0J0
ENSMUSG00000048031	4.01448	0.363797	7.66516	21.0699	4.39711	0.00016419	0.0590264	Up Regulation	3	87343080	87407985	+	3480	Fcrl5	GO:0004888;GO:0005515;GO:0005886;GO:0005886;GO:0005887;GO:0007166;GO:0009986;GO:0016020;GO:0016021;GO:0043235;GO:0050859;GO:0051280;GO:0004888;GO:0005515;GO:0005886;GO:0005886;GO:0005887;GO:0007166;GO:0009986;GO:0016020;GO:0016021;GO:0043235;GO:0050859;GO:0051280;GO:0004888;GO:0005515;GO:0005886;GO:0005886;GO:0005887;GO:0007166;GO:0009986;GO:0016020;GO:0016021;GO:0043235;GO:0050859;GO:0051280;GO:…	K06727	-	T	1ASK1;0V582;09U8X;0DFIQ;0UGWM;1CQ8G;12TC2;19605;0IH5T	Fc receptor-like 5 [Source:MGI Symbol;Acc:MGI:3053558]	329693	Q68SN8
ENSMUSG00000015950	265.697	214.366	317.029	1.47891	0.564537	0.000398113	0.0955239	Nodiff	5	134248907	134258479	-	3663	Ncf1	GO:0001878;GO:0001909;GO:0002679;GO:0005515;GO:0005515;GO:0005737;GO:0005737;GO:0005737;GO:0005737;GO:0005791;GO:0005794;GO:0005829;GO:0005829;GO:0005886;GO:0006612;GO:0006612;GO:0006691;GO:0006742;GO:0006801;GO:0006915;GO:0006954;GO:0006968;GO:0008283;GO:0008289;GO:0009617;GO:0014068;GO:0016020;GO:0016020;GO:0016175;GO:0016175;GO:0016175;GO:0016176;GO:0017124;GO:0019898;GO:0019898;GO:0030425;GO:…	K08011	-	C	197B2;0B581;0V3EI;0WHUK;1DFP5;0E8S2;0IRR3;1BB79;13EBY	neutrophil cytosolic factor 1 [Source:MGI Symbol;Acc:MGI:97283]	17969	Q09014;Q3UBI5
ENSMUSG00000060044	87.8808	65.4495	110.312	1.68545	0.753137	0.00039857	0.0955239	Nodiff	10	68559476	68618480	+	5282	Tmem26	GO:0016020;GO:0016021;GO:0003674;GO:0005575;GO:0008150;GO:0016020;GO:0016021;GO:0016020;GO:0016021;	-	-	S	1CYRZ;KOG4610;194YI;0VD03;12U69;0DPSV;09VIC;1B4MS;0UJP2	transmembrane protein 26 [Source:MGI Symbol;Acc:MGI:2143537]	327766	Q3UP23
ENSMUSG00000023336	50.1121	34.5057	65.7185	1.90457	0.929463	0.000411755	0.0973321	Nodiff	8	120393104	120414961	+	1539	Wfdc1	GO:0005576;GO:0010466;GO:0030414;GO:0001558;GO:0001558;GO:0001558;GO:0003674;GO:0004867;GO:0005576;GO:0005576;GO:0005615;GO:0005615;GO:0005615;GO:0010466;GO:0010466;GO:0010951;GO:0030414;GO:0030414;GO:0032355;GO:0042493;GO:0050680;GO:0050680;GO:0050728;GO:0061045;	K23635	-	W	0IH18;0DSN6;0A58A;1CZMM;0VE4F;195FT;0USJ0;13MEK;1B4AE	WAP four-disulfide core domain 1 [Source:MGI Symbol;Acc:MGI:1915116]	67866	Q9ESH5;Q3UQ76
ENSMUSG00000030187	53.5229	36.7993	70.2466	1.90891	0.932752	0.000440745	0.102777	Nodiff	6	131196186	131224325	-	1898	Klra2	GO:0016020;GO:0016021;GO:0016020;GO:0016021;	-	-	T;V	0URCK;0DR4V;1D1H1;1B19J;KOG4297;13WFC;0A4RU;1968F;0VFKS	killer cell lectin-like receptor, subfamily A, member 2 [Source:MGI Symbol;Acc:MGI:101906]	16633	Q9D3R1;A0FK58;E9Q433
ENSMUSG00000035385	3.35909	0.371671	6.3465	17.0756	4.09386	0.000818855	0.148471	Up Regulation	11	81926397	81928279	+	1138	Ccl2	GO:0001525;GO:0001664;GO:0001666;GO:0001912;GO:0001912;GO:0001938;GO:0001938;GO:0002523;GO:0002523;GO:0002544;GO:0002548;GO:0002687;GO:0002687;GO:0002693;GO:0002693;GO:0005125;GO:0005125;GO:0005515;GO:0005515;GO:0005576;GO:0005576;GO:0005615;GO:0005615;GO:0005615;GO:0005615;GO:0005615;GO:0005737;GO:0005737;GO:0005791;GO:0005791;GO:0006874;GO:0006874;GO:0006935;GO:0006954;GO:0006954;GO:0006954;GO:…	K14624	-	W	0A9MF;0J1ST;0VKCZ;13VZX;1D54A;0DVIR;0UW9M;1B6T0;1942X	chemokine (C-C motif) ligand 2 [Source:MGI Symbol;Acc:MGI:98259]	20296	P10148;Q5SVU3
ENSMUSG00000028456	304.108	360.727	247.489	0.686085	-0.54354	0.00052892	0.118245	Nodiff	4	43058953	43264871	+	22746	Unc13b	GO:0005509;GO:0005543;GO:0006887;GO:0007268;GO:0016020;GO:0019992;GO:0035556;GO:0045202;GO:0046872;GO:0001566;GO:0005509;GO:0005516;GO:0005516;GO:0005543;GO:0005737;GO:0005794;GO:0005794;GO:0005829;GO:0005886;GO:0005886;GO:0005886;GO:0006887;GO:0007268;GO:0007268;GO:0007528;GO:0007528;GO:0010808;GO:0010808;GO:0016020;GO:0016020;GO:0016079;GO:0016081;GO:0016081;GO:0016082;GO:0016082;GO:0016082;GO:…	K15293	-	T;U	09YIK;0DMR5;KOG1011;0UPR1;12SKK;1CWKR;1AZDM;18Y5Q;0V9P0	unc-13 homolog B [Source:MGI Symbol;Acc:MGI:1342278]	22249	Q9Z1N9
ENSMUSG00000040592	52.2013	36.2305	68.172	1.88162	0.911975	0.000533092	0.118245	Nodiff	11	106202167	106205588	-	1431	Cd79b	GO:0002250;GO:0004888;GO:0005654;GO:0005829;GO:0005886;GO:0005886;GO:0007166;GO:0016020;GO:0016020;GO:0016021;GO:0019815;GO:0042802;GO:0050853;GO:0002250;GO:0002376;GO:0004888;GO:0005515;GO:0005886;GO:0005886;GO:0007166;GO:0009617;GO:0009897;GO:0009897;GO:0016020;GO:0016020;GO:0016021;GO:0019815;GO:0019815;GO:0019815;GO:0030183;GO:0042802;GO:0042802;GO:0050853;GO:0050853;GO:0050853;	K06507	-	T	0A3F5;0DR2E;1AT9X;0J02H;13SWJ;1D05H;192PE;0UQY0;0VEA0	CD79B antigen [Source:MGI Symbol;Acc:MGI:96431]	15985	P15530
ENSMUSG00000000303	1711.91	1975.24	1448.57	0.733362	-0.447403	0.000542503	0.118245	Nodiff	8	107329983	107396878	+	4574	Cdh1	GO:0005509;GO:0005509;GO:0005737;GO:0005802;GO:0005886;GO:0005886;GO:0005886;GO:0005886;GO:0005912;GO:0007155;GO:0007155;GO:0007156;GO:0007416;GO:0008013;GO:0009636;GO:0009898;GO:0010033;GO:0010468;GO:0015629;GO:0016020;GO:0016020;GO:0016021;GO:0016021;GO:0016328;GO:0016342;GO:0016600;GO:0021983;GO:0022408;GO:0030027;GO:0030054;GO:0030336;GO:0030506;GO:0030864;GO:0031175;GO:0032794;GO:0034332;GO:…	K05689	-	Z;W;U	0UGH1;1B5BW;13J0W;1CPTV;KOG3594;0V755;09W6X;0DHG3;18YN2	cadherin 1 [Source:MGI Symbol;Acc:MGI:88354]	12550	P09803;A0A0R4IZW5
ENSMUSG00000027737	154.065	237.03	71.1003	0.299963	-1.73714	0.000545068	0.118245	Down Regulation	3	49846975	50398063	-	13922	Slc7a11	GO:0006865;GO:0006865;GO:0016020;GO:0016020;GO:0016021;GO:0016021;GO:0022857;GO:0055085;GO:0005791;GO:0005791;GO:0005856;GO:0005856;GO:0005886;GO:0005886;GO:0006749;GO:0006865;GO:0006865;GO:0006979;GO:0007420;GO:0007420;GO:0008542;GO:0009636;GO:0009636;GO:0009986;GO:0009986;GO:0014070;GO:0015179;GO:0016020;GO:0016020;GO:0016020;GO:0016021;GO:0016021;GO:0021591;GO:0021756;GO:0022857;GO:0030534;GO:…	K13869	-	E	12P2T;1CT91;09V1W;190VU;1AWIK;0V61J;0UM2S;0DIIE;KOG1287	solute carrier family 7 (cationic amino acid transporter, y+ system), member 11 [Source:MGI Symbol;Acc:MGI:1347355]	26570	Q9WTR6;Q542C8
ENSMUSG00000051225	51.021	80.0034	22.0387	0.275472	-1.86002	0.000552665	0.118245	Down Regulation	15	57848815	57874405	+	3171	Fam83a	GO:0005575;GO:0005737;GO:0007165;GO:0007173;GO:0007173;GO:0007173;GO:0007173;GO:0008283;GO:0008283;GO:0008283;GO:0019901;GO:0019901;GO:0019901;GO:0019901;GO:0036312;GO:0036312;GO:0042802;GO:0042802;GO:0005575;GO:0005737;GO:0007165;GO:0007173;GO:0007173;GO:0007173;GO:0008283;GO:0008283;GO:0019901;GO:0019901;GO:0019901;GO:0036312;GO:0042802;	K23930	-	S	1CQTU;0IGUW;12SY3;0DG49;0UNRH;0V5UF;1AY81;18UZ0;09UUX	family with sequence similarity 83, member A [Source:MGI Symbol;Acc:MGI:2447773]	239463	Q8K2P2
ENSMUSG00000033581	98.8369	129.27	68.4033	0.529149	-0.918255	0.000564619	0.118245	Nodiff	16	21877759	21982049	-	7402	Igf2bp2	GO:0003676;GO:0003723;GO:0003723;GO:0003729;GO:0003729;GO:0003730;GO:0003730;GO:0003730;GO:0005634;GO:0005634;GO:0005634;GO:0005737;GO:0005737;GO:0005737;GO:0005829;GO:0005829;GO:0005856;GO:0005856;GO:0006417;GO:0007399;GO:0010468;GO:0048027;GO:0048027;GO:0051028;GO:0051252;GO:0003676;GO:0003723;GO:0003723;GO:0003729;GO:0005634;GO:0051028;	K17392	-	A;K	1B09U;12QIR;0UNKW;0V8ED;1CTJ6;KOG2193;09XGB;0DITV;195UX	insulin-like growth factor 2 mRNA binding protein 2 [Source:MGI Symbol;Acc:MGI:1890358]	319765	Q5SF07
ENSMUSG00000018595	1.64551	0.185494	3.10552	16.7419	4.06539	0.0302224	0.927307	Up Regulation	X	135658423	135680890	-	2010	Glra4	GO:0004888;GO:0005216;GO:0005230;GO:0005254;GO:0005254;GO:0005886;GO:0005887;GO:0005887;GO:0005887;GO:0006811;GO:0006811;GO:0006821;GO:0007165;GO:0007218;GO:0007268;GO:0016020;GO:0016021;GO:0016021;GO:0016594;GO:0016594;GO:0016934;GO:0022824;GO:0030054;GO:0030425;GO:0030594;GO:0034220;GO:0034220;GO:0034707;GO:0042391;GO:0042995;GO:0043005;GO:0043200;GO:0043200;GO:0043204;GO:0045202;GO:0045202;GO:…	K05271	-	T	12PJU;0DH6C;1AV24;1CRWI;18THS;0V71Z;0UJJG;KOG3643;09W3H	glycine receptor, alpha 4 subunit [Source:MGI Symbol;Acc:MGI:95750]	14657	Q61603;Q2TB05
ENSMUSG00000014361	720.171	603.149	837.193	1.38804	0.473046	0.000574671	0.118245	Nodiff	2	128540876	128644814	+	4336	Mertk	GO:0000166;GO:0001750;GO:0001750;GO:0001779;GO:0001818;GO:0004672;GO:0004713;GO:0004713;GO:0004714;GO:0004714;GO:0005524;GO:0005524;GO:0005615;GO:0005615;GO:0005737;GO:0005737;GO:0005887;GO:0006468;GO:0006468;GO:0006468;GO:0006909;GO:0006909;GO:0006909;GO:0006909;GO:0007169;GO:0007275;GO:0007283;GO:0007399;GO:0016020;GO:0016021;GO:0016028;GO:0016028;GO:0016301;GO:0016310;GO:0016477;GO:0016740;GO:…	K05117	EC:2.7.10.1	T	13IZU;1AZCJ;18X9J;0DHUI;0V7HR;0IG6I;0UPQB;1CSJ4;09WJ5	MER proto-oncogene tyrosine kinase [Source:MGI Symbol;Acc:MGI:96965]	17289	Q60805
ENSMUSG00000040950	11.2621	18.0666	4.45749	0.246725	-2.01902	0.000575601	0.118245	Down Regulation	11	70021155	70028376	+	2094	Mgl2	GO:0016020;GO:0016021;GO:0030246;GO:0030246;GO:0016020;GO:0016021;GO:0030246;GO:0030246;GO:0016020;GO:0016021;GO:0030246;GO:0030246;	K06721	-	T;V	0VDNS;1CQWT;13HQ6;09UXQ;KOG4297;0DG79;0UHVT;1AWUT;18TJI	macrophage galactose N-acetyl-galactosamine specific lectin 2 [Source:MGI Symbol;Acc:MGI:2385729]	216864	Q8JZN1
ENSMUSG00000026390	1772.86	1223.75	2321.97	1.89742	0.924041	0.000588493	0.119431	Nodiff	1	120402267	120432753	-	1925	Marco	GO:0001540;GO:0001664;GO:0001664;GO:0001664;GO:0001934;GO:0002376;GO:0005044;GO:0005581;GO:0005737;GO:0005886;GO:0005886;GO:0005886;GO:0005886;GO:0006897;GO:0006897;GO:0006897;GO:0006898;GO:0006911;GO:0007193;GO:0016020;GO:0016020;GO:0016021;GO:0038024;GO:0043277;GO:0045087;GO:0070374;GO:0097242;GO:0016020;GO:0016021;	K13884	-	T;U	18Y2U;09ZMZ;1CW0U;0DM5Q;1B49R;0IHK7;0UPR3;0VAIN;13N6N	macrophage receptor with collagenous structure [Source:MGI Symbol;Acc:MGI:1309998]	17167	Q60754;A2RT24
ENSMUSG00000002588	5146.07	4387.66	5904.48	1.3457	0.428358	0.000595216	0.119431	Nodiff	6	5168090	5193946	-	2898	Pon1	GO:0004063;GO:0004063;GO:0004063;GO:0004063;GO:0004063;GO:0004064;GO:0004064;GO:0004064;GO:0004064;GO:0004064;GO:0005509;GO:0005509;GO:0005509;GO:0005543;GO:0005543;GO:0005576;GO:0005576;GO:0005615;GO:0005615;GO:0005615;GO:0005615;GO:0005615;GO:0006629;GO:0008015;GO:0008035;GO:0008203;GO:0009636;GO:0009636;GO:0010875;GO:0010875;GO:0016311;GO:0016787;GO:0019439;GO:0019439;GO:0031667;GO:0032411;GO:…	K01045	-	F;E	0V9ZC;12TPZ;1CVBD;190FI;0UGKA;0DKHF;0IHDV;09Z1Z;1B2HK	paraoxonase 1 [Source:MGI Symbol;Acc:MGI:103295]	18979	P52430
ENSMUSG00000023349	206.491	167.148	245.833	1.47075	0.556552	0.000611459	0.12128	Nodiff	6	123206802	123223980	+	1420	Clec4n	GO:0001819;GO:0002250;GO:0002376;GO:0005509;GO:0005509;GO:0005515;GO:0005537;GO:0005537;GO:0005886;GO:0016020;GO:0016021;GO:0030246;GO:0030246;GO:0043123;GO:0045087;GO:0046872;GO:0050832;GO:0001819;GO:0002250;GO:0002376;GO:0005509;GO:0005509;GO:0005509;GO:0005515;GO:0005537;GO:0005537;GO:0005537;GO:0005886;GO:0016020;GO:0016021;GO:0030246;GO:0030246;GO:0030246;GO:0043123;GO:0045087;GO:0046872;GO:…	K17514	-	T	0WI2G;13EPB;0IS3R;0B5F6;1DFSI;0E8VV;0V3GB	C-type lectin domain family 4, member n [Source:MGI Symbol;Acc:MGI:1861231]	56620	Q9JKF4;Q3V2N1
ENSMUSG00000063531	13.8468	24.4371	3.2566	0.133265	-2.90763	0.000632899	0.124106	Down Regulation	5	14075290	14306703	+	9285	Sema3e	GO:0001525;GO:0001569;GO:0001755;GO:0001953;GO:0002040;GO:0005515;GO:0005576;GO:0005615;GO:0005615;GO:0005887;GO:0007275;GO:0007399;GO:0007411;GO:0008360;GO:0016525;GO:0030154;GO:0030215;GO:0030215;GO:0030215;GO:0030335;GO:0045499;GO:0048843;GO:0050808;GO:0050919;GO:0071526;GO:0071526;GO:2000249;	K06840	-	T	0DF4A;13I35;0V4TB;18V9M;1AS2K;09TU1;1CPU5;KOG3611;0UG9P	sema domain, immunoglobulin domain (Ig), short basic domain, secreted, (semaphorin) 3E [Source:MGI Symbol;Acc:MGI:1340034]	20349	P70275
ENSMUSG00000052305	8301.22	10421.5	6180.93	0.593094	-0.753669	0.000660184	0.128002	Nodiff	7	103475741	103477303	-	768	Hbb-bs	GO:0004601;GO:0004601;GO:0005344;GO:0005344;GO:0005615;GO:0005833;GO:0005833;GO:0005833;GO:0015671;GO:0015671;GO:0019825;GO:0019825;GO:0019825;GO:0020037;GO:0020037;GO:0030492;GO:0031720;GO:0031720;GO:0031721;GO:0031721;GO:0031722;GO:0031838;GO:0031838;GO:0042744;GO:0043177;GO:0044877;GO:0046872;GO:0098869;GO:0004601;GO:0005344;GO:0005615;GO:0005833;GO:0005833;GO:0015671;GO:0015671;GO:0019825;GO:…	K13823	-	C	0VHNA;1938A;1B5R3;0A6W0;0UV0J;KOG3378;0DTP3;1D33D;143EN	hemoglobin, beta adult s chain [Source:MGI Symbol;Acc:MGI:5474852]	100503605	P02088;A8DUK4
ENSMUSG00000078234	334.855	399.482	270.228	0.676446	-0.563953	0.000744787	0.1428	Nodiff	4	139687531	139695337	-	7807	Klhdc7a	GO:0016020;GO:0016021;	-	-	S;J;T	0A4HP;1D19J;1AYHV;0DS0K;KOG1072;13JNT;18VC1;0VEYC;0UG56	kelch domain containing 7A [Source:MGI Symbol;Acc:MGI:2444612]	242721	A2APT9
ENSMUSG00000029032	121.218	155.413	87.0225	0.559943	-0.836648	0.000767834	0.144493	Nodiff	4	154362943	154386133	-	5481	Arhgef16	GO:0005085;GO:0005085;GO:0005085;GO:0005085;GO:0005085;GO:0005737;GO:0030165;GO:0030165;GO:0030971;GO:0030971;GO:0031267;GO:0031267;GO:0060326;GO:0060326;GO:0060326;GO:0090630;GO:0090630;GO:0090630;GO:0090630;GO:1903078;GO:1903078;GO:1903078;GO:0005085;GO:0005085;GO:0005085;GO:0005085;GO:0005737;GO:0030165;GO:0030971;GO:0031267;GO:0060326;GO:0060326;GO:0090630;GO:0090630;GO:0090630;GO:1903078;GO:…	K20688	-	T	0UJDT;KOG3523;09UGY;12NRK;0DFST;1CS0P;0V5G9;1AY7U;18WFI	Rho guanine nucleotide exchange factor (GEF) 16 [Source:MGI Symbol;Acc:MGI:2446219]	230972	Q3U5C8
ENSMUSG00000023169	98.9112	75.9482	121.874	1.6047	0.682303	0.000770363	0.144493	Nodiff	15	96469299	96540794	-	17236	Slc38a1	GO:0003333;GO:0005295;GO:0005886;GO:0005886;GO:0005887;GO:0006811;GO:0006814;GO:0006865;GO:0006868;GO:0006868;GO:0015171;GO:0015179;GO:0015186;GO:0015186;GO:0015293;GO:0015804;GO:0015807;GO:0016020;GO:0016020;GO:0016021;GO:0016323;GO:0030424;GO:0043025;GO:0098591;GO:1902475;GO:0003333;GO:0005295;GO:0005295;GO:0005886;GO:0005886;GO:0005886;GO:0005887;GO:0006811;GO:0006814;GO:0006865;GO:0006868;GO:…	K14990	-	P;E	09XQM;KOG1305;1AX7V;0UIK3;0DJ2K;12WYG;190CA;0V8ND;1CTU9	solute carrier family 38, member 1 [Source:MGI Symbol;Acc:MGI:2145895]	105727	Q8K2P7
ENSMUSG00000026712	1423.54	1209.79	1637.3	1.35338	0.436562	0.000798781	0.147156	Nodiff	2	14234203	14336868	+	6371	Mrc1	GO:0004888;GO:0005515;GO:0005537;GO:0005768;GO:0005886;GO:0005886;GO:0005886;GO:0005886;GO:0005886;GO:0006897;GO:0006898;GO:0006898;GO:0006898;GO:0006898;GO:0009986;GO:0010008;GO:0010008;GO:0010008;GO:0016020;GO:0016021;GO:0030246;GO:0038023;GO:0038024;GO:0038024;GO:0038024;GO:0071222;GO:0071346;GO:0071353;	K06560	-	T;W	0B5G6;197BU;0E8WP;1DFTB;1BB8V;0IS47;0WI3G;0V3GX;13EQG	mannose receptor, C type 1 [Source:MGI Symbol;Acc:MGI:97142]	17533	Q61830;Q2HZ94
ENSMUSG00000039270	1160.54	971.947	1349.12	1.38806	0.473074	0.000801616	0.147156	Nodiff	4	70345302	70453232	-	8226	Megf9	GO:0005604;GO:0005604;GO:0009887;GO:0009888;GO:0016020;GO:0016021;GO:0016477;GO:0034446;	K24334	-	W	09WKC;12PZR;KOG0994;1AXBV;0V7IZ;1CSKF;18VP6;0DHVS;0URDZ	multiple EGF-like-domains 9 [Source:MGI Symbol;Acc:MGI:1918264]	230316	Q8BH27;Q0VGR4
ENSMUSG00000051678	1.50311	0.191754	2.81447	14.6775	3.87554	0.041922	1	Up Regulation	18	37466974	37470727	+	3754	Pcdhb6	GO:0016020;GO:0016021;GO:0005509;GO:0005509;GO:0005886;GO:0005886;GO:0005887;GO:0005887;GO:0007155;GO:0007155;GO:0007155;GO:0007156;GO:0007156;GO:0009988;GO:0016020;GO:0016020;GO:0016021;GO:0042802;GO:0046872;	K16494	-	Z;U	0V7YJ;0DEQG;1B34N;12Q85;KOG3594;0UIXX;09W6T;1CPAT	protocadherin beta 6 [Source:MGI Symbol;Acc:MGI:2136740]	93877	Q91XZ4
ENSMUSG00000023942	1256.48	1067.83	1445.14	1.35333	0.436519	0.000825983	0.148471	Nodiff	17	45896126	45910532	-	4008	Slc29a1	GO:0001504;GO:0005326;GO:0005326;GO:0005337;GO:0005337;GO:0005337;GO:0005886;GO:0005886;GO:0005886;GO:0005887;GO:0006836;GO:0015211;GO:0015211;GO:0015213;GO:0015858;GO:0015858;GO:0015860;GO:0015860;GO:0015862;GO:0015862;GO:0016020;GO:0016021;GO:0016021;GO:0016021;GO:0016323;GO:0016323;GO:0016324;GO:0016324;GO:0030431;GO:0032238;GO:0032238;GO:0060079;GO:0072531;GO:0098793;GO:0098794;GO:0098810;GO:…	K15014	-	F;P	09X8T;KOG1479;1CTB3;18WDU;0UM55;12UBZ;0V5GZ;0DIKA;1ARG2	solute carrier family 29 (nucleoside transporters), member 1 [Source:MGI Symbol;Acc:MGI:1927073]	63959	Q9JIM1;Q3TCZ2
ENSMUSG00000023267	2.85004	0.555551	5.14453	9.26023	3.21105	0.00917602	0.562156	Up Regulation	4	33062999	33095865	+	2105	Gabrr2	GO:0004888;GO:0004890;GO:0004890;GO:0005216;GO:0005230;GO:0005254;GO:0005254;GO:0005886;GO:0005887;GO:0006811;GO:0006811;GO:0006821;GO:0006821;GO:0007165;GO:0007214;GO:0007268;GO:0007601;GO:0016020;GO:0016020;GO:0016021;GO:0016021;GO:0019904;GO:0030054;GO:0030424;GO:0030594;GO:0034220;GO:0034220;GO:0034707;GO:0042391;GO:0043005;GO:0045202;GO:0045202;GO:0045211;GO:0050877;GO:0060078;GO:0098982;GO:…	K05190	-	T;P	12PJU;0DHHT;0URW0;0V71Z;KOG3643;1B2TB;1CS81;1920K;09W3H	gamma-aminobutyric acid (GABA) C receptor, subunit rho 2 [Source:MGI Symbol;Acc:MGI:95626]	14409	P56476
ENSMUSG00000030724	37.4741	25.1518	49.7964	1.97983	0.985379	0.000953769	0.167941	Nodiff	7	126007622	126014061	-	3075	Cd19	GO:0002322;GO:0016020;GO:0016021;GO:0050864;GO:0001923;GO:0002250;GO:0002322;GO:0002322;GO:0002322;GO:0002322;GO:0002376;GO:0005515;GO:0005886;GO:0005886;GO:0005887;GO:0005887;GO:0005887;GO:0009897;GO:0009897;GO:0009897;GO:0016020;GO:0016021;GO:0016064;GO:0016064;GO:0016064;GO:0019724;GO:0032991;GO:0032991;GO:0043552;GO:0043552;GO:0043552;GO:0045121;GO:0050851;GO:0050851;GO:0050851;GO:0050853;GO:…	K06465	-	T	1B0ZB;1CQGD;0IJ3V;0UH8E;0DFSY;09UH4;0V5GE;13HCE;18V72	CD19 antigen [Source:MGI Symbol;Acc:MGI:88319]	12478	P25918;Q3TQG5
ENSMUSG00000036362	91.5098	69.7389	113.281	1.62435	0.699864	0.000964698	0.16815	Nodiff	3	59115313	59118303	-	2528	P2ry13	GO:0004930;GO:0004930;GO:0005783;GO:0005886;GO:0007165;GO:0007186;GO:0007186;GO:0007186;GO:0007194;GO:0016020;GO:0016021;GO:0016021;GO:0035589;GO:0045028;GO:0045028;GO:0045028;GO:0045028;GO:0071407;	K08388	-	T	1CT99;09X78;1AWBY;0IFYD;18TZF;0DIIP;0V85U;12QCX;0UKVV	purinergic receptor P2Y, G-protein coupled 13 [Source:MGI Symbol;Acc:MGI:1921441]	74191	Q9D8I2
ENSMUSG00000023078	82.305	20.6292	143.981	6.97947	2.80312	0.000233251	0.072102	Up Regulation	5	96104810	96108927	+	1150	Cxcl13	GO:0002518;GO:0005125;GO:0005576;GO:0005576;GO:0005576;GO:0005576;GO:0005615;GO:0005615;GO:0005615;GO:0006935;GO:0006935;GO:0006952;GO:0006954;GO:0006954;GO:0006955;GO:0007165;GO:0007166;GO:0007204;GO:0007204;GO:0007267;GO:0007267;GO:0008009;GO:0008009;GO:0008009;GO:0008009;GO:0008201;GO:0008201;GO:0010820;GO:0010820;GO:0017134;GO:0017134;GO:0030593;GO:0031640;GO:0031724;GO:0031724;GO:0031735;GO:…	K10032	-	W;T	1D4W7;0VKXK;1B6SV;1943P;0DVVT;0JEN1;0UWFH;0A9PC;146T9	chemokine (C-X-C motif) ligand 13 [Source:MGI Symbol;Acc:MGI:1888499]	55985	O55038;Q3U1E8
ENSMUSG00000019944	861.348	732.622	990.074	1.35141	0.434467	0.00101115	0.17239	Nodiff	10	68987264	69127621	+	6075	Rhobtb1	GO:0000166;GO:0003924;GO:0003924;GO:0005515;GO:0005525;GO:0005525;GO:0005525;GO:0005856;GO:0005886;GO:0005938;GO:0007015;GO:0007163;GO:0007264;GO:0008360;GO:0019901;GO:0030865;GO:0031410;GO:0032956;GO:0042995;GO:0043231;GO:0043652;GO:0000166;GO:0003924;GO:0003924;GO:0005515;GO:0005525;GO:0005525;GO:0005525;GO:0005856;GO:0005886;GO:0005938;GO:0007015;GO:0007163;GO:0007264;GO:0008360;GO:0019901;GO:…	K07868	-	Z;S	0V6A6;09VAV;1B3XN;18XHX;0UIDA;12P76;KOG0393;1CR96;0DGJC	Rho-related BTB domain containing 1 [Source:MGI Symbol;Acc:MGI:1916538]	69288	Q9DAK3
ENSMUSG00000048503	41.4737	54.5017	28.4457	0.521922	-0.938094	0.00103408	0.17239	Nodiff	9	43019945	43027865	-	3578	Tlcd5	GO:0003674;GO:0005575;GO:0008150;GO:0016020;GO:0016021;GO:0016021;GO:0003674;GO:0005575;GO:0008150;GO:0016020;GO:0016021;GO:0016021;GO:0016020;GO:0016021;GO:0016021;	-	-	U	0VDJB;13HES;0UGJ2;1AXBP;KOG4474;18XRH;09W90;0DPFR;1CY1A	TLC domain containing 5 [Source:MGI Symbol;Acc:MGI:2685030]	235300	Q3TYE7
ENSMUSG00000045551	112.881	83.4369	142.326	1.70579	0.770439	0.00103801	0.17239	Nodiff	17	18096733	18104202	-	1324	Fpr1	GO:0001664;GO:0001664;GO:0002430;GO:0004875;GO:0004930;GO:0004930;GO:0004930;GO:0004982;GO:0004982;GO:0004982;GO:0004982;GO:0005124;GO:0005124;GO:0005737;GO:0005737;GO:0005886;GO:0005886;GO:0005886;GO:0005886;GO:0006935;GO:0006935;GO:0006954;GO:0007165;GO:0007186;GO:0007186;GO:0007186;GO:0007200;GO:0007200;GO:0007200;GO:0007204;GO:0016020;GO:0016021;GO:0016021;GO:0050786;GO:0050786;	K04172	-	T	09YRX;194JK;1CTRF;0DNT1;0II0H;1AX0S;13FV7;0UP03;0V7XT	formyl peptide receptor 1 [Source:MGI Symbol;Acc:MGI:107443]	14293	P33766
ENSMUSG00000020080	19.8431	30.3854	9.30074	0.306092	-1.70796	0.00103897	0.17239	Down Regulation	10	62218916	62258270	-	5132	Hkdc1	GO:0000166;GO:0001678;GO:0001678;GO:0001678;GO:0001678;GO:0001678;GO:0004340;GO:0004340;GO:0004340;GO:0004340;GO:0004396;GO:0004396;GO:0005524;GO:0005524;GO:0005536;GO:0005739;GO:0005739;GO:0005739;GO:0005739;GO:0005829;GO:0005975;GO:0006096;GO:0006096;GO:0006096;GO:0008865;GO:0016020;GO:0016301;GO:0016310;GO:0016740;GO:0016773;GO:0019158;GO:0019318;GO:0031966;GO:0046835;GO:0051156;GO:0051156;GO:…	K00844	EC:2.7.1.1	G	09TDH;1CS69;1AX7A;12P4I;KOG1369;0V4CM;0DHG4;0UKRM	hexokinase domain containing 1 [Source:MGI Symbol;Acc:MGI:2384910]	216019	Q91W97
ENSMUSG00000017309	202.508	164.391	240.625	1.46373	0.549654	0.00105369	0.173167	Nodiff	11	101932335	101946446	+	2737	Cd300lg	GO:0016020;GO:0016021;GO:0001791;GO:0002376;GO:0002414;GO:0004888;GO:0005768;GO:0005886;GO:0005886;GO:0016020;GO:0016021;GO:0016323;GO:0016323;GO:0016324;GO:0016324;GO:0032585;GO:0001791;GO:0002376;GO:0002414;GO:0004888;GO:0005768;GO:0005886;GO:0005886;GO:0016020;GO:0016021;GO:0016323;GO:0016323;GO:0016324;GO:0016324;GO:0032585;GO:0001791;GO:0002376;GO:0002414;GO:0004888;GO:0005768;GO:0005886;GO:…	K16663	-	U	1B56I;0UUTN;0VG94;1D233;0DSD4;0J03P;0A4SR;13U4Y;193NW	CD300 molecule like family member G [Source:MGI Symbol;Acc:MGI:1289168]	52685	Q1ERP8
ENSMUSG00000009185	11.6799	3.74843	19.6113	5.23188	2.38733	0.0151805	0.680403	Up Regulation	11	82006011	82007625	+	511	Ccl8	GO:0002548;GO:0005125;GO:0005576;GO:0005576;GO:0005615;GO:0005615;GO:0005615;GO:0006935;GO:0006954;GO:0006954;GO:0006955;GO:0007165;GO:0007186;GO:0008009;GO:0008009;GO:0008201;GO:0030593;GO:0043547;GO:0045663;GO:0048020;GO:0048245;GO:0048247;GO:0060326;GO:0070098;GO:0070374;GO:0071346;GO:0071347;GO:0071356;GO:1901741;	K16596	-	-	-	chemokine (C-C motif) ligand 8 [Source:MGI Symbol;Acc:MGI:101878]	20307	Q9Z121;Q149U7
ENSMUSG00000038594	475.371	399.527	551.216	1.37967	0.464325	0.00113985	0.183825	Nodiff	10	53149539	53256043	-	7986	Cep85l	GO:0003674;GO:0005813;GO:0008150;GO:0003674;GO:0005813;GO:0008150;GO:0003674;GO:0005813;GO:0008150;	K16766	-	S	0V5IW;12SE9;09UJQ;1AWM5;0DFVC;19515;0UHBI;0IGFN;1CQIR	centrosomal protein 85-like [Source:MGI Symbol;Acc:MGI:3642684]	100038725	A0A1W2P884;Q3V3K0
ENSMUSG00000020143	290.019	238.581	341.456	1.43119	0.517218	0.00115252	0.184029	Nodiff	11	34176815	34674719	-	11425	Dock2	GO:0001766;GO:0001768;GO:0001771;GO:0002277;GO:0005085;GO:0005085;GO:0005085;GO:0005085;GO:0005096;GO:0005737;GO:0005856;GO:0006935;GO:0007010;GO:0007264;GO:0012505;GO:0016020;GO:0030036;GO:0035022;GO:0042098;GO:0042110;GO:0042608;GO:0042608;GO:0042608;GO:0043547;GO:0044351;GO:0045059;GO:0045060;GO:0046631;GO:0046633;GO:0050766;GO:0050790;GO:0005085;GO:0007264;GO:0030036;GO:0050790;GO:0005085;GO:…	K12367	-	T	0UG57;195P2;0DEJE;09T86;12N3M;1B155;KOG1998;1CP99;0V476	dedicator of cyto-kinesis 2 [Source:MGI Symbol;Acc:MGI:2149010]	94176	Q8C3J5;Q6A0A3
ENSMUSG00000028003	439.588	361.181	517.995	1.43417	0.520218	0.00116244	0.184029	Nodiff	3	82799886	82811280	-	5351	Lrat	GO:0001972;GO:0001972;GO:0005737;GO:0005768;GO:0005771;GO:0005771;GO:0005771;GO:0005783;GO:0005789;GO:0005791;GO:0005791;GO:0005791;GO:0006653;GO:0006776;GO:0006776;GO:0006776;GO:0007601;GO:0008374;GO:0009617;GO:0016020;GO:0016021;GO:0016740;GO:0016746;GO:0019841;GO:0019841;GO:0032370;GO:0032526;GO:0033189;GO:0042572;GO:0042572;GO:0042572;GO:0042572;GO:0042572;GO:0043231;GO:0043231;GO:0047173;GO:…	K00678	EC:2.3.1.135	I	0IRMW;1B30T;09WX5;1CSY3;13JVJ;18YZI;0V7VE;0UKMR;0DI7Q	lecithin-retinol acyltransferase (phosphatidylcholine-retinol-O-acyltransferase) [Source:MGI Symbol;Acc:MGI:1891259]	79235	Q9JI60;B2RUR5
ENSMUSG00000025875	133.736	161.601	105.871	0.655138	-0.61013	0.0011961	0.186321	Nodiff	13	54937190	54944589	+	1657	Tspan17	GO:0016020;GO:0016021;GO:0016021;GO:0016020;GO:0016021;GO:0016021;GO:0016020;GO:0016021;GO:0016021;GO:0016020;GO:0016021;GO:0016021;GO:0016020;GO:0016021;GO:0016021;GO:0016020;GO:0016021;GO:0016021;GO:0016020;GO:0016021;GO:0016021;GO:0016020;GO:0016021;GO:0016021;	K10303	-	S;I;G	0DMAZ;18UBH;KOG3882;09ZSW;1CW64;12S9H;0UR59;1B1UH;0VAP5	tetraspanin 17 [Source:MGI Symbol;Acc:MGI:1921507]	74257	Q9D7W4;Q3TAQ3
ENSMUSG00000054889	897.62	1030.76	764.482	0.74167	-0.43115	0.00119852	0.186321	Nodiff	13	38335270	38382553	+	9659	Dsp	GO:0001533;GO:0001533;GO:0002934;GO:0002934;GO:0003223;GO:0005080;GO:0005080;GO:0005198;GO:0005515;GO:0005737;GO:0005737;GO:0005856;GO:0005856;GO:0005882;GO:0005882;GO:0005886;GO:0005886;GO:0005886;GO:0005886;GO:0005911;GO:0005916;GO:0005916;GO:0014704;GO:0014704;GO:0014704;GO:0014704;GO:0016020;GO:0016020;GO:0016020;GO:0016323;GO:0018149;GO:0018149;GO:0030054;GO:0030054;GO:0030057;GO:0030057;GO:…	K10381	-	Z	0V13A;1B9ZK;0B05D;0WCMX;0E5MS;0KD4I;1DCMQ;14TAR	desmoplakin [Source:MGI Symbol;Acc:MGI:109611]	109620	E9Q557
ENSMUSG00000044548	31.0747	41.8022	20.3471	0.486748	-1.03875	0.00121639	0.187411	Down Regulation	12	71356658	71366881	+	3761	Dact1	GO:0000122;GO:0000122;GO:0001085;GO:0001702;GO:0005080;GO:0005515;GO:0005515;GO:0005515;GO:0005634;GO:0005634;GO:0005654;GO:0005737;GO:0005737;GO:0005737;GO:0007275;GO:0007399;GO:0008013;GO:0008013;GO:0016055;GO:0021915;GO:0030054;GO:0030177;GO:0030177;GO:0030178;GO:0030178;GO:0030877;GO:0030877;GO:0031647;GO:0031647;GO:0032091;GO:0032092;GO:0042826;GO:0045202;GO:0045600;GO:0045732;GO:0046329;GO:…	K22154	-	T;K	0VCBA;0DMI3;0A1FQ;13DVR;1CWDB;0IGBZ;1AY3P;0UQQS;18Z06	dishevelled-binding antagonist of beta-catenin 1 [Source:MGI Symbol;Acc:MGI:1891740]	59036	Q8R4A3
ENSMUSG00000002233	768.209	887.027	649.391	0.732099	-0.44989	0.00127265	0.194344	Nodiff	3	104695691	104701775	+	1618	Rhoc	GO:0000166;GO:0000281;GO:0000281;GO:0003924;GO:0003924;GO:0005515;GO:0005515;GO:0005525;GO:0005525;GO:0005525;GO:0005634;GO:0005829;GO:0005856;GO:0005886;GO:0005886;GO:0005886;GO:0005886;GO:0005938;GO:0007015;GO:0007163;GO:0007264;GO:0008360;GO:0016020;GO:0016020;GO:0016477;GO:0019901;GO:0030335;GO:0030865;GO:0031334;GO:0031410;GO:0032154;GO:0032154;GO:0032420;GO:0032956;GO:0042995;GO:0043005;GO:…	K07857	-	Z;S;T	1AZX3;0UIKA;0DK7B;1CV17;12N37;18XI3;09YSS;0V9QN;KOG0393	ras homolog family member C [Source:MGI Symbol;Acc:MGI:106028]	11853	Q62159
ENSMUSG00000021322	103.249	77.5733	128.925	1.66197	0.732897	0.00128528	0.19455	Nodiff	13	20978283	21220787	+	5925	Aoah	GO:0005509;GO:0005509;GO:0005509;GO:0005576;GO:0006629;GO:0006631;GO:0006631;GO:0008653;GO:0009104;GO:0009104;GO:0009104;GO:0016787;GO:0016788;GO:0031410;GO:0046872;GO:0050528;GO:0050528;GO:0050528;GO:0050528;GO:0050728;GO:0050728;GO:0005576;GO:0050528;	K01065	EC:3.1.1.77	I;G	0DS4E;0UFT3;13ITJ;1AX2T;1CW3J;0VFGR;18T4G;0A4MI;0IFCC	acyloxyacyl hydrolase [Source:MGI Symbol;Acc:MGI:1350928]	27052	O35298
ENSMUSG00000034271	59.0215	43.2179	74.8251	1.73135	0.791895	0.00129976	0.195032	Nodiff	12	85645801	85686652	+	2148	Jdp2	GO:0000122;GO:0000122;GO:0000122;GO:0000122;GO:0000978;GO:0000978;GO:0000981;GO:0001227;GO:0001227;GO:0001227;GO:0003677;GO:0003677;GO:0003677;GO:0003682;GO:0003690;GO:0003690;GO:0003700;GO:0003700;GO:0003700;GO:0005515;GO:0005634;GO:0005634;GO:0005634;GO:0005634;GO:0006355;GO:0006357;GO:0006357;GO:0031063;GO:0031065;GO:0044877;GO:0044877;GO:0045599;GO:1990837;GO:1990837;GO:0000122;GO:0000122;GO:…	K09033	-	K	13JBY;0DPE5;0VCMF;1AYH6;1931H;KOG1414;0UT8Z;1CYBZ;0A1RU	Jun dimerization protein 2 [Source:MGI Symbol;Acc:MGI:1932093]	81703	P97875
ENSMUSG00000024030	396.778	331.732	461.824	1.39216	0.477325	0.00136882	0.198352	Nodiff	17	31276649	31336962	+	7298	Abcg1	GO:0000166;GO:0005524;GO:0005524;GO:0016021;GO:0016887;GO:0032367;GO:0120009;GO:0120020;GO:0000139;GO:0000166;GO:0005524;GO:0005524;GO:0005524;GO:0005739;GO:0005768;GO:0005783;GO:0005789;GO:0005794;GO:0005886;GO:0005886;GO:0005886;GO:0006869;GO:0008203;GO:0009897;GO:0009897;GO:0010745;GO:0010872;GO:0010875;GO:0010888;GO:0016020;GO:0016020;GO:0016021;GO:0016021;GO:0016887;GO:0019534;GO:0030301;GO:…	K05679	-	Q	1CQPJ;09T5C;18W3Z;0DG03;1ASA6;12NWX;0UMAD;KOG0061;0V442	ATP binding cassette subfamily G member 1 [Source:MGI Symbol;Acc:MGI:107704]	11307	Q64343;Q0VDW9
ENSMUSG00000000567	144.76	179.811	109.71	0.610138	-0.712793	0.00136924	0.198352	Nodiff	11	112673050	112678586	+	4135	Sox9	GO:0000122;GO:0000122;GO:0000122;GO:0000976;GO:0000976;GO:0000978;GO:0000978;GO:0000978;GO:0000978;GO:0000981;GO:0000981;GO:0000981;GO:0000981;GO:0000981;GO:0000987;GO:0000987;GO:0000987;GO:0000987;GO:0001228;GO:0001228;GO:0001228;GO:0001228;GO:0001501;GO:0001501;GO:0001501;GO:0001502;GO:0001502;GO:0001503;GO:0001658;GO:0001708;GO:0001837;GO:0001894;GO:0001934;GO:0001934;GO:0001942;GO:0002009;GO:…	K18435	-	K	0VCBK;1ASQ6;0A1G2;13J5S;KOG0527;0UH0X;18TKU;0DP3M;1CY1K	SRY (sex determining region Y)-box 9 [Source:MGI Symbol;Acc:MGI:98371]	20682	Q04887
ENSMUSG00000031788	251.774	296.169	207.379	0.700206	-0.514148	0.0013752	0.198352	Nodiff	8	95826456	95929440	-	5298	Kifc3	GO:0000166;GO:0003777;GO:0005524;GO:0005524;GO:0005737;GO:0005794;GO:0005813;GO:0005813;GO:0005815;GO:0005856;GO:0005871;GO:0005874;GO:0005912;GO:0005915;GO:0005915;GO:0007017;GO:0007018;GO:0007030;GO:0008017;GO:0008569;GO:0008569;GO:0016020;GO:0030054;GO:0030659;GO:0031410;GO:0042802;GO:0045218;GO:0045218;GO:0090136;GO:0090136;GO:0000166;GO:0003777;GO:0005524;GO:0005524;GO:0005737;GO:0005794;GO:…	K10406	-	Z	1AU11;0DKMF;1CVFX;12RQ8;0UIGU;KOG0239;09Z5E;18X8I;0VA2M	kinesin family member C3 [Source:MGI Symbol;Acc:MGI:109202]	16582	O35231
ENSMUSG00000028184	717.318	896.147	538.489	0.600894	-0.734818	0.00137761	0.198352	Nodiff	3	148521219	148696191	-	14198	Adgrl2	GO:0004930;GO:0007186;GO:0016020;GO:0016020;GO:0016021;GO:0016021;GO:0004888;GO:0004930;GO:0004930;GO:0004930;GO:0005887;GO:0007165;GO:0007166;GO:0007186;GO:0007186;GO:0007189;GO:0007420;GO:0009617;GO:0016020;GO:0016020;GO:0016021;GO:0016021;GO:0030165;GO:0030246;GO:0043005;GO:0043005;GO:0050808;GO:0051965;GO:0098978;GO:0099055;GO:0004930;GO:0007186;GO:0016020;GO:0004930;GO:0007186;GO:0016020;GO:…	K04593	-	W;T;U	0UN40;1CSMA;12QTI;KOG4729;1AXKF;KOG3545;191GB;09WM3;KOG4193;0DHWQ;0V66H	adhesion G protein-coupled receptor L2 [Source:MGI Symbol;Acc:MGI:2139714]	99633	A0A0G2JGM8
ENSMUSG00000042215	46.3295	61.325	31.334	0.510949	-0.968748	0.00139116	0.198352	Nodiff	1	33784565	33796876	-	3059	Bag2	GO:0000774;GO:0000774;GO:0000774;GO:0000774;GO:0000774;GO:0005874;GO:0010954;GO:0010954;GO:0019538;GO:0019538;GO:0030424;GO:0030425;GO:0031072;GO:0031397;GO:0031397;GO:0031397;GO:0031625;GO:0032091;GO:0032091;GO:0042802;GO:0042802;GO:0044325;GO:0044325;GO:0048156;GO:0050821;GO:0050821;GO:0050821;GO:0051087;GO:0051087;GO:0051087;GO:0101031;GO:0101031;GO:1901588;GO:1901800;GO:1904667;GO:1904667;	K09556	-	O	0V6U9;13IVZ;1CX0D;0A0GT;0UQHW;KOG3633;0DN40;18TCH;1AY2V	BCL2-associated athanogene 2 [Source:MGI Symbol;Acc:MGI:1891254]	213539	Q91YN9
ENSMUSG00000056492	701.203	596.939	805.467	1.34933	0.432242	0.00141068	0.198352	Nodiff	17	43671342	43770448	+	9010	Adgrf5	GO:0003094;GO:0003674;GO:0004888;GO:0004930;GO:0005886;GO:0006112;GO:0007166;GO:0007186;GO:0009986;GO:0016020;GO:0016020;GO:0016021;GO:0016021;GO:0019216;GO:0031410;GO:0042593;GO:0043031;GO:0043129;GO:0043129;GO:0045177;GO:0045444;GO:0048821;GO:0061626;GO:0071073;GO:0003094;GO:0003674;GO:0004888;GO:0004930;GO:0005886;GO:0006112;GO:0007166;GO:0007186;GO:0009986;GO:0009986;GO:0016020;GO:0016020;GO:…	K08458	-	T	0USIW;191TY;1CR6I;12TGQ;0DNU6;1AYKZ;0A1II;0VBR4;KOG4193	adhesion G protein-coupled receptor F5 [Source:MGI Symbol;Acc:MGI:2182928]	224792	G5E8Q8
ENSMUSG00000019853	93.0436	114.543	71.5441	0.624605	-0.678984	0.00141338	0.198352	Nodiff	10	18415246	18421824	-	3930	Hebp2	GO:0005737;GO:0005737;GO:0005737;GO:0005737;GO:0005739;GO:0005739;GO:0005739;GO:0010917;GO:0010917;GO:0010940;GO:0010940;GO:0020037;GO:0035794;GO:0035794;	-	-	S	0UIR6;192SM;0DGUG;0V6J1;09VJW;13JNW;1B4AK;0IZTQ;1CRIK	heme binding protein 2 [Source:MGI Symbol;Acc:MGI:1860084]	56016	Q9WU63
ENSMUSG00000038540	4.70221	1.51876	7.88567	5.19218	2.37634	0.0069794	0.497671	Up Regulation	7	83234135	83274822	+	9027	Tmc3	GO:0005887;GO:0016020;GO:0016021;GO:0016021;GO:0005887;GO:0016020;GO:0016021;GO:0016021;	K21988	-	P;U	1CWVP;0DMVW;18T1Z;0VB54;1ATB8;0UR83;0A094;0IF2J;12QSW	transmembrane channel-like gene family 3 [Source:MGI Symbol;Acc:MGI:2669033]	233424	Q7TQ69;F8VQI4
ENSMUSG00000039936	280.335	231.11	329.559	1.42598	0.511957	0.00142534	0.198352	Nodiff	4	149733625	149787028	-	6259	Pik3cd	GO:0014065;GO:0016301;GO:0016301;GO:0016310;GO:0016740;GO:0035004;GO:0046854;GO:0046934;GO:0048015;GO:0048015;GO:0052812;GO:0010629;GO:0014065;GO:0016301;GO:0016301;GO:0016310;GO:0016740;GO:0035004;GO:0046854;GO:0046934;GO:0048015;GO:0048015;GO:0052812;GO:0014065;GO:0016301;GO:0016301;GO:0016310;GO:0016740;GO:0035004;GO:0046854;GO:0046934;GO:0048015;GO:0048015;GO:0052812;GO:0014065;GO:0016301;GO:…	K00922	EC:2.7.1.153	T	KOG0904;0DIAB;1919M;1CXD8;09WZX;0UJ2B;12QH0;0V7XY;1B1PS	phosphatidylinositol-4,5-bisphosphate 3-kinase catalytic subunit delta [Source:MGI Symbol;Acc:MGI:1098211]	18707	O35904
ENSMUSG00000031093	107.366	84.056	130.677	1.55464	0.636582	0.00147054	0.202493	Nodiff	X	35152485	35340215	+	9240	Dock11	GO:0001782;GO:0002315;GO:0005085;GO:0005085;GO:0005085;GO:0005575;GO:0007264;GO:0031267;GO:0043547;GO:0051491;GO:0005085;GO:0005085;GO:0007264;GO:0050790;GO:0005085;GO:0007264;GO:0050790;	K21853	-	T	0V443;18T65;12PHF;09TRY;0DF2B;KOG1997;1B545;0UKU3;1CPS3	dedicator of cytokinesis 11 [Source:MGI Symbol;Acc:MGI:1923224]	75974	A2AF47
ENSMUSG00000036430	130.437	157.462	103.411	0.656735	-0.606616	0.00148918	0.202493	Nodiff	17	47201610	47202773	+	1164	Tbcc	GO:0000902;GO:0003924;GO:0005737;GO:0005737;GO:0005829;GO:0007023;GO:0007023;GO:0015631;GO:0032391;	K21766	-	O	12STV;0DN2I;KOG2512;1CWYY;18TZD;0A0FQ;0VBBU;1AVXY;0UR49	tubulin-specific chaperone C [Source:MGI Symbol;Acc:MGI:1919976]	72726	Q8VCN9;A0A0R4J0M1
ENSMUSG00000048120	343.777	287.607	399.947	1.39061	0.475713	0.0014903	0.202493	Nodiff	19	40600810	40730046	+	5580	Entpd1	GO:0000166;GO:0005524;GO:0016020;GO:0016021;GO:0016787;GO:0016787;GO:0000166;GO:0004382;GO:0005524;GO:0005604;GO:0005615;GO:0005886;GO:0007186;GO:0008021;GO:0009134;GO:0009181;GO:0009897;GO:0009986;GO:0014069;GO:0016020;GO:0016020;GO:0016021;GO:0016323;GO:0016787;GO:0016787;GO:0016887;GO:0017110;GO:0017110;GO:0017111;GO:0030168;GO:0033602;GO:0042802;GO:0043005;GO:0043025;GO:0043262;GO:0045134;GO:…	K01510	EC:3.6.1.5	F	12QP6;1ATDE;0DJ2A;0V6I5;18TCY;09VIZ;0UMRA;1CTU0;KOG1386	ectonucleoside triphosphate diphosphohydrolase 1 [Source:MGI Symbol;Acc:MGI:102805]	12495	P55772;Q544U5
ENSMUSG00000032827	192.417	232.433	152.4	0.655672	-0.608953	0.00153193	0.206524	Nodiff	6	4902917	5165661	+	14531	Ppp1r9a	GO:0005515;GO:0005737;GO:0005737;GO:0005829;GO:0005856;GO:0005856;GO:0007015;GO:0007015;GO:0007399;GO:0008022;GO:0008157;GO:0010976;GO:0014069;GO:0014069;GO:0015629;GO:0015629;GO:0019722;GO:0019722;GO:0019901;GO:0019904;GO:0030027;GO:0030175;GO:0030425;GO:0030425;GO:0030426;GO:0030833;GO:0030864;GO:0031175;GO:0031175;GO:0031594;GO:0042802;GO:0043005;GO:0043025;GO:0043197;GO:0044325;GO:0044326;GO:…	K17551	-	W;T	1AT04;0V4IP;0UFYQ;1CPK0;18SRQ;0DEWE;09TJN;12N90;KOG1945	protein phosphatase 1, regulatory subunit 9A [Source:MGI Symbol;Acc:MGI:2442401]	243725	-
ENSMUSG00000009654	557.663	473.539	641.787	1.3553	0.438609	0.00155555	0.208082	Nodiff	10	59258780	59277600	-	2788	Oit3	GO:0005201;GO:0005509;GO:0005615;GO:0005634;GO:0005635;GO:0009986;GO:1903118;	K24431	-	S;T	0UGVS;09U8E;0DFI7;18SZN;1AZ4N;0IHDE;0V57I;13M2K;1CQ7Z	oncoprotein induced transcript 3 [Source:MGI Symbol;Acc:MGI:1201782]	18302	Q8R4V5
ENSMUSG00000058099	282.085	232.914	331.256	1.42222	0.508146	0.00161132	0.212412	Nodiff	15	82877174	82917507	-	7970	Nfam1	GO:0001819;GO:0004888;GO:0004888;GO:0004888;GO:0004888;GO:0005886;GO:0007165;GO:0007165;GO:0009986;GO:0016020;GO:0016021;GO:0016021;GO:0016021;GO:0016021;GO:0016021;GO:0030183;GO:0035556;GO:0035556;GO:0045121;GO:0045121;GO:0045577;GO:0045577;GO:0050853;GO:0050853;GO:0050861;GO:0050861;GO:0051091;GO:0051091;GO:0001819;GO:0004888;GO:0004888;GO:0004888;GO:0004888;GO:0005886;GO:0007165;GO:0007165;GO:…	-	-	T	193IK;0DRHV;0VESY;1B4W8;0A3Y2;13WFS;1D0QC;0J2TX;0UN39	Nfat activating molecule with ITAM motif 1 [Source:MGI Symbol;Acc:MGI:1921289]	74039	Q8R4V1
ENSMUSG00000038591	288.002	236.481	339.523	1.43573	0.521786	0.00161254	0.212412	Nodiff	15	54274170	54329754	+	4587	Colec10	GO:0005537;GO:0005576;GO:0005581;GO:0005615;GO:0005615;GO:0005615;GO:0005634;GO:0005737;GO:0005737;GO:0005737;GO:0005794;GO:0005829;GO:0006952;GO:0007157;GO:0009792;GO:0030246;GO:0042056;GO:0042056;GO:0050918;GO:1904888;GO:1904888;	K10065	-	W	0KDF4;0E5V9;1BA3W;196U0;1DCUU;0B0EN;14TMA;0V19M;0WCXT	collectin sub-family member 10 [Source:MGI Symbol;Acc:MGI:3606482]	239447	Q8CF98
ENSMUSG00000020120	464.107	390.892	537.321	1.3746	0.459016	0.00164049	0.214456	Nodiff	11	16921206	17002381	-	4486	Plek	GO:0002244;GO:0002576;GO:0005080;GO:0005080;GO:0005737;GO:0005737;GO:0005886;GO:0006904;GO:0007229;GO:0007229;GO:0010572;GO:0010920;GO:0010920;GO:0010925;GO:0010925;GO:0030030;GO:0030030;GO:0030836;GO:0030836;GO:0030836;GO:0030845;GO:0030845;GO:0030866;GO:0030866;GO:0031529;GO:0031529;GO:0031532;GO:0031532;GO:0031532;GO:0032233;GO:0032233;GO:0032587;GO:0032587;GO:0033625;GO:0035556;GO:0042803;GO:…	K19993	-	T	0IFJ7;09XEV;13HUJ;1CTS2;1AS31;18SWX;0V8KH;0DJ0K;0UG9Y	pleckstrin [Source:MGI Symbol;Acc:MGI:1860485]	56193	Q9JHK5;Q5F271
ENSMUSG00000042807	94.1764	73.6192	114.734	1.55847	0.640134	0.00173118	0.22461	Nodiff	1	53846035	54234327	-	12947	Hecw2	GO:0000209;GO:0004842;GO:0005737;GO:0005737;GO:0005819;GO:0005856;GO:0016567;GO:0016567;GO:0016740;GO:0030071;GO:0043161;GO:0045732;GO:0048814;GO:0061630;GO:0072686;GO:2000650;GO:0000209;GO:0004842;GO:0005737;GO:0005737;GO:0005819;GO:0005856;GO:0016567;GO:0016567;GO:0016740;GO:0030071;GO:0043161;GO:0045732;GO:0048814;GO:0061630;GO:0072686;GO:2000650;GO:0000209;GO:0004842;GO:0005737;GO:0005737;GO:…	K12168	EC:2.3.2.26	O	0V5D6;KOG0940;1CQD4;19471;1AW7D;12TEM;09UDP;0UG2A;0DFPJ	HECT, C2 and WW domain containing E3 ubiquitin protein ligase 2 [Source:MGI Symbol;Acc:MGI:2685817]	329152	Q6I6G8
ENSMUSG00000046410	127.236	101.406	153.067	1.50945	0.59402	0.00176985	0.227914	Nodiff	7	28921351	28931940	-	4151	Kcnk6	GO:0003073;GO:0003085;GO:0005267;GO:0005267;GO:0005267;GO:0005887;GO:0006811;GO:0006813;GO:0006813;GO:0016020;GO:0016020;GO:0016021;GO:0016021;GO:0022841;GO:0030322;GO:0060075;GO:0071805;GO:0071805;GO:0071805;	K04917	-	P	1CV8E;12RIZ;09YZD;0DKEC;1AUP9;0V9X0;18YI6;KOG1418;0UJ6F	potassium inwardly-rectifying channel, subfamily K, member 6 [Source:MGI Symbol;Acc:MGI:1891291]	52150	Q3TBV4;Q3TQ68;Q3V1G1
ENSMUSG00000033318	712.046	834.21	589.882	0.707114	-0.499985	0.00185923	0.235121	Nodiff	10	75666948	75673258	-	4156	Gstt2	GO:0004364;GO:0004364;GO:0004364;GO:0004602;GO:0005634;GO:0005634;GO:0005654;GO:0005737;GO:0005737;GO:0005829;GO:0006749;GO:0006749;GO:0006749;GO:0016740;GO:0098869;GO:1990830;GO:0004364;GO:0004364;GO:0004364;GO:0004602;GO:0005634;GO:0005634;GO:0005654;GO:0005737;GO:0005737;GO:0005829;GO:0006749;GO:0006749;GO:0006749;GO:0016740;GO:0098869;GO:1990830;GO:0006749;GO:0005737;GO:0006749;	K00799	EC:2.5.1.18	O;E	09X84;1CTA6;0DIJJ;1B4TB;0UU4C;195ZC;13RI7;KOG0867;0V86R	glutathione S-transferase, theta 2 [Source:MGI Symbol;Acc:MGI:106188]	14872	Q61133
ENSMUSG00000045954	338.563	281.279	395.847	1.40731	0.492943	0.00186018	0.235121	Nodiff	1	51328285	51342119	+	3055	Cavin2	GO:0001786;GO:0001786;GO:0001786;GO:0005080;GO:0005515;GO:0005654;GO:0005654;GO:0005737;GO:0005737;GO:0005737;GO:0005737;GO:0005829;GO:0005829;GO:0005829;GO:0005886;GO:0005886;GO:0005901;GO:0005901;GO:0005901;GO:0005901;GO:0005901;GO:0008289;GO:0016020;GO:0045121;GO:0045121;GO:0045944;GO:0097320;GO:0097320;GO:0097320;	-	-	S;K	0DHXF;12Q0R;1ARZ1;0IEZA;0V71V;09WMY;1CSN5;0UG5X;18Y9M	caveolae associated 2 [Source:MGI Symbol;Acc:MGI:99513]	20324	Q63918
ENSMUSG00000015850	67.6413	51.0626	84.22	1.64935	0.721894	0.00186669	0.235121	Nodiff	3	95583511	95595228	-	4198	Adamtsl4	GO:0002020;GO:0002020;GO:0002020;GO:0002064;GO:0004222;GO:0005576;GO:0005614;GO:0006508;GO:0006915;GO:0030198;GO:0030198;GO:0031012;GO:0031012;GO:0042802;GO:0043065;GO:0043065;GO:0043065;GO:0002020;GO:0002020;GO:0002064;GO:0004222;GO:0005576;GO:0005614;GO:0006508;GO:0006915;GO:0030198;GO:0030198;GO:0031012;GO:0031012;GO:0042802;GO:0043065;GO:0043065;	K23369	-	O	14SZD;1B9U8;KOG4597;0WCB5;196QJ;0V0VM;0E7PX;1DEQ2;KOG3538;0AZUR	ADAMTS-like 4 [Source:MGI Symbol;Acc:MGI:2389008]	229595	Q80T21
ENSMUSG00000022003	1206.95	1497.67	916.229	0.611768	-0.708944	0.00189713	0.236248	Nodiff	14	75997557	76024477	-	4571	Slc25a30	GO:0005739;GO:0005739;GO:0005739;GO:0005743;GO:0008272;GO:0015116;GO:0015117;GO:0015131;GO:0015140;GO:0015141;GO:0015297;GO:0015709;GO:0015729;GO:0016020;GO:0016021;GO:0035435;GO:0055085;GO:0071422;GO:0071423;GO:1902356;GO:1902358;GO:0016020;GO:0016021;	K15106	-	C	0DKFY;1B539;18YUW;0V9Y8;1CV9Y;KOG0753;0UPU8;12NHP;09Z0R	solute carrier family 25, member 30 [Source:MGI Symbol;Acc:MGI:1914804]	67554	Q9CR58
ENSMUSG00000030830	447.03	335.382	558.678	1.6658	0.736211	0.00190301	0.236248	Nodiff	7	126895432	126934310	+	6569	Itgal	GO:0007155;GO:0007155;GO:0007229;GO:0008305;GO:0016020;GO:0016021;GO:0046872;GO:0007155;GO:0007155;GO:0007229;GO:0008305;GO:0016020;GO:0016021;GO:0046872;GO:0002291;GO:0007155;GO:0007155;GO:0007157;GO:0007159;GO:0007160;GO:0007229;GO:0008305;GO:0009986;GO:0009986;GO:0016020;GO:0016021;GO:0030369;GO:0034687;GO:0035683;GO:0043113;GO:0044877;GO:0046872;GO:0050839;GO:0098609;GO:0001772;GO:0002291;GO:…	K05718	-	W	1DEZ3;0WGD6;0E7ZM;0B3Y5;0IPAP;13CAF	integrin alpha L [Source:MGI Symbol;Acc:MGI:96606]	16408	E9Q5M7
ENSMUSG00000091387	63.4634	47.3703	79.5565	1.67946	0.747997	0.00193835	0.238775	Nodiff	13	97061197	97087414	+	5087	Gcnt4	GO:0000139;GO:0002121;GO:0003829;GO:0005794;GO:0006486;GO:0016020;GO:0016020;GO:0016021;GO:0016740;GO:0016757;GO:0018215;GO:0042403;GO:0048729;GO:0048872;GO:0060993;	K09663	EC:2.4.1.-	G	0V4IF;09TJF;192FZ;1B531;KOG0799;0DEW5;0URU6;1CXDS;12PWM	glucosaminyl (N-acetyl) transferase 4, core 2 (beta-1,6-N-acetylglucosaminyltransferase) [Source:MGI Symbol;Acc:MGI:2684919]	218476	E9Q649
ENSMUSG00000024621	2246.34	1855.27	2637.41	1.42158	0.507492	0.00196255	0.238775	Nodiff	18	61233670	61265221	+	5774	Csf1r	GO:0000166;GO:0001934;GO:0002244;GO:0002376;GO:0002931;GO:0004672;GO:0004713;GO:0004713;GO:0004714;GO:0004714;GO:0004714;GO:0004714;GO:0005011;GO:0005011;GO:0005011;GO:0005011;GO:0005515;GO:0005515;GO:0005515;GO:0005524;GO:0005524;GO:0005654;GO:0005886;GO:0005886;GO:0005887;GO:0006468;GO:0006954;GO:0007169;GO:0007169;GO:0007169;GO:0007169;GO:0007275;GO:0007411;GO:0008283;GO:0008284;GO:0008284;GO:…	K05090	EC:2.7.10.1	T	0V4N9;0UN2X;KOG0200;1AXJG;1CPP7;18XM1;13IKF;09TP3;0DEZH	colony stimulating factor 1 receptor [Source:MGI Symbol;Acc:MGI:1339758]	12978	P09581;Q6NXV8;Q3UKC6;Q0P635
ENSMUSG00000032599	652.566	555.269	749.864	1.35045	0.433442	0.00196488	0.238775	Nodiff	9	108660995	108683536	+	4067	Ip6k2	GO:0016301;GO:0016301;GO:0016310;GO:0016740;GO:0032958;GO:0016301;GO:0016301;GO:0016310;GO:0016740;GO:0032958;GO:0016301;GO:0016301;GO:0016310;GO:0016740;GO:0032958;GO:0016301;GO:0016301;GO:0016310;GO:0016740;GO:0032958;GO:0016301;GO:0016301;GO:0016310;GO:0016740;GO:0032958;GO:0000166;GO:0000828;GO:0000828;GO:0000828;GO:0000832;GO:0000832;GO:0000832;GO:0001650;GO:0001650;GO:0005524;GO:0005634;GO:…	K07756	EC:2.7.4.21	T;K;I	0A2DG;13I73;1CRCP;KOG1620;1B4V8;0UIHF;0V709;0DGNV;18XSP	inositol hexaphosphate kinase 2 [Source:MGI Symbol;Acc:MGI:1923750]	76500	Q80V72
ENSMUSG00000000058	295.167	343.802	246.532	0.717076	-0.479803	0.00200792	0.241223	Nodiff	6	17281184	17289114	+	3335	Cav2	GO:0000139;GO:0000149;GO:0001937;GO:0001937;GO:0001938;GO:0002080;GO:0002095;GO:0005515;GO:0005634;GO:0005635;GO:0005637;GO:0005737;GO:0005737;GO:0005783;GO:0005794;GO:0005794;GO:0005794;GO:0005811;GO:0005829;GO:0005886;GO:0005886;GO:0005886;GO:0005887;GO:0005887;GO:0005887;GO:0005901;GO:0005901;GO:0005901;GO:0005901;GO:0005925;GO:0005925;GO:0005925;GO:0005925;GO:0006897;GO:0006906;GO:0006906;GO:…	K12958	-	W	1AU0K;193XV;09VDI;0IFFB;1CRBY;0UH9S;12QRB;0V6CI;0DGN0	caveolin 2 [Source:MGI Symbol;Acc:MGI:107571]	12390	Q9WVC3
ENSMUSG00000026333	241.354	199.264	283.444	1.42245	0.50838	0.00201299	0.241223	Nodiff	1	97697897	97721434	+	6048	Gin1	GO:0003676;GO:0015074;GO:0003676;GO:0015074;GO:0003676;GO:0015074;	-	-	C;K;L	KOG0017;1ATQI;0UNK6;0A4CB;0DQDZ;18YVP;0VAY8;13K1V;1CZHP	gypsy retrotransposon integrase 1 [Source:MGI Symbol;Acc:MGI:2182036]	252876	Q8K259
ENSMUSG00000015966	200.4	235.725	165.076	0.700289	-0.513978	0.00204409	0.242421	Nodiff	14	29718092	29730853	-	3707	Il17rb	GO:0005654;GO:0005886;GO:0016020;GO:0016021;GO:0019221;GO:0030368;GO:0034451;GO:0072686;GO:0019221;GO:0030368;GO:0004896;GO:0005576;GO:0005737;GO:0005886;GO:0005887;GO:0009986;GO:0016020;GO:0016021;GO:0019221;GO:0030368;GO:0030368;GO:0032736;GO:0032754;GO:0050729;GO:0019221;GO:0030368;	K05165	-	T	1CP78;13MJN;18YHH;0UFFT;0DEHH;1ARCH;09XZ6;0IK7X;0V8WY	interleukin 17 receptor B [Source:MGI Symbol;Acc:MGI:1355292]	50905	Q9JIP3;Q543U7
ENSMUSG00000025991	59010.5	51325.6	66695.4	1.29946	0.377909	0.00206281	0.242421	Nodiff	1	67162185	67270418	+	5555	Cps1	GO:0000050;GO:0000050;GO:0000050;GO:0000166;GO:0001889;GO:0003824;GO:0004087;GO:0004087;GO:0004087;GO:0004087;GO:0004088;GO:0004175;GO:0004175;GO:0005509;GO:0005509;GO:0005515;GO:0005524;GO:0005524;GO:0005524;GO:0005524;GO:0005543;GO:0005543;GO:0005634;GO:0005730;GO:0005730;GO:0005730;GO:0005737;GO:0005737;GO:0005737;GO:0005739;GO:0005739;GO:0005739;GO:0005743;GO:0005743;GO:0006207;GO:0006508;GO:…	K01948	EC:6.3.4.16	F;C;G	09U7R;1AVUR;0DFHF;12NKD;0UKX2;18XWJ;KOG0370;0V56U;1CQ77	carbamoyl-phosphate synthetase 1 [Source:MGI Symbol;Acc:MGI:891996]	227231	Q8C196
ENSMUSG00000028581	1040.07	873.682	1206.45	1.38088	0.465589	0.00206513	0.242421	Nodiff	4	130640436	130663452	+	3788	Laptm5	GO:0002357;GO:0002720;GO:0005515;GO:0005764;GO:0005764;GO:0005764;GO:0005764;GO:0005765;GO:0005765;GO:0005829;GO:0006622;GO:0006886;GO:0012502;GO:0016020;GO:0016021;GO:0016021;GO:0019899;GO:0030133;GO:0031398;GO:0031410;GO:0031625;GO:0032689;GO:0032703;GO:0032735;GO:0032755;GO:0043410;GO:0046007;GO:0050860;GO:0050868;GO:0050869;GO:0060907;GO:0061462;GO:0090160;GO:0097214;GO:0140311;GO:1901224;GO:…	K12387	-	U	18SMF;1CZB0;0VDHI;0UPEZ;1AZ1Q;0A2MN;0DQ95;13MTN;0IFZA	lysosomal-associated protein transmembrane 5 [Source:MGI Symbol;Acc:MGI:108046]	16792	Q61168;Q544S4
ENSMUSG00000029553	107.229	84.4294	130.028	1.54008	0.623007	0.0020907	0.242836	Nodiff	6	16833372	16898440	-	5594	Tfec	GO:0000122;GO:0000122;GO:0000978;GO:0000978;GO:0000978;GO:0000981;GO:0001227;GO:0001227;GO:0001228;GO:0001228;GO:0003677;GO:0005634;GO:0005634;GO:0005654;GO:0005654;GO:0006355;GO:0006355;GO:0006355;GO:0006357;GO:0034605;GO:0045944;GO:0045944;GO:0045944;GO:0046983;GO:1990837;GO:1990837;GO:0006355;GO:0046983;	K15591	-	K	0DKYJ;12RZI;1ASQD;18TM8;1CPEI;0V9AE;KOG1318;0UQ0Y;09ZFZ	transcription factor EC [Source:MGI Symbol;Acc:MGI:1333760]	21426	Q9WTW4
ENSMUSG00000061906	147.626	103.302	191.95	1.85815	0.893866	0.00209681	0.242836	Nodiff	5	87557801	87572062	-	1891	Ugt2b38	GO:0005640;GO:0005783;GO:0008194;GO:0015020;GO:0016020;GO:0016021;GO:0016740;GO:0016757;GO:0043231;	K00699	EC:2.4.1.17	C;G	19527;0UK1V;09WHA;1CSGY;12QS3;1ASCS;0DHSN;KOG1192;0V7FS	UDP glucuronosyltransferase 2 family, polypeptide B38 [Source:MGI Symbol;Acc:MGI:2140794]	100559	Q91WH2
ENSMUSG00000022818	10.1152	3.38083	16.8495	4.98385	2.31726	3.97257e-05	0.0203418	Up Regulation	16	20127137	20144154	-	3144	Cyp2ab1	GO:0004497;GO:0005506;GO:0005737;GO:0006082;GO:0006805;GO:0008395;GO:0016491;GO:0016705;GO:0016712;GO:0020037;GO:0020037;GO:0042738;GO:0043231;GO:0046872;GO:0055114;GO:0055114;GO:0055114;GO:0004497;GO:0005506;GO:0005737;GO:0006082;GO:0006805;GO:0008395;GO:0016491;GO:0016705;GO:0016712;GO:0020037;GO:0020037;GO:0042738;GO:0043231;GO:0046872;GO:0055114;GO:0055114;GO:0055114;GO:0004497;GO:0005506;GO:…	-	-	Q	12SIP;0A256;1B4WB;0VD0P;18ZRA;KOG0156;1CYSH;0UU90;0DPTC	cytochrome P450, family 2, subfamily ab, polypeptide 1 [Source:MGI Symbol;Acc:MGI:3644957]	224044	E9PZ31;Q8BTM0;B9EHK4
ENSMUSG00000043587	130.213	157.959	102.466	0.648686	-0.624408	0.00220747	0.252266	Nodiff	9	96705389	96774722	-	6148	Pxylp1	GO:0000139;GO:0005794;GO:0005794;GO:0005794;GO:0006024;GO:0006024;GO:0006024;GO:0010909;GO:0010909;GO:0016020;GO:0016021;GO:0016311;GO:0016787;GO:0016791;GO:0016791;GO:0016791;GO:0050650;GO:0050650;GO:0050650;GO:0000139;GO:0005794;GO:0005794;GO:0005794;GO:0006024;GO:0006024;GO:0006024;GO:0010909;GO:0010909;GO:0016020;GO:0016021;GO:0016311;GO:0016787;GO:0016791;GO:0016791;GO:0016791;GO:0050650;GO:…	K21403	EC:3.1.3.-	S;O	1CX44;18UQE;12SY2;0DN7G;0A0K5;KOG3672;0VBGD;1AYQ3;0UN6D	2-phosphoxylose phosphatase 1 [Source:MGI Symbol;Acc:MGI:2442444]	235534	Q8BHA9
ENSMUSG00000031906	193.99	257.204	130.777	0.508457	-0.975801	0.00224361	0.254709	Nodiff	8	106979180	107064620	-	5232	Smpd3	GO:0000137;GO:0000139;GO:0001501;GO:0001503;GO:0001786;GO:0001932;GO:0001958;GO:0002063;GO:0002244;GO:0002685;GO:0003433;GO:0004620;GO:0004767;GO:0004767;GO:0004767;GO:0005515;GO:0005576;GO:0005737;GO:0005737;GO:0005794;GO:0005794;GO:0005886;GO:0005886;GO:0006629;GO:0006665;GO:0006665;GO:0006672;GO:0006684;GO:0006684;GO:0006684;GO:0006685;GO:0007049;GO:0007165;GO:0007275;GO:0008081;GO:0014824;GO:…	K12352	EC:3.1.4.12	T	0IEKS;1CREE;18ZCZ;0V6EX;0DGQI;09VFR;1AU3B;12PE7;0UIJN	sphingomyelin phosphodiesterase 3, neutral [Source:MGI Symbol;Acc:MGI:1927578]	58994	Q9JJY3
ENSMUSG00000030605	923.706	1058.37	789.044	0.745528	-0.423665	0.00227901	0.257037	Nodiff	7	78783516	78798808	-	4694	Mfge8	GO:0001525;GO:0001786;GO:0005178;GO:0005178;GO:0005201;GO:0005576;GO:0005615;GO:0005615;GO:0006910;GO:0006911;GO:0007155;GO:0007338;GO:0008429;GO:0009897;GO:0016020;GO:0019897;GO:0043277;GO:0050766;GO:0062023;GO:0001525;GO:0001786;GO:0001786;GO:0005178;GO:0005178;GO:0005201;GO:0005576;GO:0005615;GO:0005615;GO:0006910;GO:0006911;GO:0007155;GO:0007338;GO:0008429;GO:0009897;GO:0016020;GO:0019897;GO:…	K17253	-	W;T	1CUAV;0DH22;0IFBC;0UTE6;18S0X;0V92H;1ARJ3;13JKY;09URB	milk fat globule EGF and factor V/VIII domain containing [Source:MGI Symbol;Acc:MGI:102768]	17304	P21956
ENSMUSG00000005320	732.248	838.29	626.206	0.747004	-0.420812	0.00235672	0.263886	Nodiff	13	55300453	55316572	+	3542	Fgfr4	GO:0000166;GO:0004672;GO:0004713;GO:0004713;GO:0004714;GO:0005007;GO:0005007;GO:0005007;GO:0005524;GO:0005524;GO:0005783;GO:0005794;GO:0005886;GO:0005886;GO:0005887;GO:0005911;GO:0006468;GO:0008201;GO:0008284;GO:0008284;GO:0008543;GO:0008543;GO:0008543;GO:0010628;GO:0010715;GO:0016020;GO:0016021;GO:0016301;GO:0016310;GO:0016477;GO:0016740;GO:0017134;GO:0018108;GO:0030133;GO:0043085;GO:0045862;GO:…	K05095	EC:2.7.10.1	T	19199;1B1TS;0DFEA;09U4P;12P10;KOG0200;0V53S;0UI4U;1CQY0	fibroblast growth factor receptor 4 [Source:MGI Symbol;Acc:MGI:95525]	14186	Q03142;A0A0R4IZY3
ENSMUSG00000040747	649.687	554.362	745.012	1.34391	0.426435	0.00239533	0.263886	Nodiff	3	106667237	106697465	-	1742	Cd53	GO:0001772;GO:0001772;GO:0005886;GO:0005887;GO:0005911;GO:0009986;GO:0009986;GO:0016020;GO:0016021;GO:0016021;GO:0030054;GO:0042802;GO:0042802;GO:1901741;	K06489	-	S;G	0DJDD;18WTW;0V8XZ;13MGN;1AVVB;KOG3882;0UMYG;1CU5N;09Y0B	CD53 antigen [Source:MGI Symbol;Acc:MGI:88341]	12508	Q61451;Q3U0W1;Q3TV80
ENSMUSG00000037922	57.7276	42.8384	72.6168	1.69513	0.761398	0.00240704	0.263886	Nodiff	3	135759124	136031827	-	7486	Bank1	GO:0005102;GO:0005102;GO:0005102;GO:0005515;GO:0005575;GO:0009617;GO:0032715;GO:0042113;GO:0042113;GO:0042113;GO:0042113;GO:0043410;GO:0045947;GO:0050731;GO:0050731;GO:0050869;GO:0050869;GO:0051898;GO:0051898;GO:1990782;GO:1990782;GO:1990782;	-	-	S;T	0DJ9D;09XE4;0IHAS;0V8U4;1CU1D;0USA8;13KKM;192YT;1B2HW	B cell scaffold protein with ankyrin repeats 1 [Source:MGI Symbol;Acc:MGI:2442120]	242248	Q80VH0
ENSMUSG00000038623	113.858	90.5378	137.177	1.51514	0.599451	0.00240924	0.263886	Nodiff	7	81508749	81534182	+	5921	Tm6sf1	GO:0005764;GO:0005765;GO:0005765;GO:0016020;GO:0016021;GO:0016020;GO:0016021;GO:0016020;GO:0016021;	-	-	U	09ZQS;0VD78;1CYZE;13MGK;18V1T;0IJ78;0UR5E;1B2ET;0DKFZ	transmembrane 6 superfamily member 1 [Source:MGI Symbol;Acc:MGI:1933209]	107769	P58749
ENSMUSG00000109482	171.177	220.058	122.295	0.555742	-0.847513	0.00241621	0.263886	Nodiff	12	72622776	72696435	-	3391	Gm4756	GO:0055114;GO:0055114;GO:0055114;GO:0055114;GO:0055114;	-	-	-	-	predicted gene 4756 [Source:MGI Symbol;Acc:MGI:3644906]	-	-
ENSMUSG00000031367	418.793	354.443	483.143	1.36311	0.446899	0.00249053	0.270293	Nodiff	X	162692013	162716662	+	4965	Ap1s2	GO:0005515;GO:0005794;GO:0005794;GO:0005905;GO:0006886;GO:0008542;GO:0015031;GO:0015031;GO:0016020;GO:0016182;GO:0016192;GO:0016192;GO:0016192;GO:0030117;GO:0030659;GO:0031410;GO:0036465;GO:0043231;GO:0043231;GO:0045202;GO:0045444;GO:0050885;GO:0060612;GO:0098793;GO:0006886;GO:0006886;GO:0015031;GO:0015031;GO:0016020;GO:0016192;GO:0030117;GO:0006886;GO:0006886;GO:0015031;GO:0015031;GO:0016020;GO:…	K12394	-	U	0DEPD;09TC3;13EHI;0V4B8;1B1IM;1CPD5;KOG0934;192Q7;0URKJ	adaptor-related protein complex 1, sigma 2 subunit [Source:MGI Symbol;Acc:MGI:1889383]	108012	Q9DB50
ENSMUSG00000031129	143.111	115.534	170.689	1.47739	0.563055	0.00254607	0.274527	Nodiff	9	94551962	95112498	+	5679	Slc9a9	GO:0005768;GO:0005886;GO:0006811;GO:0006812;GO:0006814;GO:0006814;GO:0006885;GO:0015297;GO:0015299;GO:0015385;GO:0015385;GO:0015386;GO:0016020;GO:0016021;GO:0016021;GO:0031902;GO:0051453;GO:0055037;GO:0055037;GO:0055037;GO:0055085;GO:0071805;GO:0098656;GO:0098719;GO:1902600;	K14725	-	P	1B1WM;09V6X;0URVE;0VA1J;KOG1965;12QN3;0DGUJ;1903F;1CUGT	solute carrier family 9 (sodium/hydrogen exchanger), member 9 [Source:MGI Symbol;Acc:MGI:2679732]	331004	Q8BZ00
ENSMUSG00000027513	24898.9	19518.4	30279.4	1.55133	0.633504	0.00256832	0.274527	Nodiff	2	172994841	173001066	+	3429	Pck1	GO:0000166;GO:0000287;GO:0000287;GO:0004550;GO:0004611;GO:0004611;GO:0004611;GO:0004611;GO:0004613;GO:0004613;GO:0004613;GO:0004613;GO:0004613;GO:0005525;GO:0005525;GO:0005525;GO:0005525;GO:0005525;GO:0005737;GO:0005737;GO:0005737;GO:0005739;GO:0005783;GO:0005783;GO:0005783;GO:0005829;GO:0005829;GO:0005829;GO:0005829;GO:0005829;GO:0006006;GO:0006006;GO:0006006;GO:0006094;GO:0006094;GO:0006094;GO:…	K01596	EC:4.1.1.32	C	KOG3749;12NTG;192F3;09UKD;0UMQI;1B1IW;0DFW4;0V5JS;1CRUF	phosphoenolpyruvate carboxykinase 1, cytosolic [Source:MGI Symbol;Acc:MGI:97501]	18534	Q9Z2V4
ENSMUSG00000098557	637.729	544.404	731.053	1.34285	0.425297	0.00257727	0.274527	Nodiff	14	103214017	103220073	-	6057	Kctd12	GO:0042802;GO:0051260;	K21918	-	-	-	potassium channel tetramerisation domain containing 12 [Source:MGI Symbol;Acc:MGI:2145823]	239217	Q6WVG3;A0A0R4J2B2;Q8C2V2;Q69ZA6
ENSMUSG00000061601	5.82186	2.07122	9.57251	4.62168	2.20842	0.0284416	0.905278	Up Regulation	5	14564932	14913473	+	22457	Pclo	GO:0001222;GO:0005509;GO:0005509;GO:0005515;GO:0005522;GO:0005522;GO:0005544;GO:0005544;GO:0005798;GO:0005802;GO:0007010;GO:0007416;GO:0014069;GO:0016080;GO:0017157;GO:0019933;GO:0030054;GO:0030073;GO:0030133;GO:0030424;GO:0030424;GO:0030425;GO:0030426;GO:0031594;GO:0035418;GO:0035418;GO:0042995;GO:0043005;GO:0043025;GO:0043195;GO:0044316;GO:0044317;GO:0045202;GO:0045202;GO:0045202;GO:0046872;GO:…	K16882	-	W;U	0DFAU;0UQ60;18VBT;13I3Q;09U12;0V4ZT;1B27G;1CQ0J;KOG2060	piccolo (presynaptic cytomatrix protein) [Source:MGI Symbol;Acc:MGI:1349390]	26875	Q9QYX7
ENSMUSG00000040322	200.076	235.247	164.904	0.700983	-0.512549	0.00277004	0.287899	Nodiff	3	109030465	109075773	+	3431	Slc25a24	GO:0005347;GO:0005347;GO:0005347;GO:0005347;GO:0005509;GO:0005509;GO:0005509;GO:0005509;GO:0005739;GO:0005739;GO:0005739;GO:0005743;GO:0005743;GO:0006839;GO:0006839;GO:0006839;GO:0010941;GO:0010941;GO:0010941;GO:0015867;GO:0015867;GO:0015867;GO:0016020;GO:0016021;GO:0016021;GO:0016021;GO:0034599;GO:0034599;GO:0034599;GO:0046872;GO:0055085;GO:0071277;GO:0071277;GO:0071277;GO:0005509;	K14684	-	C	0UNNV;09UKJ;KOG0036;1CQJN;0DFWA;0V5JZ;19141;12PNQ;1B55W	solute carrier family 25 (mitochondrial carrier, phosphate carrier), member 24 [Source:MGI Symbol;Acc:MGI:1917160]	229731	Q8BMD8
ENSMUSG00000026395	784.869	673.188	896.55	1.3318	0.413376	0.00277444	0.287899	Nodiff	1	137990599	138103446	-	18313	Ptprc	GO:0000187;GO:0001779;GO:0001915;GO:0001916;GO:0001960;GO:0002244;GO:0002711;GO:0002923;GO:0002925;GO:0004721;GO:0004725;GO:0004725;GO:0004725;GO:0004725;GO:0004725;GO:0005102;GO:0005515;GO:0005515;GO:0005886;GO:0005886;GO:0005887;GO:0005887;GO:0005925;GO:0006469;GO:0006469;GO:0006469;GO:0006470;GO:0006470;GO:0006470;GO:0006933;GO:0007159;GO:0008201;GO:0009897;GO:0009898;GO:0009986;GO:0010332;GO:…	K06478	EC:3.1.3.48	-	-	protein tyrosine phosphatase, receptor type, C [Source:MGI Symbol;Acc:MGI:97810]	19264	P06800;Q8C6Q7
ENSMUSG00000002885	325.119	274.854	375.384	1.36576	0.4497	0.00279275	0.287899	Nodiff	8	84449880	84467955	-	3757	Adgre5	GO:0004888;GO:0004930;GO:0004930;GO:0005509;GO:0005886;GO:0007165;GO:0007166;GO:0007186;GO:0007186;GO:0016020;GO:0016021;GO:0016021;GO:0004888;GO:0004930;GO:0004930;GO:0005509;GO:0005886;GO:0007165;GO:0007166;GO:0007186;GO:0007186;GO:0016020;GO:0016021;GO:0016021;GO:0004888;GO:0004930;GO:0004930;GO:0005509;GO:0005886;GO:0007165;GO:0007166;GO:0007186;GO:0007186;GO:0016020;GO:0016021;GO:0016021;GO:…	K08446	-	T	1AYXF;1CPF6;09TEB;13HFH;18U3U;0V4DH;KOG4193;0DERD;0UG92	adhesion G protein-coupled receptor E5 [Source:MGI Symbol;Acc:MGI:1347095]	26364	Q9Z0M6;Q9DC42;A0A0D9SEG8
ENSMUSG00000029084	658.741	564.046	753.435	1.33577	0.417669	0.00279656	0.287899	Nodiff	5	44025895	44069717	+	3890	Cd38	GO:0001666;GO:0001666;GO:0003953;GO:0003953;GO:0003953;GO:0003953;GO:0005634;GO:0005634;GO:0005886;GO:0005886;GO:0005886;GO:0005886;GO:0007204;GO:0007204;GO:0007565;GO:0008284;GO:0008284;GO:0009725;GO:0009725;GO:0009986;GO:0010977;GO:0010977;GO:0014824;GO:0014824;GO:0016020;GO:0016020;GO:0016021;GO:0016323;GO:0016323;GO:0016740;GO:0016787;GO:0016798;GO:0016849;GO:0016849;GO:0030307;GO:0030307;GO:…	K01242	-	M;T	09UGC;18Z8J;0IH8E;0UR65;0DNUA;1B4WD;12TG0;0VC2H;1CXRM	CD38 antigen [Source:MGI Symbol;Acc:MGI:107474]	12494	P56528;Q4FJL8;Q3UCS6
ENSMUSG00000045316	511.429	586.059	436.8	0.745317	-0.424073	0.00280992	0.287899	Nodiff	17	25067866	25069338	-	1473	Fahd1	GO:0003824;GO:0005654;GO:0005654;GO:0005737;GO:0005739;GO:0005739;GO:0005739;GO:0005739;GO:0005743;GO:0005829;GO:0005829;GO:0005829;GO:0008948;GO:0008948;GO:0008948;GO:0016787;GO:0016829;GO:0018773;GO:0018773;GO:0018773;GO:0018773;GO:0034545;GO:0034545;GO:0034545;GO:0046872;GO:0047621;	K01557	EC:3.7.1.5	Q;C	1AW6Q;09XSQ;18X4H;0USQV;KOG1535;1CTWM;12P49;0DJ4Q;0V8Q8	fumarylacetoacetate hydrolase domain containing 1 [Source:MGI Symbol;Acc:MGI:1915886]	68636	Q8R0F8
ENSMUSG00000041794	3.45058	1.35068	5.55047	4.1094	2.03893	0.0402389	1	Up Regulation	9	120130579	120303907	+	5537	Myrip	GO:0006886;GO:0000145;GO:0001750;GO:0003779;GO:0003779;GO:0003779;GO:0005515;GO:0005515;GO:0005737;GO:0006886;GO:0015629;GO:0016324;GO:0017022;GO:0017022;GO:0030050;GO:0030133;GO:0030667;GO:0030864;GO:0031045;GO:0031045;GO:0031267;GO:0031267;GO:0031410;GO:0032024;GO:0032024;GO:0042470;GO:0045202;GO:0045202;GO:0046872;GO:0048471;GO:0048471;GO:0051018;GO:0051018;	K22237	-	Z	1CYRC;0IHBX;1AUFR;191AH;0VCZQ;0UUDW;0DPS8;13KEJ;0A248	myosin VIIA and Rab interacting protein [Source:MGI Symbol;Acc:MGI:2384407]	245049	Q8K3I4
ENSMUSG00000052160	547.578	467.004	628.152	1.34507	0.427679	0.00283628	0.287899	Nodiff	12	112727089	112735424	+	3462	Pld4	GO:0002244;GO:0002244;GO:0002376;GO:0003824;GO:0004518;GO:0004527;GO:0005515;GO:0005634;GO:0005634;GO:0005634;GO:0005768;GO:0005769;GO:0005783;GO:0005783;GO:0005783;GO:0005789;GO:0005789;GO:0005794;GO:0006259;GO:0006909;GO:0006909;GO:0006954;GO:0016020;GO:0016021;GO:0016787;GO:0031410;GO:0032588;GO:0032588;GO:0032588;GO:0045087;GO:0045145;GO:0045335;GO:0045335;GO:0045335;GO:0090305;GO:1900015;	K16860	EC:3.1.4.4	I	12TU7;1CRNM;18UAB;1B3H1;0DGYD;09VPT;0V6NV;0UIXC;KOG3603	phospholipase D family, member 4 [Source:MGI Symbol;Acc:MGI:2144765]	104759	Q8BG07
ENSMUSG00000028381	527.772	608.031	447.512	0.736002	-0.442219	0.00288363	0.290993	Nodiff	4	59189257	59222833	+	5212	Ugcg	GO:0000139;GO:0000139;GO:0000139;GO:0000139;GO:0005794;GO:0006497;GO:0006629;GO:0006665;GO:0006679;GO:0006679;GO:0006679;GO:0006679;GO:0008120;GO:0008120;GO:0008120;GO:0008120;GO:0008120;GO:0009966;GO:0016020;GO:0016020;GO:0016021;GO:0016021;GO:0016021;GO:0016740;GO:0016757;GO:0016757;GO:0030154;GO:0030216;GO:0033210;GO:0048666;GO:0061436;GO:0098856;GO:0102769;GO:1903575;	K00720	EC:2.4.1.80	M;I;G	0V58B;12NMB;0UGCP;18TQI;1ASTF;09UEM;0DFQF;KOG2547;1CQE3	UDP-glucose ceramide glucosyltransferase [Source:MGI Symbol;Acc:MGI:1332243]	22234	O88693
ENSMUSG00000015854	4150.23	3120.6	5179.86	1.65989	0.731091	0.00301766	0.302749	Nodiff	3	87265188	87278380	+	2036	Cd5l	GO:0002376;GO:0004252;GO:0005044;GO:0005576;GO:0005737;GO:0005886;GO:0005886;GO:0006897;GO:0006915;GO:0006954;GO:0009986;GO:0009986;GO:0016020;GO:0030449;GO:0031638;GO:1903661;	-	-	S	0UKB4;13N08;194K8;09WPC;1CSPK;0DHYY;0V7MX;1B3UE;0IKHN	CD5 antigen-like [Source:MGI Symbol;Acc:MGI:1334419]	11801	Q9QWK4
ENSMUSG00000021701	371.625	428.26	314.991	0.735514	-0.443176	0.0032376	0.321585	Nodiff	13	110531580	110537378	+	4491	Plk2	GO:0000082;GO:0000082;GO:0000082;GO:0000082;GO:0000166;GO:0000278;GO:0000278;GO:0000785;GO:0000922;GO:0004672;GO:0004674;GO:0004674;GO:0004674;GO:0004674;GO:0004674;GO:0005524;GO:0005524;GO:0005634;GO:0005737;GO:0005737;GO:0005737;GO:0005737;GO:0005813;GO:0005813;GO:0005813;GO:0005813;GO:0005814;GO:0005814;GO:0005814;GO:0005814;GO:0005856;GO:0006468;GO:0006468;GO:0006468;GO:0006468;GO:0006468;GO:…	K08861	EC:2.7.11.21	D	18SP6;0DJU6;0V605;09V0D;0UNVK;1B4GS;1CUT9;KOG0575;12PB0	polo like kinase 2 [Source:MGI Symbol;Acc:MGI:1099790]	20620	P53351;Q548A9;Q3TV29
ENSMUSG00000034634	1219.61	1782.13	657.077	0.368702	-1.43947	0.00324268	0.321585	Down Regulation	15	74633905	74635469	-	744	Ly6d	GO:0005886;GO:0009986;GO:0009986;GO:0009986;GO:0016020;GO:0030098;GO:0030098;GO:0030098;GO:0031225;GO:0035634;	K06846	-	T;U	0DVZ1;0UWE9;0AA13;0VKVQ;13YBB;1B6K1;193RK;0J2E2;1D59A	lymphocyte antigen 6 complex, locus D [Source:MGI Symbol;Acc:MGI:96881]	17068	P35459
ENSMUSG00000032064	222.811	259.321	186.3	0.718417	-0.477106	0.0033168	0.327056	Nodiff	9	50574052	50650817	-	9971	Dixdc1	GO:0003779;GO:0005515;GO:0005515;GO:0005737;GO:0005737;GO:0005829;GO:0005829;GO:0005829;GO:0005829;GO:0005856;GO:0005925;GO:0007275;GO:0016055;GO:0016055;GO:0019904;GO:0021695;GO:0021795;GO:0021799;GO:0021846;GO:0021869;GO:0030054;GO:0030177;GO:0031435;GO:0032956;GO:0032991;GO:0043015;GO:0043015;GO:0043015;GO:0043025;GO:0043679;GO:0045665;GO:0046330;GO:0050772;GO:0060070;GO:0060070;GO:0060070;GO:…	-	-	Z	12R2K;1B4DR;1CUIQ;0IFNC;18VGC;0DJRK;09YBU;0UN60;0V99E	DIX domain containing 1 [Source:MGI Symbol;Acc:MGI:2679721]	330938	Q80Y83
ENSMUSG00000000142	81.2572	98.4159	64.0985	0.651303	-0.618599	0.00337234	0.33032	Nodiff	11	108811175	108841609	+	5506	Axin2	GO:0001756;GO:0001934;GO:0001934;GO:0001957;GO:0003139;GO:0003413;GO:0005515;GO:0005515;GO:0005634;GO:0005634;GO:0005737;GO:0005737;GO:0005737;GO:0005813;GO:0005813;GO:0005813;GO:0008013;GO:0008219;GO:0008283;GO:0008285;GO:0008285;GO:0010718;GO:0010718;GO:0010942;GO:0010942;GO:0016055;GO:0019899;GO:0019899;GO:0019901;GO:0030111;GO:0030282;GO:0031625;GO:0031625;GO:0032423;GO:0032423;GO:0032991;GO:…	K04385	-	T;B	1CS22;18TU4;0DHBW;09W2S;0V712;0UJFH;12UD7;1ASWV;KOG3589	axin 2 [Source:MGI Symbol;Acc:MGI:1270862]	12006	O88566;Q3UQK5
ENSMUSG00000032915	185.365	135.051	235.68	1.74512	0.803328	0.00338819	0.33032	Nodiff	17	56056984	56160662	+	3491	Adgre4	GO:0004888;GO:0004930;GO:0004930;GO:0004930;GO:0005509;GO:0005886;GO:0005887;GO:0005887;GO:0007165;GO:0007166;GO:0007173;GO:0007186;GO:0007186;GO:0007189;GO:0009986;GO:0016020;GO:0016021;GO:0016021;	K08445	-	T	1CPF6;09TEB;13HFH;1B0K1;18YUY;0V4DH;KOG4193;0UFRY;0DERD	adhesion G protein-coupled receptor E4 [Source:MGI Symbol;Acc:MGI:1196464]	52614	Q91ZE5
ENSMUSG00000029188	19.3507	26.9657	11.7356	0.435205	-1.20023	0.00347254	0.335216	Down Regulation	5	53195423	53229006	+	5013	Slc34a2	GO:0005436;GO:0005886;GO:0006811;GO:0006814;GO:0015293;GO:0016020;GO:0016020;GO:0016021;GO:0035725;GO:0044341;GO:0055085;GO:0001701;GO:0005436;GO:0005436;GO:0005436;GO:0005436;GO:0005886;GO:0005903;GO:0005903;GO:0006811;GO:0006814;GO:0006817;GO:0006817;GO:0015293;GO:0016020;GO:0016020;GO:0016021;GO:0016021;GO:0016021;GO:0016324;GO:0016324;GO:0016324;GO:0019904;GO:0030643;GO:0030643;GO:0030643;GO:…	K14683	-	P	09XTY;0IE8P;12QR1;1CTXX;0V8RJ;0DJ62;1907W;0URPR;1AZEV	solute carrier family 34 (sodium phosphate), member 2 [Source:MGI Symbol;Acc:MGI:1342284]	20531	Q9DBP0
ENSMUSG00000030087	1491.51	1214.9	1768.12	1.45536	0.54138	0.00349746	0.335216	Nodiff	6	90439558	90452220	+	2791	Klf15	GO:0000785;GO:0000976;GO:0000977;GO:0000978;GO:0000978;GO:0000981;GO:0001228;GO:0001678;GO:0003677;GO:0003677;GO:0003700;GO:0005515;GO:0005634;GO:0005634;GO:0005654;GO:0006357;GO:0010001;GO:0010468;GO:0010468;GO:0014898;GO:0030111;GO:0032868;GO:0045893;GO:0045944;GO:0046326;GO:0046872;GO:0072112;GO:1990837;GO:2000757;GO:2000757;GO:0000785;GO:0000976;GO:0000977;GO:0000977;GO:0000978;GO:0000978;GO:…	K09210	-	K	0DKYE;194MN;0VACX;0UTYX;KOG1721;1B4IY;12TNQ;09ZFU;1CVTD	Kruppel-like factor 15 [Source:MGI Symbol;Acc:MGI:1929988]	66277	Q9EPW2
ENSMUSG00000068299	132.163	158.029	106.298	0.672644	-0.572085	0.00351175	0.335216	Nodiff	6	85876033	85881866	-	3223	Nat8f4	GO:0005575;GO:0008080;GO:0008150;GO:0016020;GO:0016021;GO:0005575;GO:0008080;GO:0008080;GO:0008150;	-	-	S	1BB9P;0B5K1;0E8Z7;0V3I4;0IS8G;1DFVH;13EVK;0WI7N	N-acetyltransferase 8 (GCN5-related) family member 4 [Source:MGI Symbol;Acc:MGI:1922791]	75541	E0CYM0
ENSMUSG00000005397	2626.14	3021.96	2230.32	0.73804	-0.43823	0.00352363	0.335216	Nodiff	13	13612136	13686854	+	6943	Nid1	GO:0005201;GO:0005509;GO:0005515;GO:0005515;GO:0005518;GO:0005518;GO:0005576;GO:0005576;GO:0005604;GO:0005604;GO:0005604;GO:0005886;GO:0007155;GO:0007160;GO:0007160;GO:0010811;GO:0030198;GO:0031012;GO:0032836;GO:0043236;GO:0043236;GO:0043237;GO:0043394;GO:0043394;GO:0050840;GO:0062023;GO:0062023;GO:0071944;	K06826	-	W;T	0V7NQ;KOG1214;0UM91;1951V;1B2QA;09WQ7;0DHZY;1CSQK;12TYN	nidogen 1 [Source:MGI Symbol;Acc:MGI:97342]	18073	P10493
ENSMUSG00000018604	180.089	227.344	132.835	0.584288	-0.775248	0.00353554	0.335216	Nodiff	5	119808734	119822789	+	6624	Tbx3	GO:0000122;GO:0000785;GO:0000978;GO:0000978;GO:0000981;GO:0001085;GO:0001102;GO:0001227;GO:0001501;GO:0001501;GO:0001568;GO:0001701;GO:0001708;GO:0001947;GO:0001947;GO:0003007;GO:0003151;GO:0003167;GO:0003205;GO:0003677;GO:0003700;GO:0003700;GO:0005634;GO:0005634;GO:0005634;GO:0006355;GO:0006357;GO:0007275;GO:0007417;GO:0007569;GO:0008284;GO:0008284;GO:0008284;GO:0008595;GO:0008595;GO:0009887;GO:…	K10177	-	K	09VH0;18WT1;0DGRP;1CRFQ;1AU61;12SBZ;0UIM9;0V6G9;KOG3585	T-box 3 [Source:MGI Symbol;Acc:MGI:98495]	21386	P70324;Q3ULL3
ENSMUSG00000034501	73.1692	89.6848	56.6536	0.631696	-0.662697	0.00356429	0.336095	Nodiff	12	72583157	72626893	+	4300	Pcnx4	GO:0016020;GO:0016021;GO:0016021;	-	-	U	0WFVK;1971Z;0B3GC;1BAQT;0E7P5;1DEPB;13BGX;0V2S7;0INC2	pecanex homolog 4 [Source:MGI Symbol;Acc:MGI:1914958]	67708	Q3UVY5;E9QN69
ENSMUSG00000026893	125.429	149.054	101.804	0.682997	-0.550049	0.00361299	0.338836	Nodiff	2	62494629	62524453	+	3409	Gca	GO:0005509;GO:0005509;GO:0005509;GO:0005509;GO:0005737;GO:0005829;GO:0005829;GO:0005886;GO:0005886;GO:0016020;GO:0042803;GO:0042803;GO:0046872;GO:0046982;GO:0046982;	K23923	-	T	0VBCJ;0A0GC;18TIV;0DJJK;0UTA1;1CUCC;KOG0037;12QC6;1B161	grancalcin [Source:MGI Symbol;Acc:MGI:1918521]	227960	Q8VC88
ENSMUSG00000019872	922.921	796.683	1049.16	1.31691	0.397156	0.00370514	0.342977	Nodiff	10	57670431	57687926	+	2065	Smpdl3a	GO:0005576;GO:0005615;GO:0005615;GO:0005615;GO:0005615;GO:0005615;GO:0008081;GO:0008081;GO:0008081;GO:0008150;GO:0008270;GO:0008270;GO:0009143;GO:0009143;GO:0016787;GO:0016787;GO:0046872;	K01128	EC:3.1.4.-	I;G	14TS4;0V1CT;1DCYT;196UN;0E5ZE;1BA5Q;0WD2I;0KDJ7;0B0JC	sphingomyelin phosphodiesterase, acid-like 3A [Source:MGI Symbol;Acc:MGI:1931437]	57319	P70158
ENSMUSG00000045991	1063.49	1206.24	920.74	0.763314	-0.389651	0.00371458	0.342977	Nodiff	18	64473091	64534058	+	16234	Onecut2	GO:0000978;GO:0000978;GO:0000978;GO:0000981;GO:0001228;GO:0001228;GO:0001889;GO:0001952;GO:0002064;GO:0003677;GO:0003677;GO:0003700;GO:0005634;GO:0005634;GO:0005634;GO:0005654;GO:0005654;GO:0006357;GO:0009653;GO:0015629;GO:0015629;GO:0030335;GO:0030512;GO:0031016;GO:0031018;GO:0045165;GO:0045944;GO:0045944;GO:0048935;GO:0060271;GO:1990837;GO:1990837;	K24170	-	-	-	one cut domain, family member 2 [Source:MGI Symbol;Acc:MGI:1891408]	225631	Q6XBJ3
ENSMUSG00000022021	154.173	181.861	126.485	0.695504	-0.523869	0.00371678	0.342977	Nodiff	14	86892803	87378671	-	5569	Diaph3	GO:0003779;GO:0005515;GO:0005634;GO:0005634;GO:0005737;GO:0005737;GO:0007010;GO:0016043;GO:0030036;GO:0030036;GO:0030041;GO:0003779;GO:0016043;GO:0030036;GO:0003779;GO:0016043;GO:0030036;	K05745	-	Z;T	0DEMH;1CPBD;1ATIU;0UHTS;12QX3;KOG1924;0V498;18T18;09TA7	diaphanous related formin 3 [Source:MGI Symbol;Acc:MGI:1927222]	56419	Q9Z207
ENSMUSG00000031833	458.442	392.012	524.872	1.33892	0.421068	0.0037379	0.343092	Nodiff	8	71230761	71257698	-	5955	Mast3	GO:0000166;GO:0000287;GO:0004672;GO:0004674;GO:0004674;GO:0004674;GO:0005524;GO:0005524;GO:0006468;GO:0007010;GO:0016301;GO:0016310;GO:0016740;GO:0018105;GO:0035556;GO:0106310;GO:0106311;GO:0000166;GO:0000287;GO:0004672;GO:0004674;GO:0004674;GO:0005524;GO:0005524;GO:0006468;GO:0016301;GO:0016310;GO:0016740;GO:0106310;GO:0106311;GO:0000287;GO:0004674;GO:0005524;GO:0006468;GO:0000287;GO:0004674;GO:…	K08789	EC:2.7.11.1	T	0USHF;09XE5;1B2K6;0DIRR;KOG0606;18W8M;0V8C7;1CXWQ;12Q17	microtubule associated serine/threonine kinase 3 [Source:MGI Symbol;Acc:MGI:2683541]	546071	Q3U214;A0A1D5RM97
ENSMUSG00000029602	51.8574	65.9141	37.8007	0.573485	-0.802173	0.00385834	0.35194	Nodiff	5	120786877	120817662	+	3539	Rasal1	GO:0005096;GO:0043547;GO:0005096;GO:0005096;GO:0005543;GO:0005829;GO:0005886;GO:0007165;GO:0030154;GO:0035556;GO:0043087;GO:0043547;GO:0046580;GO:0046872;GO:0071277;GO:1903861;GO:0005096;GO:0005096;GO:0005543;GO:0005829;GO:0005829;GO:0005886;GO:0005886;GO:0007165;GO:0030154;GO:0035556;GO:0043087;GO:0043547;GO:0046580;GO:0046872;GO:0071277;GO:1903861;GO:1903861;	K17632	-	T	18SPG;KOG2059;13IZY;0V7E6;09V18;0DH3Q;0UHSC;1CRTX;1ATCN	RAS protein activator like 1 (GAP1 like) [Source:MGI Symbol;Acc:MGI:1330842]	19415	Q9Z268
ENSMUSG00000046532	167.528	134.254	200.803	1.49569	0.580811	0.00387509	0.35194	Nodiff	X	97192375	97366821	+	10048	Ar	GO:0000122;GO:0000122;GO:0000785;GO:0000785;GO:0000785;GO:0000785;GO:0000976;GO:0000976;GO:0000976;GO:0000978;GO:0000978;GO:0000978;GO:0001085;GO:0001085;GO:0001091;GO:0001091;GO:0001225;GO:0001225;GO:0001228;GO:0001228;GO:0001701;GO:0003073;GO:0003382;GO:0003677;GO:0003677;GO:0003682;GO:0003682;GO:0003700;GO:0003700;GO:0003700;GO:0003700;GO:0004879;GO:0004879;GO:0004879;GO:0004879;GO:0004879;GO:…	K08557	-	K	0A0XC;0DIFP;1CXFZ;18XKM;0VBTN;13MJD;0UNES;1AXYM;KOG3575	androgen receptor [Source:MGI Symbol;Acc:MGI:88064]	11835	P19091
ENSMUSG00000004631	328.646	378.787	278.504	0.735251	-0.443692	0.00390691	0.352972	Nodiff	6	4674350	4747207	-	10612	Sgce	GO:0005515;GO:0005737;GO:0005794;GO:0005856;GO:0005886;GO:0005886;GO:0005887;GO:0016010;GO:0016012;GO:0016012;GO:0016020;GO:0016020;GO:0016021;GO:0030425;GO:0032590;GO:0042383;GO:0042995;GO:0005515;GO:0005737;GO:0005794;GO:0005856;GO:0005886;GO:0005886;GO:0005887;GO:0016010;GO:0016012;GO:0016012;GO:0016020;GO:0016020;GO:0016021;GO:0030425;GO:0032590;GO:0042383;GO:0042995;GO:0005794;GO:0005856;GO:…	-	-	S	0DKM2;0UJ8I;130JF;18V0Q;0VAQP;1CVFI;KOG4482;1AUVK;09ZU9	sarcoglycan, epsilon [Source:MGI Symbol;Acc:MGI:1329042]	20392	O70258
ENSMUSG00000060961	1108.49	1259.04	957.942	0.760853	-0.39431	0.00407156	0.365406	Nodiff	5	89034345	89387512	+	11333	Slc4a4	GO:0005452;GO:0005886;GO:0006811;GO:0006814;GO:0006820;GO:0008509;GO:0008510;GO:0009986;GO:0015293;GO:0015698;GO:0015701;GO:0016020;GO:0016020;GO:0016020;GO:0016021;GO:0016021;GO:0016323;GO:0035725;GO:0036376;GO:0042391;GO:0042802;GO:0045821;GO:0051453;GO:0055085;GO:0098656;GO:0005452;GO:0005515;GO:0005515;GO:0005515;GO:0005886;GO:0005886;GO:0005886;GO:0005887;GO:0006811;GO:0006814;GO:0006814;GO:…	K13575	-	P	KOG1172;09VZ2;18U3P;0UHJM;0DHY5;0V6NE;12Q16;1AT6F;1CUNV	solute carrier family 4 (anion exchanger), member 4 [Source:MGI Symbol;Acc:MGI:1927555]	54403	O88343
ENSMUSG00000069892	89.2171	69.9389	108.495	1.55129	0.633465	0.00408689	0.365406	Nodiff	11	48906701	48942069	-	7017	9930111J21Rik2	GO:0003674;GO:0005525;GO:0005575;GO:0008150;GO:0016020;GO:0003674;GO:0003924;GO:0005525;GO:0005575;GO:0005789;GO:0006952;GO:0008150;GO:0016020;GO:0035458;GO:0003674;GO:0003924;GO:0005525;GO:0005575;GO:0005789;GO:0006952;GO:0008150;GO:0016020;GO:0035458;	-	-	-	-	RIKEN cDNA 9930111J21 gene 2 [Source:MGI Symbol;Acc:MGI:3711310]	245240	Q8CB10
ENSMUSG00000022299	664.409	569.877	758.942	1.33176	0.413338	0.00417796	0.367578	Nodiff	15	38954626	38976111	-	6081	Slc25a32	GO:0005739;GO:0005739;GO:0005743;GO:0008517;GO:0008517;GO:0015230;GO:0016020;GO:0016021;GO:1904947;GO:1904947;GO:1990548;GO:1990548;GO:0016020;GO:0016021;GO:0016020;GO:0016021;	K15115	-	C	0V6AQ;0UJRJ;1CQGT;18XJV;09W9T;0DHJ1;1B3AS;12Q55;KOG0764	solute carrier family 25, member 32 [Source:MGI Symbol;Acc:MGI:1917156]	69906	Q8BMG8;Q3UM21
ENSMUSG00000040264	5.35009	2.10911	8.59106	4.0733	2.0262	0.0257099	0.862129	Up Regulation	3	142300608	142324940	+	2823	Gbp2b	GO:0003924;GO:0005525;GO:0005794;	K20897	-	S;O;T;D;C;K	1AVYD;0UI2K;0V9BC;134KU;09XSJ;KOG2037;1CUKV;0DJTQ;194H1	guanylate binding protein 2b [Source:MGI Symbol;Acc:MGI:95666]	14468	A4UUI2
ENSMUSG00000044813	595.888	515.489	676.287	1.31193	0.391694	0.00420044	0.367578	Nodiff	4	45423278	45532470	-	3199	Shb	GO:0001525;GO:0001568;GO:0001784;GO:0001784;GO:0005515;GO:0005654;GO:0005737;GO:0005829;GO:0005886;GO:0006469;GO:0006915;GO:0007165;GO:0007275;GO:0016020;GO:0030097;GO:0030154;GO:0036464;GO:0042100;GO:0045624;GO:0045931;GO:0048514;GO:0050852;GO:0071425;GO:1900194;GO:0007165;GO:0007165;	K23697	-	S;T	0A033;0DG9N;18YEK;1CQZ1;12SZD;0V5CC;0UHR7;0IGWI;1ATBK	src homology 2 domain-containing transforming protein B [Source:MGI Symbol;Acc:MGI:98294]	230126	Q6PD21
ENSMUSG00000051969	6.6857	2.68028	10.6911	3.98881	1.99596	0.00420165	0.367578	Up Regulation	14	50595371	50601120	+	3274	Tlr11	GO:0002224;GO:0002376;GO:0004888;GO:0006954;GO:0006955;GO:0007165;GO:0016020;GO:0016021;GO:0016021;GO:0045087;GO:0002224;GO:0002224;GO:0002376;GO:0004888;GO:0005515;GO:0005887;GO:0006954;GO:0006954;GO:0006955;GO:0007165;GO:0009617;GO:0016020;GO:0016021;GO:0016021;GO:0016787;GO:0038023;GO:0045087;GO:0050135;GO:0061809;	K14142	-	T	KOG0619;195TE;1B0RG;0VB0N;0DMQ4;1CWJP;0A04E;13KC6;0URDT	toll-like receptor 11 [Source:MGI Symbol;Acc:MGI:3045226]	239081	Q6R5P0;V9GWT0
ENSMUSG00000022296	4.14409	1.72073	6.56745	3.81665	1.93231	0.0309961	0.940231	Up Regulation	15	38740784	38816307	+	4363	Baalc	GO:0005654;GO:0005737;GO:0005737;GO:0005829;GO:0003674;GO:0005654;GO:0005737;GO:0005737;GO:0005737;GO:0005737;GO:0005829;GO:0008150;GO:0014069;GO:0016020;GO:0030054;GO:0043005;GO:0045121;GO:0045202;	-	-	Z;S	0J2Z9;0UV7F;0DU3Q;13W9S;1B5PD;1D3BC;0VI0D;0A78D;196H6	brain and acute leukemia, cytoplasmic [Source:MGI Symbol;Acc:MGI:1928704]	118452	Q8VHV1
ENSMUSG00000018486	131.852	106.898	156.806	1.46688	0.552747	0.00432701	0.37521	Nodiff	11	103618190	103640647	-	4518	Wnt9b	GO:0001658;GO:0001701;GO:0001822;GO:0001932;GO:0003339;GO:0005102;GO:0005102;GO:0005102;GO:0005109;GO:0005125;GO:0005576;GO:0005576;GO:0005615;GO:0007165;GO:0007267;GO:0007275;GO:0007275;GO:0009267;GO:0009786;GO:0009887;GO:0016055;GO:0016055;GO:0016055;GO:0030182;GO:0030539;GO:0035150;GO:0039706;GO:0043085;GO:0045165;GO:0048018;GO:0048018;GO:0048701;GO:0048754;GO:0060021;GO:0060070;GO:0060070;GO:…	K01064	-	T	KOG3913;191IG;0DJ1F;09XPQ;0V8ME;1B15U;0USAZ;1CTSZ;13I1U	wingless-type MMTV integration site family, member 9B [Source:MGI Symbol;Acc:MGI:1197020]	22412	O35468;Q2TBA6;Q8C718
ENSMUSG00000006574	28.8547	37.6417	20.0678	0.533126	-0.907452	0.00450477	0.388672	Nodiff	11	102239650	102257029	-	4891	Slc4a1	GO:0003779;GO:0005452;GO:0005452;GO:0005452;GO:0005452;GO:0005515;GO:0005886;GO:0005886;GO:0005886;GO:0005887;GO:0005887;GO:0005887;GO:0006811;GO:0006820;GO:0006820;GO:0006820;GO:0006821;GO:0007596;GO:0008022;GO:0008509;GO:0009898;GO:0009986;GO:0010037;GO:0014704;GO:0014823;GO:0015106;GO:0015106;GO:0015106;GO:0015106;GO:0015108;GO:0015301;GO:0015301;GO:0015301;GO:0015301;GO:0015698;GO:0015701;GO:…	K06573	-	P	1CUEQ;0UJ9Z;0DJMV;KOG1172;1906X;09VZ2;0V6NE;12Q16;1AUVZ	solute carrier family 4 (anion exchanger), member 1 [Source:MGI Symbol;Acc:MGI:109393]	20533	P04919;Q53ZN9;Q3TZ29
ENSMUSG00000035004	262.343	221.589	303.096	1.36783	0.451891	0.00452979	0.388886	Nodiff	7	120663290	120673795	-	2175	Igsf6	GO:0003674;GO:0005575;GO:0008150;GO:0016020;GO:0016021;	-	-	T	0IUPA;09ZQP;18YGQ;1AYTZ;1CW3M;0DM8I;0UQDG;0VAM6;13K1D	immunoglobulin superfamily, member 6 [Source:MGI Symbol;Acc:MGI:1891393]	80719	P0C6B7
ENSMUSG00000045912	3.71364	6.62574	0.801534	0.120973	-3.04725	0.00466771	0.398742	Down Regulation	10	79442688	79449859	-	6754	C2cd4c	GO:0005829;GO:0008150;GO:0005829;GO:0008150;	-	-	S	12PVW;0URH1;0IFYM;1AXSQ;0DN74;0A0JW;18S9D;0VBG5;1CX3R	C2 calcium-dependent domain containing 4C [Source:MGI Symbol;Acc:MGI:2685084]	237397	Q5HZI2
ENSMUSG00000037762	41.1841	30.1195	52.2486	1.73471	0.794692	0.00472079	0.40129	Nodiff	10	70080930	70121798	+	3869	Slc16a9	GO:0005886;GO:0005887;GO:0008028;GO:0015293;GO:0015718;GO:0016020;GO:0016021;GO:0016021;GO:0022857;GO:0046415;GO:0046415;GO:0055085;	K08186	-	P;G	18TVA;13J48;0DNEV;1CXC5;0VBQ4;1B069;0UT0N;0A0TH;KOG2504	solute carrier family 16 (monocarboxylic acid transporters), member 9 [Source:MGI Symbol;Acc:MGI:1914109]	66859	Q7TM99
ENSMUSG00000024222	2846.4	2343.25	3349.55	1.42945	0.515456	0.00490287	0.413905	Nodiff	17	28618068	28736501	-	9468	Fkbp5	GO:0000413;GO:0000413;GO:0003755;GO:0003755;GO:0003755;GO:0003755;GO:0005515;GO:0005528;GO:0005634;GO:0005654;GO:0005737;GO:0005737;GO:0005829;GO:0009617;GO:0016853;GO:0031072;GO:0031072;GO:0061077;GO:0061077;GO:0061077;GO:0000413;GO:0000413;GO:0003755;GO:0003755;GO:0003755;GO:0003755;GO:0003755;GO:0005515;GO:0005528;GO:0005634;GO:0005654;GO:0005654;GO:0005737;GO:0005737;GO:0005829;GO:0009617;GO:…	K09571	EC:5.2.1.8	O	1CRAG;0UQGR;194KR;KOG0543;12NPG;09VC6;1AS3G;0V4K1;0DGKM	FK506 binding protein 5 [Source:MGI Symbol;Acc:MGI:104670]	14229	Q64378;Q4FJN2
ENSMUSG00000039264	78.7071	61.8146	95.5996	1.54655	0.629055	0.00491716	0.413905	Nodiff	6	48741398	48747785	-	2577	Gimap3	GO:0000166;GO:0005515;GO:0005525;GO:0005525;GO:0005525;GO:0005739;GO:0005741;GO:0005783;GO:0005789;GO:0016020;GO:0016021;GO:0033955;GO:0000166;GO:0005515;GO:0005525;GO:0005525;GO:0005525;GO:0005739;GO:0005741;GO:0005783;GO:0005789;GO:0016020;GO:0016021;GO:0033955;	-	-	M;U	1AXR1;0VDJQ;0JA52;1CZMX;142TF;18W4I;0DQS5;0A1AE;0UMV0	GTPase, IMAP family member 3 [Source:MGI Symbol;Acc:MGI:1932723]	83408	Q99MI6
ENSMUSG00000045730	48.3324	36.0078	60.657	1.68455	0.752366	0.00497309	0.416421	Nodiff	18	62310887	62313030	-	2144	Adrb2	GO:0001540;GO:0001540;GO:0001965;GO:0001993;GO:0002024;GO:0002025;GO:0002025;GO:0002028;GO:0002032;GO:0002032;GO:0002032;GO:0002086;GO:0003059;GO:0004930;GO:0004930;GO:0004930;GO:0004935;GO:0004941;GO:0004941;GO:0004941;GO:0004941;GO:0005515;GO:0005515;GO:0005634;GO:0005737;GO:0005768;GO:0005768;GO:0005769;GO:0005794;GO:0005794;GO:0005794;GO:0005886;GO:0005886;GO:0005886;GO:0005886;GO:0005887;GO:…	K04142	-	T	KOG3656;18W7E;1AXNG;0UQTM;0DMKF;0A00Q;1CWFU;0VAXE;12V73	adrenergic receptor, beta 2 [Source:MGI Symbol;Acc:MGI:87938]	11555	P18762
ENSMUSG00000018927	929.678	716.798	1142.56	1.59397	0.672629	0.00501863	0.416421	Nodiff	11	83478708	83483913	-	1795	Ccl6	GO:0002548;GO:0005125;GO:0005576;GO:0005576;GO:0005615;GO:0005615;GO:0006935;GO:0006954;GO:0006955;GO:0007186;GO:0008009;GO:0008009;GO:0008009;GO:0030593;GO:0043547;GO:0048020;GO:0048247;GO:0060326;GO:0070098;GO:0070374;GO:0071346;GO:0071347;GO:0071356;	K05510	-	S;W	0UWKV;0VME9;0AABB;0DW78;0J4DG;1B6U5;1D5GZ;13Y4A	chemokine (C-C motif) ligand 6 [Source:MGI Symbol;Acc:MGI:98263]	20305	P27784
ENSMUSG00000062061	12.4071	20.1731	4.64109	0.230063	-2.1199	0.00506505	0.416421	Down Regulation	2	25590055	25593338	+	744	Obp2a	GO:0005549;GO:0005576;GO:0005615;GO:0008150;GO:0036094;	-	-	G	0A7ZA;0VIUM;1B5KU;0J1KM;1D39E;0UV6V;0DTX9;144YW	odorant binding protein 2A [Source:MGI Symbol;Acc:MGI:2387617]	227627	Q8K1H9
ENSMUSG00000034652	334.777	286.176	383.379	1.33966	0.421868	0.00508937	0.416421	Nodiff	11	114780867	114795480	+	4738	Cd300a	GO:0001786;GO:0002376;GO:0002552;GO:0004888;GO:0005515;GO:0005886;GO:0005886;GO:0005886;GO:0006898;GO:0008429;GO:0014063;GO:0016020;GO:0016020;GO:0016021;GO:0019902;GO:0030889;GO:0032516;GO:0033007;GO:0034125;GO:0038023;GO:0043305;GO:0043407;GO:0048147;GO:0050856;GO:0050859;GO:0051134;GO:0060101;GO:1902564;GO:1902567;GO:1902569;GO:2000417;GO:0001786;GO:0002376;GO:0002552;GO:0004888;GO:0005515;GO:…	K06719	-	W;T	0UUCQ;0A6XP;0VHRZ;0DRFK;13SFX;1D0MW;1B51H;0IXT8;1963P	CD300A molecule [Source:MGI Symbol;Acc:MGI:2443411]	217303	Q6SJQ0
ENSMUSG00000079173	7.31603	11.5305	3.10154	0.268985	-1.8944	0.00509949	0.416421	Down Regulation	5	137376899	137475326	-	19813	Zan	GO:0016020;GO:0016020;GO:0016021;GO:0016020;GO:0016020;GO:0016021;	-	-	W;V	0V9KB;0UJ0P;138VK;KOG1216;1CWPX;09ZF6;0DQC2;1B4I7;18VDK	zonadhesin [Source:MGI Symbol;Acc:MGI:106656]	22635	E9PWQ7
ENSMUSG00000022790	405.247	462.012	348.481	0.754268	-0.406851	0.00510099	0.416421	Nodiff	16	38713033	38847521	+	4493	Igsf11	GO:0005886;GO:0005886;GO:0005911;GO:0005911;GO:0007155;GO:0007156;GO:0007156;GO:0007156;GO:0014069;GO:0014069;GO:0016020;GO:0016021;GO:0035255;GO:0035255;GO:0035255;GO:0040008;GO:0045185;GO:0045185;GO:0048167;GO:0060076;GO:0060076;GO:0061885;GO:0061885;GO:1900273;	K06791	-	T	0UTCQ;0DQ81;0IJM9;1CY8F;0A2KG;0VDGG;13ITW;18W7C;1AWRK	immunoglobulin superfamily, member 11 [Source:MGI Symbol;Acc:MGI:2388477]	207683	P0C673
ENSMUSG00000037440	373.376	467.291	279.461	0.598044	-0.741677	0.00511819	0.416421	Nodiff	10	23770586	23781241	+	2416	Vnn1	GO:0002526;GO:0002544;GO:0005886;GO:0006807;GO:0006954;GO:0015939;GO:0015939;GO:0015939;GO:0015939;GO:0016020;GO:0016021;GO:0016787;GO:0016811;GO:0017159;GO:0017159;GO:0017159;GO:0017159;GO:0031225;GO:0033089;GO:0034235;GO:0045087;GO:0098609;GO:1902176;	K08069	EC:3.5.1.92	W;E	1B17P;KOG0806;0US5J;1CSW6;0V6Z8;0DI5S;09TVY;18ZE0;12P3E	vanin 1 [Source:MGI Symbol;Acc:MGI:108395]	22361	Q9Z0K8
ENSMUSG00000002204	41.7891	30.5461	53.0321	1.73613	0.795877	0.00514042	0.416421	Nodiff	7	44221804	44236286	+	2660	Napsa	GO:0004175;GO:0004175;GO:0004175;GO:0004190;GO:0004190;GO:0005515;GO:0005576;GO:0005615;GO:0005615;GO:0005764;GO:0005764;GO:0005764;GO:0005764;GO:0006508;GO:0006508;GO:0008233;GO:0008233;GO:0008233;GO:0016787;GO:0033619;GO:0033619;GO:0033619;GO:0043129;GO:0043129;GO:0097208;GO:0097208;GO:0097208;GO:0004190;GO:0006508;	K08565	EC:3.4.23.-	O	12RM2;18XPU;09WCZ;KOG1339;0DMHG;1AUX4;0VAUW;1CWCR;0UJU8	napsin A aspartic peptidase [Source:MGI Symbol;Acc:MGI:109365]	16541	O09043;Q3U7H1
ENSMUSG00000030827	30.8792	40.3796	21.3787	0.529442	-0.917455	0.00516424	0.416421	Nodiff	7	45263310	45264914	-	951	Fgf21	GO:0001934;GO:0005104;GO:0005104;GO:0005576;GO:0005576;GO:0005615;GO:0005615;GO:0005615;GO:0005737;GO:0005829;GO:0008083;GO:0008083;GO:0008083;GO:0008284;GO:0008284;GO:0008543;GO:0008543;GO:0009887;GO:0010628;GO:0010898;GO:0010898;GO:0014823;GO:0030154;GO:0030334;GO:0030968;GO:0031667;GO:0035690;GO:0046326;GO:0046326;GO:0070374;GO:0070374;GO:0071333;GO:0071377;GO:0071404;GO:0072577;GO:0090080;GO:…	K22429	-	T	0A4YB;1D1SX;18V12;KOG3885;0VFXZ;0USMD;1B1U7;0DPXC;13S5M	fibroblast growth factor 21 [Source:MGI Symbol;Acc:MGI:1861377]	56636	Q9JJN1
ENSMUSG00000022803	13.2363	19.7798	6.69285	0.338367	-1.56334	0.00521765	0.418771	Down Regulation	16	38182571	38198578	+	2360	Popdc2	GO:0016020;GO:0016020;GO:0016021;GO:0000166;GO:0002027;GO:0005886;GO:0007507;GO:0007519;GO:0016020;GO:0016020;GO:0016020;GO:0016021;GO:0030552;GO:0030552;GO:0030552;GO:0042383;GO:0042383;GO:0042383;GO:0042391;GO:0042391;GO:0051146;GO:0060931;	-	-	T;U	0IGHK;0V9GJ;12T79;18UB8;0DJZ6;09VN4;0USY2;1B0YB;1CZW0	popeye domain containing 2 [Source:MGI Symbol;Acc:MGI:1930150]	64082	Q9ES82;Q6P3F7
ENSMUSG00000003134	469.999	403.884	536.113	1.32739	0.408597	0.00540114	0.430575	Nodiff	1	39410573	39517836	-	5239	Tbc1d8	GO:0005096;GO:0005096;GO:0006886;GO:0031267;GO:0090630;GO:0005096;GO:0043547;	K19951	-	S;Q;I	1CZXK;18VB5;0DH7G;12QQU;0V8Y4;0UNYD;KOG4347;09WQB;1B2DW	TBC1 domain family, member 8 [Source:MGI Symbol;Acc:MGI:1927225]	54610	Q9Z1A9
ENSMUSG00000026656	1144.36	1291.66	997.065	0.771927	-0.373464	0.00541463	0.430575	Nodiff	1	170786186	170804116	-	5790	Fcgr2b	GO:0016020;GO:0016021;GO:0016020;GO:0016021;GO:0016020;GO:0016021;GO:0016020;GO:0016021;	K12560	-	W;T	0V8DY;1CTIQ;1AUTP;18YEM;140GW;0DITC;0J9AP;0UMEI;09XFS	Fc receptor, IgG, low affinity IIb [Source:MGI Symbol;Acc:MGI:95499]	14130	P08101;A0A0B4J1G1
ENSMUSG00000066571	148.68	122.422	174.938	1.42897	0.514978	0.00549422	0.434901	Nodiff	7	33936132	34012976	-	8239	Garre1	GO:0000932;GO:0000932;GO:0016601;GO:0016601;GO:0016601;GO:0031267;GO:0031267;GO:0031267;GO:1905762;GO:1905762;GO:1905762;GO:0000932;GO:0016601;GO:0016601;GO:0031267;GO:0031267;GO:1905762;GO:1905762;GO:0000932;GO:0016601;GO:0016601;GO:0031267;GO:0031267;GO:1905762;GO:1905762;GO:0000932;GO:0016601;GO:0016601;GO:0031267;GO:0031267;GO:1905762;GO:1905762;	-	-	S	1AWUX;1CXIP;1944D;0DNME;0A0ZW;13HVM;0IFZG;0UQY2;0VBWB	granule associated Rac and RHOG effector 1 [Source:MGI Symbol;Acc:MGI:1924311]	233103	-
ENSMUSG00000041992	274.168	233.072	315.264	1.35265	0.435785	0.00555889	0.436071	Nodiff	12	117480099	117723472	+	12785	Rapgef5	GO:0005085;GO:0005085;GO:0005085;GO:0005634;GO:0005634;GO:0005654;GO:0007264;GO:0016604;GO:0030742;GO:0030742;GO:0035556;GO:0050790;GO:0005085;GO:0007264;GO:0035556;GO:0050790;GO:0005085;GO:0005085;GO:0005085;GO:0005634;GO:0005634;GO:0005654;GO:0007264;GO:0016604;GO:0030742;GO:0030742;GO:0035556;GO:0050790;GO:0005085;GO:0005085;GO:0005085;GO:0005634;GO:0005634;GO:0005654;GO:0007264;GO:0016604;GO:…	K08019	-	T	KOG2378;12STD;0DM1M;0UISQ;18TPY;0VBB5;1CV7F;0A0EW;1AZMK	Rap guanine nucleotide exchange factor (GEF) 5 [Source:MGI Symbol;Acc:MGI:2444365]	217944	Q8C0Q9
ENSMUSG00000029299	267.406	226.473	308.338	1.36148	0.445175	0.00555955	0.436071	Nodiff	5	105082923	105130584	-	3550	Abcg3	GO:0005524;GO:0005886;GO:0016020;GO:0016020;GO:0016021;GO:0042626;GO:0055085;GO:0000166;GO:0005524;GO:0005524;GO:0016020;GO:0016020;GO:0016021;GO:0042626;GO:0055085;	K05682	-	Q	KOG0061	ATP binding cassette subfamily G member 3 [Source:MGI Symbol;Acc:MGI:1351624]	27405	Q99P81
ENSMUSG00000038642	3374	2925.67	3822.34	1.30648	0.385686	0.00566524	0.441475	Nodiff	3	95434097	95463714	+	1358	Ctss	GO:0001968;GO:0002250;GO:0004197;GO:0005518;GO:0005615;GO:0005764;GO:0005764;GO:0005770;GO:0006508;GO:0006508;GO:0006508;GO:0008233;GO:0008234;GO:0008234;GO:0010447;GO:0016485;GO:0016787;GO:0019886;GO:0030574;GO:0034769;GO:0043231;GO:0043236;GO:0043394;GO:0045335;GO:0048002;GO:0051603;GO:0097067;GO:2001259;GO:0001968;GO:0004197;GO:0004197;GO:0004197;GO:0004197;GO:0005518;GO:0005576;GO:0005615;GO:…	K01368	EC:3.4.22.27	O	1AXR0;1CUEN;0DJMT;19561;0A33C;KOG1543;0VDYA;0UNE0;13FHD	cathepsin S [Source:MGI Symbol;Acc:MGI:107341]	13040	O70370;Q8BSZ5
ENSMUSG00000027907	838.402	951.632	725.171	0.762029	-0.392082	0.00567961	0.441475	Nodiff	3	93427795	93433594	+	511	S100a11	GO:0001726;GO:0005509;GO:0005509;GO:0005615;GO:0005634;GO:0005634;GO:0005737;GO:0005737;GO:0005737;GO:0005737;GO:0014911;GO:0042127;GO:0042803;GO:0044548;GO:0044548;GO:0046872;GO:0048306;GO:0048306;GO:0048306;GO:0062023;	K23765	-	S;T	0VJIZ;1D4FF;0DV4Z;1B62M;0A8N8;193NU;13UIY;0UW37;0J1U7	S100 calcium binding protein A11 [Source:MGI Symbol;Acc:MGI:1338798]	20195	P50543
ENSMUSG00000081534	1055.77	1194.22	917.319	0.768134	-0.38057	0.00578903	0.447962	Nodiff	15	97676401	97690573	+	2751	Slc48a1	GO:0005764;GO:0005765;GO:0005765;GO:0005765;GO:0005765;GO:0005768;GO:0005886;GO:0005886;GO:0005886;GO:0010008;GO:0010008;GO:0010008;GO:0015232;GO:0015232;GO:0015232;GO:0015232;GO:0015886;GO:0015886;GO:0015886;GO:0015886;GO:0016020;GO:0016021;GO:0020037;GO:0020037;GO:0020037;GO:0005765;GO:0010008;GO:0015232;GO:0015886;GO:0016020;GO:0016021;GO:0005765;GO:0010008;GO:0015232;GO:0015886;GO:0016020;GO:…	K15380	-	P	0UUS4;0DT4M;1D2FT;13XP2;0VGE9;0J2XM;1B4R8;192YE;0A7VW	solute carrier family 48 (heme transporter), member 1 [Source:MGI Symbol;Acc:MGI:1914989]	67739	Q9D8M3
ENSMUSG00000029822	120.662	160.228	81.0955	0.506127	-0.982429	0.00593543	0.45724	Nodiff	6	50270310	50433181	-	9021	Osbpl3	GO:0005634;GO:0005737;GO:0005783;GO:0005789;GO:0005829;GO:0005829;GO:0005829;GO:0005886;GO:0005886;GO:0005886;GO:0006869;GO:0008289;GO:0008289;GO:0015248;GO:0015485;GO:0015485;GO:0015918;GO:0016020;GO:0016020;GO:0031965;GO:0031965;GO:0032433;GO:0032934;GO:0042995;GO:0043231;GO:0097038;GO:0097038;GO:0005829;GO:0005886;GO:0006869;GO:0008289;GO:0008289;GO:0015485;GO:0031965;GO:0097038;GO:0006869;GO:…	K20463	-	T;I	0V51S;0DJ92;0UR3B;12Q34;18VJT;KOG1737;1CU13;09XWE;1B0YT	oxysterol binding protein-like 3 [Source:MGI Symbol;Acc:MGI:1918970]	71720	Q9DBS9
ENSMUSG00000041594	64.5063	78.7606	50.2521	0.638036	-0.64829	0.00596998	0.457858	Nodiff	14	123156383	123221447	-	8280	Tmtc4	GO:0000030;GO:0000030;GO:0000030;GO:0004169;GO:0005783;GO:0005783;GO:0005783;GO:0006486;GO:0007605;GO:0016020;GO:0016021;GO:0016740;GO:0030968;GO:0032470;GO:0035269;GO:0035269;GO:0035269;GO:0051117;GO:0051117;GO:1905584;GO:0016020;GO:0016021;GO:0000030;GO:0000030;GO:0004169;GO:0005783;GO:0005783;GO:0006486;GO:0007605;GO:0016020;GO:0016021;GO:0016740;GO:0030968;GO:0032470;GO:0035269;GO:0035269;GO:…	K23424	EC:2.4.1.-	S	1DFE8;0IQRH;0E8G0;13DIJ;1978W;0B4RV;0V38P;0WHAB;1BB2V	transmembrane and tetratricopeptide repeat containing 4 [Source:MGI Symbol;Acc:MGI:1921050]	70551	Q8BG19
ENSMUSG00000038267	952.418	1107.12	797.715	0.720532	-0.472865	0.00604277	0.460779	Nodiff	13	34363141	34529165	-	6386	Slc22a23	GO:0016020;GO:0016021;GO:0016021;GO:0022857;GO:0055085;GO:0006811;GO:0016020;GO:0016021;GO:0016021;GO:0022857;GO:0055085;	K08215	-	I;P;U	197AV;13E77;0V3DV;1BB6S;KOG0255;0B55F;0E8QW;0WHRJ;1DFN2	solute carrier family 22, member 23 [Source:MGI Symbol;Acc:MGI:1920352]	73102	Q3UHH2
ENSMUSG00000026480	338.586	288.876	388.296	1.34416	0.426707	0.00606147	0.460779	Nodiff	1	152675945	152712742	+	8478	Ncf2	GO:0001669;GO:0005515;GO:0005515;GO:0005730;GO:0005737;GO:0005737;GO:0005829;GO:0005829;GO:0005829;GO:0006742;GO:0006801;GO:0006909;GO:0008022;GO:0008022;GO:0009749;GO:0014070;GO:0016020;GO:0016020;GO:0016175;GO:0016175;GO:0016176;GO:0016176;GO:0031267;GO:0031267;GO:0032496;GO:0032870;GO:0042554;GO:0042554;GO:0043020;GO:0043020;GO:0043020;GO:0043525;GO:0045730;GO:0045777;GO:0050790;GO:0055114;GO:…	K08010	-	T	0DND6;1CXAB;0VBN9;18ZGP;135NW;0UTM5;KOG4225;1B413;0A0RX	neutrophil cytosolic factor 2 [Source:MGI Symbol;Acc:MGI:97284]	17970	O70145
ENSMUSG00000040648	1781.67	1565.49	1997.85	1.27618	0.351834	0.00616091	0.466284	Nodiff	1	97633773	97698136	-	14381	Ppip5k2	GO:0000166;GO:0000827;GO:0000828;GO:0000828;GO:0000829;GO:0000829;GO:0000832;GO:0005524;GO:0005524;GO:0005737;GO:0005829;GO:0005829;GO:0005829;GO:0006020;GO:0006020;GO:0007605;GO:0016301;GO:0016310;GO:0016740;GO:0032958;GO:0033857;GO:0033857;GO:0033857;GO:0052723;GO:0052724;GO:0102092;GO:0000166;GO:0000827;GO:0000829;GO:0000832;GO:0005524;GO:0005737;GO:0005829;GO:0016301;GO:0016310;GO:0016740;GO:…	K13024	EC:2.7.4.24	Z	1945Y;0UIKH;0DGR4;12NHY;1CRF3;KOG1057;09VGC;0V52D;1AZQC	diphosphoinositol pentakisphosphate kinase 2 [Source:MGI Symbol;Acc:MGI:2142810]	227399	Q6ZQB6;Q8BWK5
ENSMUSG00000034917	302.724	347.604	257.843	0.741773	-0.430951	0.00625977	0.471697	Nodiff	10	81109041	81127415	-	3714	Tjp3	GO:0005634;GO:0005654;GO:0005886;GO:0005886;GO:0005911;GO:0005923;GO:0005923;GO:0005923;GO:0016020;GO:0030054;GO:0005886;GO:0005923;GO:0005923;GO:0016020;GO:0005923;	K06097	-	T	1CZTW;0UTWQ;0DPE0;18WI4;12RKK;09TVQ;KOG3580;1AU1B;0V4UW	tight junction protein 3 [Source:MGI Symbol;Acc:MGI:1351650]	27375	Q921G9
ENSMUSG00000016494	253.177	210.299	296.054	1.40778	0.493418	0.00630401	0.472311	Nodiff	1	194621127	194643587	+	7290	Cd34	GO:0001894;GO:0001894;GO:0001894;GO:0001935;GO:0001935;GO:0003094;GO:0003094;GO:0003094;GO:0003158;GO:0005576;GO:0005737;GO:0005737;GO:0005764;GO:0005764;GO:0005764;GO:0005886;GO:0005886;GO:0005886;GO:0005886;GO:0007155;GO:0007155;GO:0007160;GO:0007165;GO:0008134;GO:0008134;GO:0008217;GO:0008217;GO:0008217;GO:0009897;GO:0009897;GO:0009925;GO:0009925;GO:0009925;GO:0009986;GO:0009986;GO:0010628;GO:…	K06474	-	T	1CV4S;0UN46;1AXFT;0IPJJ;09YVR;0DKAW;18X0Q;0V9TH;13NK9	CD34 antigen [Source:MGI Symbol;Acc:MGI:88329]	12490	Q64314;Q543Y2;Q543B6
ENSMUSG00000029699	43.8818	55.2032	32.5604	0.589829	-0.761632	0.00632266	0.472311	Nodiff	5	135989065	136003385	-	2976	Ssc4d	GO:0005044;GO:0005576;GO:0006897;GO:0008150;GO:0016020;GO:0005044;GO:0005576;GO:0006897;GO:0008150;GO:0016020;GO:0005044;GO:0006897;GO:0016020;GO:0005044;GO:0006897;GO:0016020;GO:0005044;GO:0006897;GO:0016020;GO:0005044;GO:0006897;GO:0016020;GO:0005044;GO:0006897;GO:0016020;	-	-	S;T	0IHBC;1AVV8;0V8QG;190NJ;09XSX;0DEP1;12TK3;0UG7T;1CSUG	scavenger receptor cysteine rich family, 4 domains [Source:MGI Symbol;Acc:MGI:1924709]	109267	A1L0T3
ENSMUSG00000018211	9.10012	13.7496	4.45059	0.323687	-1.62733	0.00635739	0.472858	Down Regulation	2	164056374	164063580	-	572	Wfdc15b	GO:0004867;GO:0005576;GO:0005576;GO:0005615;GO:0010466;GO:0010951;GO:0019731;GO:0030414;GO:0042742;GO:0045087;GO:0004867;GO:0005576;GO:0005576;GO:0005615;GO:0010466;GO:0010951;GO:0019731;GO:0030414;GO:0042742;GO:0045087;GO:0004867;GO:0005576;GO:0005576;GO:0005615;GO:0010466;GO:0010951;GO:0019731;GO:0030414;GO:0042742;GO:0045087;	-	-	W	1B8HX;0VN1V;0DWMP;196M0;0AB8H;0JJ6H;1D5TF;14EJG;0UWN3	WAP four-disulfide core domain 15B [Source:MGI Symbol;Acc:MGI:2445041]	192201	Q9JHY4
ENSMUSG00000074882	1147.29	906.477	1388.11	1.53133	0.614781	0.00642295	0.475684	Nodiff	19	39677278	39729498	-	1724	Cyp2c68	GO:0004497;GO:0005506;GO:0005737;GO:0006082;GO:0006805;GO:0008392;GO:0008395;GO:0016491;GO:0016705;GO:0016712;GO:0019373;GO:0020037;GO:0020037;GO:0042738;GO:0043231;GO:0046872;GO:0055114;GO:0055114;GO:0055114;	K07413	EC:1.14.14.1	Q	KOG0156	cytochrome P450, family 2, subfamily c, polypeptide 68 [Source:MGI Symbol;Acc:MGI:3612287]	433247	K7N6C2
ENSMUSG00000069917	223.474	296.407	150.541	0.507886	-0.977425	0.0065399	0.482276	Nodiff	11	32246489	32247298	+	667	Hba-a2	GO:0001701;GO:0004601;GO:0005344;GO:0005506;GO:0005615;GO:0005833;GO:0005833;GO:0009617;GO:0015671;GO:0015671;GO:0019825;GO:0019825;GO:0020037;GO:0020037;GO:0022627;GO:0031720;GO:0031838;GO:0043177;GO:0044877;GO:0046872;GO:0048821;GO:0098869;	K13822	-	C;P	19337;0DTZT;0UV1K;KOG3378;1B5T2;0A6UB;13RQB;1D2ZR;0VHWM	hemoglobin alpha, adult chain 2 [Source:MGI Symbol;Acc:MGI:96016]	110257	Q91VB8
ENSMUSG00000035299	56.4632	43.4697	69.4566	1.59782	0.6761	0.00665855	0.488576	Nodiff	X	168468195	168788732	+	6720	Mid1	GO:0005515;GO:0005515;GO:0005737;GO:0005737;GO:0005856;GO:0005874;GO:0005874;GO:0005881;GO:0007026;GO:0008017;GO:0008270;GO:0015630;GO:0016740;GO:0019899;GO:0031625;GO:0032874;GO:0035372;GO:0042802;GO:0042803;GO:0046872;GO:0051219;GO:0005874;GO:0005515;GO:0005515;GO:0005737;GO:0005737;GO:0005856;GO:0005874;GO:0005874;GO:0005881;GO:0007026;GO:0008017;GO:0008270;GO:0015630;GO:0016740;GO:0019899;GO:…	K08285	EC:2.3.2.27	Z;O	KOG2177;1AVUG;12SUE;0V7PS;1CSRN;0DI0Y;0UMEW;09WRC	midline 1 [Source:MGI Symbol;Acc:MGI:1100537]	17318	O70583
ENSMUSG00000027219	56.2645	43.1497	69.3794	1.60788	0.685159	0.00668197	0.488576	Nodiff	2	122256958	122291618	+	4208	Slc28a2	GO:0001895;GO:0001895;GO:0005326;GO:0005337;GO:0005337;GO:0005337;GO:0005345;GO:0005415;GO:0005415;GO:0005415;GO:0005886;GO:0005887;GO:0005887;GO:0005887;GO:0006836;GO:0012506;GO:0015211;GO:0015211;GO:0015213;GO:0015293;GO:0015389;GO:0015855;GO:0015860;GO:0015862;GO:0016020;GO:0016020;GO:0016021;GO:0030135;GO:0031526;GO:0032238;GO:0034394;GO:0035340;GO:0072531;GO:1901642;GO:1901642;GO:1901642;GO:…	K11536	-	P	1CQTG;0UHQW;KOG3747;18ZRN;09UUI;0V5U1;0DG3V;1B123;12NJF	solute carrier family 28 (sodium-coupled nucleoside transporter), member 2 [Source:MGI Symbol;Acc:MGI:1913105]	269346	O88627
ENSMUSG00000026288	384.012	329.496	438.527	1.3309	0.412406	0.00672689	0.489785	Nodiff	1	87548034	87648229	+	7602	Inpp5d	GO:0002376;GO:0004439;GO:0004445;GO:0005515;GO:0005515;GO:0005515;GO:0005737;GO:0005829;GO:0005829;GO:0005856;GO:0005884;GO:0005886;GO:0005886;GO:0006915;GO:0008340;GO:0009968;GO:0016020;GO:0016064;GO:0016787;GO:0017124;GO:0030487;GO:0030853;GO:0030863;GO:0030889;GO:0032715;GO:0035556;GO:0043065;GO:0045121;GO:0045579;GO:0045621;GO:0045648;GO:0045656;GO:0045659;GO:0045671;GO:0045779;GO:0046856;GO:…	K03084	EC:3.1.3.86	T;U	0DENY;1B10H;1CR6F;1912W;0UKTP;KOG0565;09X1J;12Q93;0V7ZR	inositol polyphosphate-5-phosphatase D [Source:MGI Symbol;Acc:MGI:107357]	16331	Q9ES52
ENSMUSG00000032718	64.4505	78.6787	50.2222	0.63832	-0.647648	0.00678686	0.492076	Nodiff	6	134586170	134609451	-	2376	Mansc1	GO:0003674;GO:0005575;GO:0008150;GO:0016020;GO:0016021;	-	-	U	13MKV;0IT12;0DNAK;190IB;0URMF;1AU66;0VBJE;1CX7I;0A0P7	MANSC domain containing 1 [Source:MGI Symbol;Acc:MGI:1914979]	67729	Q9CR33
ENSMUSG00000032484	53.165	76.6494	29.6806	0.387226	-1.36875	0.00684611	0.494295	Down Regulation	9	110248815	110252080	+	1222	Ngp	GO:0004869;GO:0004869;GO:0004869;GO:0005576;GO:0005576;GO:0005615;GO:0005615;GO:0006952;GO:0010466;GO:0010951;GO:0016525;GO:0030414;GO:0031410;GO:1901491;	-	-	S	0DVZX;0VKYF;0JCX5;0UWIF;193ZX;0AA2N;1D58B;1B6JI;145KT	neutrophilic granule protein [Source:MGI Symbol;Acc:MGI:105983]	18054	O08692
ENSMUSG00000057191	149.168	123.629	174.707	1.41315	0.498917	0.00687929	0.494621	Nodiff	9	21437472	21456629	+	1447	AB124611	GO:0016020;GO:0016021;	-	-	S	1AXIS;12TU2;0IJQU;1CX8H;0UN2A;0DNBF;0A0Q6;0VBKD;191JI	cDNA sequence AB124611 [Source:MGI Symbol;Acc:MGI:3043001]	382062	Q75VT8;Z4YNA9
ENSMUSG00000071203	132.129	105.216	159.043	1.51158	0.596061	0.00693799	0.496771	Nodiff	13	100348247	100382831	-	5204	Naip5	GO:0000166;GO:0002376;GO:0005515;GO:0005524;GO:0005524;GO:0005737;GO:0006915;GO:0006954;GO:0006954;GO:0016045;GO:0016045;GO:0032731;GO:0035635;GO:0042742;GO:0042742;GO:0043005;GO:0043025;GO:0043027;GO:0043027;GO:0043066;GO:0043154;GO:0043204;GO:0045087;GO:0046872;GO:0050829;GO:0070269;GO:0070269;GO:0072557;GO:0072557;	K12807	-	D	KOG1101;0DJ57;12QQM;18YH3;0V8QR;09XT4;1B367;0UP1W;1CTX2	NLR family, apoptosis inhibitory protein 5 [Source:MGI Symbol;Acc:MGI:1298220]	17951	Q9R016
ENSMUSG00000021750	72.6835	30.285	115.082	3.79996	1.92599	0.00282002	0.287899	Up Regulation	14	14151750	14173499	+	3870	Fam107a	GO:0001558;GO:0001725;GO:0005634;GO:0005737;GO:0005925;GO:0015629;GO:0016607;GO:0030335;GO:0031398;GO:0031647;GO:0032587;GO:0032956;GO:0051895;GO:0070507;GO:2000134;GO:0001558;GO:0001725;GO:0001725;GO:0001725;GO:0003779;GO:0005515;GO:0005634;GO:0005634;GO:0005737;GO:0005737;GO:0005856;GO:0005886;GO:0005925;GO:0005925;GO:0007049;GO:0015629;GO:0015629;GO:0016020;GO:0016607;GO:0030041;GO:0030041;GO:…	-	-	S	0IX5W;192N9;0VHGI;0DTN4;13RK5;1B5IV;0UUZG;0A6NF;1D2ZP	family with sequence similarity 107, member A [Source:MGI Symbol;Acc:MGI:3041256]	268709	Q78TU8
ENSMUSG00000038193	134.764	111.423	158.104	1.41895	0.504822	0.00701133	0.497891	Nodiff	8	57774018	57777668	+	2351	Hand2	GO:0000785;GO:0000785;GO:0000785;GO:0000976;GO:0000977;GO:0000977;GO:0000977;GO:0000981;GO:0000981;GO:0000981;GO:0001228;GO:0001228;GO:0001525;GO:0001701;GO:0001947;GO:0001967;GO:0003007;GO:0003215;GO:0003219;GO:0003253;GO:0003266;GO:0003278;GO:0003677;GO:0003680;GO:0003680;GO:0003700;GO:0005515;GO:0005515;GO:0005515;GO:0005634;GO:0005634;GO:0005654;GO:0005667;GO:0006355;GO:0006357;GO:0007275;GO:…	K18486	-	K	KOG4029;0A4Q4;0UKJ8;0DKUP;18XVR;0VFJ6;13VAE;1AW1M;1CVPQ	heart and neural crest derivatives expressed 2 [Source:MGI Symbol;Acc:MGI:103580]	15111	Q61039
ENSMUSG00000021636	310.767	356.423	265.111	0.743808	-0.426998	0.00706283	0.498632	Nodiff	13	100732465	100753479	-	3382	Marveld2	GO:0003674;GO:0005737;GO:0005886;GO:0005923;GO:0005923;GO:0007605;GO:0007605;GO:0007605;GO:0016020;GO:0016020;GO:0016021;GO:0016323;GO:0016324;GO:0030054;GO:0030054;GO:0031410;GO:0033010;GO:0043220;GO:0045216;GO:0045216;GO:0061028;GO:0061689;GO:0061689;GO:0061689;GO:0070830;GO:0003674;GO:0005737;GO:0005737;GO:0005886;GO:0005923;GO:0005923;GO:0005923;GO:0007605;GO:0007605;GO:0007605;GO:0007605;GO:…	K17291	-	T;K	1CVEK;09Z4G;0UTSE;KOG4796;0V4CG;1B3D4;0DGC2;18X7F;13ISP	MARVEL (membrane-associating) domain containing 2 [Source:MGI Symbol;Acc:MGI:2446166]	218518	Q3UZP0;A1BQX3
ENSMUSG00000030579	778.787	679.898	877.677	1.29089	0.368371	0.00707955	0.498632	Nodiff	7	30113185	30117010	+	667	Tyrobp	GO:0005886;GO:0016020;GO:0016021;GO:0002222;GO:0002223;GO:0002274;GO:0002281;GO:0002282;GO:0002282;GO:0002282;GO:0002283;GO:0002283;GO:0002376;GO:0005102;GO:0005102;GO:0005102;GO:0005515;GO:0005515;GO:0005515;GO:0005886;GO:0005886;GO:0005887;GO:0007229;GO:0009986;GO:0009986;GO:0009986;GO:0010628;GO:0016020;GO:0016021;GO:0030036;GO:0030316;GO:0030889;GO:0030889;GO:0030889;GO:0030900;GO:0032693;GO:…	K07992	-	T	0J1XS;0VJG3;13YCU;1B6GG;1D4DW;0DUU9;0A8IP;0UW2M;193Q5	TYRO protein tyrosine kinase binding protein [Source:MGI Symbol;Acc:MGI:1277211]	22177	O54885;Q3U419
ENSMUSG00000002265	225.559	272.401	178.717	0.65608	-0.608057	0.0071921	0.504499	Nodiff	7	6706891	6733430	-	13616	Peg3	GO:0000122;GO:0000785;GO:0000977;GO:0000981;GO:0001227;GO:0005634;GO:0005737;GO:0005776;GO:0006357;GO:0006915;GO:0010468;GO:0045944;GO:0046872;	K09230	-	K	1CWVR;1AWUV;0DMZH;0UMCP;0VB8Z;0A0CR;13P0I;KOG1721;18ZQF	paternally expressed 3 [Source:MGI Symbol;Acc:MGI:104748]	18616	Q3URU2
ENSMUSG00000072568	206.923	243.808	170.038	0.697425	-0.519889	0.00724583	0.50621	Nodiff	15	60690843	60725627	-	5926	Lratd2	GO:0003674;GO:0005737;GO:0005737;GO:0005886;GO:0005886;GO:0008150;	K22810	-	O	1B24Z;12RYQ;0IGIG;0DFEX;0UM5M;18SR5;0VFQI;0A4W2;1CZ3E	LRAT domain containing 1 [Source:MGI Symbol;Acc:MGI:3026924]	399603	D3YXJ5
ENSMUSG00000025743	1409.95	1231.47	1588.42	1.28985	0.367201	0.00733717	0.510525	Nodiff	4	130519848	130553630	+	5989	Sdc3	GO:0005515;GO:0005796;GO:0005886;GO:0005886;GO:0005886;GO:0007155;GO:0009986;GO:0016020;GO:0016020;GO:0016020;GO:0016021;GO:0016477;GO:0030334;GO:0030424;GO:0032991;GO:0042802;GO:0042802;GO:0043005;GO:0044393;GO:0016020;GO:0016020;GO:0016021;GO:0016020;GO:0016020;GO:0016021;	K16337	-	T	1AUQM;0VCMI;0URWR;18UCK;0DPE8;1CYC2;0IJZ0;13IB0;0A1RY	syndecan 3 [Source:MGI Symbol;Acc:MGI:1349163]	20970	Q64519
ENSMUSG00000049313	175.496	147.067	203.925	1.38662	0.471568	0.00759359	0.526245	Nodiff	9	41876016	42035593	-	11321	Sorl1	GO:0000139;GO:0001540;GO:0001540;GO:0002024;GO:0004888;GO:0004888;GO:0005515;GO:0005515;GO:0005515;GO:0005576;GO:0005615;GO:0005615;GO:0005615;GO:0005641;GO:0005641;GO:0005641;GO:0005768;GO:0005768;GO:0005768;GO:0005769;GO:0005769;GO:0005769;GO:0005771;GO:0005771;GO:0005771;GO:0005783;GO:0005783;GO:0005783;GO:0005783;GO:0005789;GO:0005794;GO:0005794;GO:0005794;GO:0005794;GO:0005802;GO:0005802;GO:…	K24498	-	T;U	1CSX4;12SMY;0V7UH;0DI6R;KOG1215;0UKK5;KOG3511;1AW2I;09XVT;190KU	sortilin-related receptor, LDLR class A repeats- containing [Source:MGI Symbol;Acc:MGI:1202296]	20660	O88307
ENSMUSG00000062300	691.984	799.832	584.135	0.730321	-0.453397	0.00771467	0.532497	Nodiff	7	19450569	19484408	-	3494	Nectin2	GO:0001675;GO:0001675;GO:0002860;GO:0002860;GO:0002860;GO:0002891;GO:0002891;GO:0002891;GO:0005515;GO:0005515;GO:0005886;GO:0005886;GO:0005886;GO:0005911;GO:0005911;GO:0005911;GO:0005915;GO:0007010;GO:0007010;GO:0007155;GO:0007155;GO:0007156;GO:0007156;GO:0007156;GO:0007156;GO:0007286;GO:0007286;GO:0007286;GO:0007289;GO:0009566;GO:0009986;GO:0009986;GO:0016020;GO:0016021;GO:0016021;GO:0016021;GO:…	K06531	-	T	13IBY;09UFV;0UH6X;18UM4;1AV5Z;0DFRM;0V5F9;0IIB8;1CQF7	nectin cell adhesion molecule 2 [Source:MGI Symbol;Acc:MGI:97822]	19294	P32507;Q80XJ5
ENSMUSG00000063704	71.767	90.2856	53.2484	0.589777	-0.761758	0.0077587	0.533403	Nodiff	15	75865618	75871003	+	2563	Mapk15	GO:0000122;GO:0000165;GO:0000166;GO:0001934;GO:0003400;GO:0003400;GO:0003400;GO:0003682;GO:0003682;GO:0003682;GO:0004672;GO:0004672;GO:0004672;GO:0004672;GO:0004674;GO:0004707;GO:0004707;GO:0004707;GO:0004707;GO:0004707;GO:0005515;GO:0005524;GO:0005524;GO:0005634;GO:0005634;GO:0005634;GO:0005634;GO:0005737;GO:0005737;GO:0005737;GO:0005737;GO:0005776;GO:0005776;GO:0005776;GO:0005794;GO:0005794;GO:…	K19603	EC:2.7.11.24	T;B	0UJ1Q;1923A;0V9KR;0DQMR;1AZSN;12W3S;0A051;1CWJD;KOG0660	mitogen-activated protein kinase 15 [Source:MGI Symbol;Acc:MGI:2652894]	332110	Q80Y86
ENSMUSG00000004341	2.22177	4.23876	0.20478	0.0483112	-4.3715	0.0078345	0.536477	Down Regulation	13	21496295	21503794	+	1368	Gpx6	GO:0004601;GO:0004601;GO:0004602;GO:0004602;GO:0004602;GO:0005576;GO:0006979;GO:0016491;GO:0055114;GO:0055114;GO:0098869;	K00432	EC:1.11.1.9	O	1B2WS;0UGNK;195T1;KOG1651;09U5B;0VA0Q;0DFDE;13UIF;1CQ36	glutathione peroxidase 6 [Source:MGI Symbol;Acc:MGI:1922762]	75512	Q91WR8
ENSMUSG00000037287	1111.43	1264.79	958.068	0.757492	-0.400697	0.00790257	0.536884	Nodiff	9	42323612	42419105	-	8483	Tbcel	GO:0000226;GO:0005737;GO:0005737;GO:0005856;GO:0007021;GO:0007023;GO:0043014;GO:0000226;GO:0005737;GO:0005737;GO:0005856;GO:0007021;GO:0007023;GO:0043014;GO:0000226;GO:0005737;GO:0005737;GO:0005856;GO:0007021;GO:0007023;GO:0043014;GO:0000226;GO:0005737;GO:0005737;GO:0005856;GO:0007021;GO:0007023;GO:0043014;GO:0000226;GO:0005737;GO:0005737;GO:0005856;GO:0007021;GO:0007023;GO:0043014;	K22449	-	Z;O	0V8DZ;1AW0B;1CTIR;0UJ0R;18T8P;13267;0DITD;KOG2982;09XFU	tubulin folding cofactor E-like [Source:MGI Symbol;Acc:MGI:1925543]	272589	Q8C5W3
ENSMUSG00000004609	111.639	90.6159	132.663	1.46402	0.549931	0.00790267	0.536884	Nodiff	7	43173640	43193852	-	7771	Cd33	GO:0005886;GO:0005886;GO:0007155;GO:0007155;GO:0009897;GO:0016020;GO:0016021;GO:0030246;GO:0033691;GO:0005886;GO:0005886;GO:0007155;GO:0007155;GO:0009897;GO:0016020;GO:0016021;GO:0030246;GO:0033691;GO:0005886;GO:0005886;GO:0007155;GO:0007155;GO:0009897;GO:0016020;GO:0016021;GO:0030246;GO:0033691;GO:0016020;GO:0016021;	K06473	-	W;T	1DDPZ;0J98M;0WE6J;0V1XC;0E6S4;1BAGB;142VT;0B1K3	CD33 antigen [Source:MGI Symbol;Acc:MGI:99440]	12489	Q63994
ENSMUSG00000037071	103196	126819	79572.7	0.627453	-0.672422	0.00794517	0.537654	Nodiff	19	44382894	44396318	-	4892	Scd1	GO:0004768;GO:0004768;GO:0004768;GO:0004768;GO:0005506;GO:0005506;GO:0005506;GO:0005506;GO:0005730;GO:0005783;GO:0005783;GO:0005789;GO:0005789;GO:0005789;GO:0006629;GO:0006629;GO:0006631;GO:0006633;GO:0006633;GO:0006636;GO:0006636;GO:0006636;GO:0006641;GO:0008610;GO:0008610;GO:0009617;GO:0010873;GO:0016020;GO:0016021;GO:0016021;GO:0016021;GO:0016491;GO:0016491;GO:0016491;GO:0016717;GO:0030176;GO:…	K00507	EC:1.14.19.1	I	0V4IC;KOG1600;1CRV7;09VWV;1AZTP;0DH4Z;0UJ6M;12QBP	stearoyl-Coenzyme A desaturase 1 [Source:MGI Symbol;Acc:MGI:98239]	20249	P13516;Q547C4
ENSMUSG00000039831	1206.59	1352.58	1060.61	0.784143	-0.35081	0.00808702	0.545116	Nodiff	3	121746190	121810402	+	8815	Arhgap29	GO:0005096;GO:0005096;GO:0005515;GO:0005737;GO:0005737;GO:0005737;GO:0007165;GO:0030165;GO:0030165;GO:0032991;GO:0032991;GO:0035556;GO:0046872;GO:0090630;GO:0005096;GO:0007165;GO:0035556;GO:0043547;GO:0005096;GO:0007165;GO:0035556;GO:0043547;	K20644	-	T	0DFUM;12NSS;18TXY;0V5I7;KOG1453;1CT8K;0UND6;1B3FS;09UIZ	Rho GTPase activating protein 29 [Source:MGI Symbol;Acc:MGI:2443818]	214137	Q8CGF1
ENSMUSG00000023033	118.687	158.723	78.6513	0.495526	-1.01297	0.00825411	0.552429	Down Regulation	15	100767739	100943819	+	15766	Scn8a	GO:0001518;GO:0005216;GO:0005248;GO:0005261;GO:0005886;GO:0006811;GO:0006814;GO:0016020;GO:0016020;GO:0016021;GO:0034220;GO:0035725;GO:0055085;GO:0098655;GO:0001518;GO:0001518;GO:0005216;GO:0005244;GO:0005248;GO:0005261;GO:0005272;GO:0005886;GO:0005886;GO:0006811;GO:0006811;GO:0006814;GO:0006814;GO:0016020;GO:0016020;GO:0016021;GO:0034220;GO:0034765;GO:0035725;GO:0055085;GO:0098655;GO:0001518;GO:…	K04840	-	P	12NIT;0V4YY;KOG2301;09U04;0DF9X;195ZF;1AWP1;0UIT4;1CPZK	sodium channel, voltage-gated, type VIII, alpha [Source:MGI Symbol;Acc:MGI:103169]	20273	Q9WTU3;F6U329
ENSMUSG00000023800	165.973	208.356	123.59	0.593166	-0.753492	0.00825954	0.552429	Nodiff	17	3376848	3581619	+	12741	Tiam2	GO:0005085;GO:0005085;GO:0005085;GO:0005085;GO:0005096;GO:0005515;GO:0005737;GO:0005737;GO:0007165;GO:0007264;GO:0007264;GO:0016020;GO:0016020;GO:0030027;GO:0030175;GO:0030426;GO:0035556;GO:0042995;GO:0043005;GO:0043204;GO:0045202;GO:0050772;GO:0090630;GO:0090630;GO:0005085;GO:0005085;GO:0005085;GO:0005085;GO:0005096;GO:0005515;GO:0005737;GO:0005737;GO:0007165;GO:0007264;GO:0007264;GO:0016020;GO:…	K16847	-	T	0E65Z;14TZY;1DD57;0V1IC;0WDA5;1BA9X;0KDSQ;0B0ST;196WI	T cell lymphoma invasion and metastasis 2 [Source:MGI Symbol;Acc:MGI:1344338]	24001	Q6ZPF3
ENSMUSG00000027358	232.41	196.902	267.919	1.36067	0.444316	0.00832012	0.554332	Nodiff	2	133394079	133404805	+	3555	Bmp2	GO:0000122;GO:0000122;GO:0000122;GO:0000122;GO:0000187;GO:0000187;GO:0001503;GO:0001649;GO:0001649;GO:0001658;GO:0001666;GO:0001701;GO:0001837;GO:0001837;GO:0001837;GO:0001934;GO:0001934;GO:0001938;GO:0001938;GO:0002062;GO:0002062;GO:0003130;GO:0003130;GO:0003176;GO:0003181;GO:0003203;GO:0003203;GO:0003210;GO:0003272;GO:0003308;GO:0003308;GO:0003331;GO:0004745;GO:0005125;GO:0005125;GO:0005125;GO:…	K21283	-	T	1AZXX;0UNZD;KOG3900;190WF;12QFF;0V89Y;0DIP2;1CTDX;09XBM	bone morphogenetic protein 2 [Source:MGI Symbol;Acc:MGI:88177]	12156	P21274
ENSMUSG00000037434	517.493	584.188	450.798	0.771665	-0.373953	0.00840174	0.557617	Nodiff	1	191638879	191645359	+	5244	Slc30a1	GO:0001701;GO:0005385;GO:0005385;GO:0005385;GO:0005737;GO:0005737;GO:0005783;GO:0005783;GO:0005783;GO:0005794;GO:0005794;GO:0005794;GO:0005886;GO:0005886;GO:0005886;GO:0005886;GO:0005886;GO:0006811;GO:0006812;GO:0006829;GO:0006829;GO:0006829;GO:0006829;GO:0006874;GO:0006882;GO:0006882;GO:0006882;GO:0008324;GO:0016020;GO:0016021;GO:0016021;GO:0016021;GO:0016021;GO:0019855;GO:0019855;GO:0019855;GO:…	K14688	-	P	18VRJ;0V8PW;1CTW9;0UMXR;12QQ4;KOG1483;09XSA;0DJ4D;1AXE3	solute carrier family 30 (zinc transporter), member 1 [Source:MGI Symbol;Acc:MGI:1345281]	22782	Q60738;Q3UM63
ENSMUSG00000052117	208.077	249.947	166.207	0.664968	-0.588643	0.00846616	0.55846	Nodiff	4	57908483	57916297	-	2830	D630039A03Rik	GO:0003674;GO:0005575;GO:0008150;	-	-	S	13KZ7;1B11F;0IEIZ;1CWTT;0VB7A;0DMXW;0A0B6;0UR5W;192YD	RIKEN cDNA D630039A03 gene [Source:MGI Symbol;Acc:MGI:2442889]	242484	Q8K0M7
ENSMUSG00000024965	304.907	261.472	348.342	1.33223	0.413848	0.00847917	0.55846	Nodiff	19	6976326	6996837	-	5784	Fermt3	GO:0002102;GO:0002102;GO:0005178;GO:0005178;GO:0005515;GO:0007155;GO:0007159;GO:0007159;GO:0007159;GO:0007159;GO:0007160;GO:0007229;GO:0007229;GO:0007229;GO:0007229;GO:0030054;GO:0030055;GO:0030335;GO:0030335;GO:0030335;GO:0033622;GO:0033622;GO:0033622;GO:0033622;GO:0033632;GO:0033632;GO:0033632;GO:0033632;GO:0034446;GO:0034446;GO:0034446;GO:0042995;GO:0070527;GO:0070527;GO:0007229;GO:0007229;GO:…	K17084	-	Z;D	0UN6Z;0V5AY;09Y5C;1D028;0DGY8;KOG3727;18SGF;12RPR;1B4RC	fermitin family member 3 [Source:MGI Symbol;Acc:MGI:2147790]	108101	Q8K1B8;Q3TEE6
ENSMUSG00000022358	131.474	107.171	155.776	1.45352	0.539552	0.00852084	0.559071	Nodiff	15	58039275	58078328	-	6976	Fbxo32	GO:0005515;GO:0005634;GO:0005634;GO:0005654;GO:0005654;GO:0005737;GO:0005737;GO:0005737;GO:0005829;GO:0005829;GO:0005829;GO:0010614;GO:0010666;GO:0014878;GO:0014889;GO:0014894;GO:0016567;GO:0016567;GO:0016567;GO:0019005;GO:0019005;GO:0030018;GO:0071549;	K10305	-	O;E	1ASKP;13KG9;0VDZE;18W4R;1CZVB;0DJS5;0A34D;KOG3926;0UGXB	F-box protein 32 [Source:MGI Symbol;Acc:MGI:1914981]	67731	Q9CPU7
ENSMUSG00000098188	259.697	222.954	296.439	1.32959	0.410985	0.00861437	0.562156	Nodiff	10	59057775	59062256	+	4482	Sowahc	GO:0003674;GO:0005575;GO:0008150;	-	-	-	-	sosondowah ankyrin repeat domain family member C [Source:MGI Symbol;Acc:MGI:3606051]	268301	Q8C0J6
ENSMUSG00000052512	481.889	543.061	420.717	0.774713	-0.368266	0.00863619	0.562156	Nodiff	7	48558464	49259838	+	32228	Nav2	GO:0003025;GO:0005614;GO:0005654;GO:0007399;GO:0007399;GO:0007605;GO:0007608;GO:0007626;GO:0008201;GO:0021554;GO:0021563;GO:0021564;GO:0021695;GO:0022008;GO:0031012;GO:0003025;GO:0005614;GO:0005654;GO:0005654;GO:0007399;GO:0007399;GO:0007399;GO:0007605;GO:0007608;GO:0007626;GO:0008201;GO:0021554;GO:0021563;GO:0021564;GO:0022008;GO:0031012;GO:0003025;GO:0005614;GO:0005654;GO:0007399;GO:0007399;GO:…	K19483	EC:3.6.4.12	Z	1916F;0DMIN;12SYF;1CWDU;0UGQ6;0V7DJ;0IGVF;1B0NJ;09ZZ4	neuron navigator 2 [Source:MGI Symbol;Acc:MGI:2183691]	78286	Q8BYE8;Q6ZPE7;Q8BJG0;V9GXT3
ENSMUSG00000024044	120.715	100.194	141.236	1.40963	0.495316	0.00870598	0.562156	Nodiff	17	69382678	69596984	+	13031	Epb41l3	GO:0001558;GO:0005856;GO:0005886;GO:0005911;GO:0007010;GO:0005856;GO:0001558;GO:0003779;GO:0005198;GO:0005856;GO:0005886;GO:0005911;GO:0007010;GO:0008092;GO:0030866;GO:0001558;GO:0005856;GO:0005886;GO:0005911;GO:0007010;GO:0001558;GO:0002175;GO:0003779;GO:0003779;GO:0005198;GO:0005200;GO:0005737;GO:0005856;GO:0005856;GO:0005856;GO:0005886;GO:0005886;GO:0005886;GO:0005886;GO:0005911;GO:0005911;GO:…	K23961	-	Z;S;T	0V4NT;1ASZ0;12PZE;KOG3527;1CW70;18YHG;0UHBK;09TPN;0DEZZ	erythrocyte membrane protein band 4.1 like 3 [Source:MGI Symbol;Acc:MGI:103008]	13823	Q9WV92
ENSMUSG00000002107	261.394	223.98	298.808	1.33408	0.415849	0.0087082	0.562156	Nodiff	2	6544505	7514374	-	25884	Celf2	GO:0000381;GO:0003676;GO:0003723;GO:0003723;GO:0003723;GO:0003723;GO:0003729;GO:0003730;GO:0003730;GO:0005634;GO:0005634;GO:0005634;GO:0005737;GO:0005737;GO:0005737;GO:0006376;GO:0006376;GO:0006397;GO:0016441;GO:0036002;GO:1990904;GO:1990904;GO:0003676;GO:0003723;GO:0003723;GO:0005737;GO:1990904;GO:0000381;GO:0003676;GO:0003723;GO:0003723;GO:0003723;GO:0003723;GO:0003729;GO:0003730;GO:0003730;GO:…	K13207	-	A	1CQS6;1AWQK;0V5M8;0UIZ0;KOG0146;09UT3;1951Y;12NXI;0DG2P	CUGBP, Elav-like family member 2 [Source:MGI Symbol;Acc:MGI:1338822]	14007	Q9Z0H4
ENSMUSG00000037280	76.9403	61.7563	92.1244	1.49174	0.576998	0.00873363	0.562156	Nodiff	15	100589694	100627257	-	3871	Galnt6	GO:0000139;GO:0004653;GO:0004653;GO:0005794;GO:0005794;GO:0005794;GO:0006486;GO:0016020;GO:0016021;GO:0016740;GO:0016757;GO:0018215;GO:0030246;GO:0046872;GO:0048471;GO:0000139;GO:0004653;GO:0004653;GO:0005794;GO:0005794;GO:0005794;GO:0005794;GO:0006486;GO:0016020;GO:0016021;GO:0016740;GO:0016757;GO:0018215;GO:0030246;GO:0046872;GO:0048471;GO:0048471;GO:0000139;GO:0004653;GO:0004653;GO:0005794;GO:…	K00710	EC:2.4.1.41	O	0V43X;09T56;KOG3736;192B2;1B4NW;0UFJF;12N1X;0DEKF;1CPAC	polypeptide N-acetylgalactosaminyltransferase 6 [Source:MGI Symbol;Acc:MGI:1891640]	207839	Q8C7U7
ENSMUSG00000036905	2822.51	2500.25	3144.78	1.25779	0.330889	0.00883397	0.562156	Nodiff	4	136607440	136613498	-	1088	C1qb	GO:0002376;GO:0005576;GO:0005581;GO:0005602;GO:0005615;GO:0006958;GO:0006958;GO:0045087;GO:0045202;GO:0045202;GO:0048839;GO:0098794;GO:0098883;	K03987	-	W	13Q2U;0US5A;0DNTU;0A160;1B279;0IWVM;18TG7;1CR1Y;0VC23	complement component 1, q subcomponent, beta polypeptide [Source:MGI Symbol;Acc:MGI:88224]	12260	P14106
ENSMUSG00000033220	381.341	330.25	432.433	1.30941	0.388919	0.00889875	0.562156	Nodiff	15	78443367	78456983	-	3103	Rac2	GO:0000166;GO:0003924;GO:0003924;GO:0003924;GO:0005525;GO:0005525;GO:0005525;GO:0005525;GO:0005525;GO:0005635;GO:0005737;GO:0005737;GO:0005829;GO:0005829;GO:0005856;GO:0005884;GO:0005884;GO:0005886;GO:0005938;GO:0006935;GO:0007015;GO:0007015;GO:0007015;GO:0007163;GO:0007186;GO:0007264;GO:0008045;GO:0008284;GO:0008360;GO:0010592;GO:0010592;GO:0010592;GO:0010810;GO:0010810;GO:0016020;GO:0016020;GO:…	K07860	-	Z;S;T	0V62F;1CTM0;0DIVP;09V2T;18Z63;0UNQQ;1AY79;KOG0393;12N5X	Rac family small GTPase 2 [Source:MGI Symbol;Acc:MGI:97846]	19354	Q05144
ENSMUSG00000029166	502.512	565.604	439.42	0.776903	-0.364193	0.00897961	0.562156	Nodiff	5	30971985	31023450	+	3459	Mapre3	GO:0005515;GO:0005515;GO:0005737;GO:0005737;GO:0005815;GO:0005856;GO:0005874;GO:0005874;GO:0005881;GO:0005881;GO:0007049;GO:0008017;GO:0008017;GO:0008022;GO:0008022;GO:0015630;GO:0015630;GO:0019901;GO:0019901;GO:0030496;GO:0031110;GO:0031113;GO:0031113;GO:0035371;GO:0035371;GO:0042802;GO:0042802;GO:0045737;GO:0045860;GO:0045860;GO:0045893;GO:0048471;GO:0051010;GO:0051010;GO:0051225;GO:0051233;GO:…	K10436	-	Z	1AX3A;12QG6;1CTF1;KOG3000;0DIPZ;09XCH;0UNJR;0V74H;190Q7	microtubule-associated protein, RP/EB family, member 3 [Source:MGI Symbol;Acc:MGI:2140967]	100732	Q6PER3;Q2UZW7
ENSMUSG00000027556	11.0797	4.90111	17.2584	3.52132	1.81612	0.000866224	0.154099	Up Regulation	3	14831276	14873428	-	1248	Car1	GO:0004064;GO:0004064;GO:0004089;GO:0004089;GO:0004089;GO:0004089;GO:0004089;GO:0005737;GO:0005737;GO:0005737;GO:0006730;GO:0006730;GO:0008270;GO:0016829;GO:0016836;GO:0016836;GO:0016836;GO:0046872;GO:0004064;GO:0004089;GO:0004089;GO:0004089;GO:0004089;GO:0005737;GO:0005737;GO:0005737;GO:0006730;GO:0006730;GO:0008270;GO:0016829;GO:0016836;GO:0016836;GO:0046872;GO:0004089;GO:0004089;GO:0005737;GO:…	K01672	EC:4.2.1.1	P	1905F;13HPY;1CV06;0UP3B;0VC0Y;0DK68;1AZCZ;KOG0382;0A14P	carbonic anhydrase 1 [Source:MGI Symbol;Acc:MGI:88268]	12346	P13634
ENSMUSG00000039994	182.137	211.032	153.241	0.726152	-0.461657	0.00903964	0.562156	Nodiff	10	128067934	128088810	+	6115	Timeless	GO:0000076;GO:0000122;GO:0000785;GO:0000785;GO:0000785;GO:0001658;GO:0001822;GO:0002009;GO:0003677;GO:0005515;GO:0005515;GO:0005515;GO:0005634;GO:0005634;GO:0005634;GO:0005654;GO:0005654;GO:0005694;GO:0006281;GO:0006281;GO:0006974;GO:0006974;GO:0006974;GO:0007049;GO:0007275;GO:0007623;GO:0030324;GO:0031298;GO:0035861;GO:0035861;GO:0035861;GO:0042752;GO:0042752;GO:0042752;GO:0042753;GO:0043111;GO:…	K03155	-	K;L	09U3E;KOG1974;1B1TE;0UTVM;1CZ85;12NCY;0V52I;0DQNZ;18TFJ	timeless circadian clock 1 [Source:MGI Symbol;Acc:MGI:1321393]	21853	Q9R1X4
ENSMUSG00000029273	3301.19	2724.15	3878.24	1.42365	0.509595	0.00904088	0.562156	Nodiff	5	87702504	87716886	-	2459	Sult1d1	GO:0000103;GO:0004062;GO:0004062;GO:0005737;GO:0005737;GO:0006584;GO:0006629;GO:0008146;GO:0008146;GO:0008146;GO:0016740;GO:0051923;GO:0051923;	K01025	EC:2.8.2.-	S;J;E	0UKJ1;0DF5W;1ASNW;KOG1584;09TVG;0V4UQ;18XT3;12P7D;1CPVI	sulfotransferase family 1D, member 1 [Source:MGI Symbol;Acc:MGI:1926341]	53315	Q3UZZ6
ENSMUSG00000032849	223.965	299.721	148.209	0.494491	-1.01598	0.00909728	0.562156	Down Regulation	14	118720104	118943631	-	6389	Abcc4	GO:0000166;GO:0005524;GO:0005524;GO:0005886;GO:0005886;GO:0005886;GO:0006855;GO:0010033;GO:0010243;GO:0014070;GO:0015132;GO:0015216;GO:0015431;GO:0015562;GO:0015562;GO:0016020;GO:0016020;GO:0016020;GO:0016020;GO:0016021;GO:0016021;GO:0016323;GO:0016323;GO:0016323;GO:0016324;GO:0016324;GO:0016887;GO:0031088;GO:0031088;GO:0032310;GO:0032310;GO:0038183;GO:0042493;GO:0042626;GO:0042626;GO:0042626;GO:…	K05673	-	Q	KOG0054;0V48M;09T9I;12N3Q;0DI9C;18ZM7;0UKQ2;1CSZU;1B3RQ	ATP-binding cassette, sub-family C (CFTR/MRP), member 4 [Source:MGI Symbol;Acc:MGI:2443111]	239273	Q3TZN9;E9Q236
ENSMUSG00000027009	208.006	176.89	239.122	1.35181	0.434896	0.00910901	0.562156	Nodiff	2	79085770	79163467	+	13978	Itga4	GO:0001968;GO:0002687;GO:0003366;GO:0003823;GO:0005886;GO:0005886;GO:0007155;GO:0007155;GO:0007159;GO:0007160;GO:0007229;GO:0008305;GO:0009986;GO:0009986;GO:0016020;GO:0016021;GO:0019960;GO:0030426;GO:0033631;GO:0034113;GO:0034446;GO:0034669;GO:0035987;GO:0043025;GO:0043113;GO:0050839;GO:0050839;GO:0050901;GO:0050904;GO:0060385;GO:0070062;GO:0071345;GO:0090074;GO:0098657;GO:0140039;GO:1903039;GO:…	K06483	-	W	1DEZB;0WGDJ;13CAV;0E7ZW;1974F;0B3YG;1BAVK;0IPB2;0V2YW	integrin alpha 4 [Source:MGI Symbol;Acc:MGI:96603]	16401	Q00651;Q792F9;Q8BQ25
ENSMUSG00000040723	308.689	265.909	351.469	1.32176	0.402465	0.00916434	0.562156	Nodiff	1	165474085	165537326	-	10131	Rcsd1	GO:0003009;GO:0005575;GO:0051015;GO:0071474;GO:0003009;GO:0005575;GO:0051015;GO:0051015;GO:0071474;GO:0071474;	K18615	-	S;T	1CXEF;0IKAV;191HI;0DHBZ;0V7G3;0URUS;13P19;1AVX2;09TAM	RCSD domain containing 1 [Source:MGI Symbol;Acc:MGI:2676394]	226594	Q3UZA1
ENSMUSG00000051373	17.607	8.34792	26.8662	3.21831	1.6863	0.00276201	0.287899	Up Regulation	2	31985540	32000832	+	2078	Plpp7	GO:0005634;GO:0005635;GO:0005635;GO:0005635;GO:0005783;GO:0005789;GO:0010832;GO:0016020;GO:0016020;GO:0016021;GO:0016311;GO:0042392;GO:0016020;GO:0016021;	-	-	I	1AUC4;0UIV6;0V6ME;KOG4268;09VNE;18Z8B;12S6Z;0DGWV;1CRM3	phospholipid phosphatase 7 (inactive) [Source:MGI Symbol;Acc:MGI:2445183]	227721	Q91WB2
ENSMUSG00000017009	5421.69	4782.79	6060.58	1.26716	0.341604	0.00917832	0.562156	Nodiff	2	164266167	164285807	-	2547	Sdc4	GO:0001657;GO:0001843;GO:0001968;GO:0001968;GO:0005080;GO:0005080;GO:0005515;GO:0005576;GO:0005796;GO:0005925;GO:0005925;GO:0009986;GO:0009986;GO:0009986;GO:0010762;GO:0016020;GO:0016020;GO:0016021;GO:0016477;GO:0042060;GO:0042130;GO:0042130;GO:0042802;GO:0042802;GO:0042802;GO:0043034;GO:0043034;GO:0045121;GO:0045121;GO:0045860;GO:0045860;GO:0051496;GO:0051496;GO:0051894;GO:0051894;GO:0060122;GO:…	K16338	-	W;T	13RBQ;0VDJG;0UKWC;1CZD7;1ATRY;0IXIG;192PV;0A2PM;0DQBB	syndecan 4 [Source:MGI Symbol;Acc:MGI:1349164]	20971	O35988;Q3U5S6
ENSMUSG00000067276	115.004	94.9307	135.077	1.4229	0.508837	0.00921242	0.562156	Nodiff	X	142585227	142610410	-	7795	Capn6	GO:0001578;GO:0005515;GO:0005737;GO:0005737;GO:0005819;GO:0005856;GO:0005874;GO:0005876;GO:0005876;GO:0006508;GO:0008017;GO:0048471;GO:0048471;GO:0048471;GO:0051493;	K08575	EC:3.4.22.-	Z;O;T	18TR1;12RVK;0DJ9T;1AY9N;KOG0045;0V8UF;0UK04;1CU1S;09XWX	calpain 6 [Source:MGI Symbol;Acc:MGI:1100850]	12338	O35646;Q80VZ1
ENSMUSG00000032528	273.583	216.281	330.885	1.52989	0.613423	0.00929822	0.562156	Nodiff	9	121471782	121502020	+	5800	Vipr1	GO:0004888;GO:0004930;GO:0004930;GO:0004999;GO:0004999;GO:0004999;GO:0004999;GO:0005886;GO:0005886;GO:0007165;GO:0007166;GO:0007186;GO:0007186;GO:0007187;GO:0007187;GO:0007188;GO:0008528;GO:0016020;GO:0016020;GO:0016021;GO:0016021;GO:0017046;GO:0017046;GO:0017046;GO:0043235;GO:0043235;	K04589	-	T	1CVQ8;0UJCZ;0DKV8;191WM;1AUW2;KOG4564;09ZCX;0VA9Z;13KZH	vasoactive intestinal peptide receptor 1 [Source:MGI Symbol;Acc:MGI:109272]	22354	P97751
ENSMUSG00000058163	56.8323	43.6648	69.9999	1.60312	0.680882	0.00937526	0.562156	Nodiff	11	48778249	48793041	-	3862	Gm5431	GO:0003924;GO:0005525;GO:0005789;GO:0006952;GO:0016020;GO:0035458;GO:0003924;GO:0005525;GO:0005789;GO:0006952;GO:0016020;GO:0035458;GO:0003924;GO:0005525;GO:0005789;GO:0006952;GO:0016020;GO:0035458;	K17072	-	S	0VBXP;13J01;0DQAB;0USXH;1B4GM;0A2NU;1927P;1CZCD;0IJSM	predicted gene 5431 [Source:MGI Symbol;Acc:MGI:3645205]	432555	A6PWD6;Q3TMS7
ENSMUSG00000017754	474.869	376.777	572.961	1.52069	0.604725	0.00944437	0.562156	Nodiff	2	164681438	164699631	-	2562	Pltp	GO:0005576;GO:0005576;GO:0005576;GO:0005615;GO:0005615;GO:0005615;GO:0005634;GO:0005634;GO:0005634;GO:0006629;GO:0006869;GO:0006869;GO:0006869;GO:0008035;GO:0008035;GO:0008035;GO:0008289;GO:0008429;GO:0008429;GO:0008429;GO:0008525;GO:0008526;GO:0010189;GO:0010875;GO:0010875;GO:0015914;GO:0015914;GO:0015914;GO:0015918;GO:0019992;GO:0019992;GO:0019992;GO:0030169;GO:0030169;GO:0030169;GO:0030317;GO:…	K08761	-	V	0UM70;0DGBK;0V61V;18Y7S;13N34;09V25;KOG4160;1CR10;1AWNW	phospholipid transfer protein [Source:MGI Symbol;Acc:MGI:103151]	18830	P55065;Q3UE59;Q3UFS5
ENSMUSG00000039497	342.006	296.434	387.577	1.30747	0.386773	0.00944585	0.562156	Nodiff	10	34027389	34083711	-	4980	Dse	GO:0005654;GO:0005783;GO:0005794;GO:0005829;GO:0015012;GO:0016020;GO:0016021;GO:0016853;GO:0030204;GO:0030205;GO:0030206;GO:0030208;GO:0047757;GO:0047757;GO:0047757;GO:0016853;GO:0016853;	K01794	EC:5.1.3.19	G	12NM9;0V585;18XCS;1B2K8;0IKEY;0DFIR;0UGWR;1CQ8H;09U90	dermatan sulfate epimerase [Source:MGI Symbol;Acc:MGI:2443455]	212898	Q8BLI4
ENSMUSG00000087006	77.8182	93.2474	62.389	0.66907	-0.579772	0.00946182	0.562156	Nodiff	2	93786155	93787546	-	1392	Gm13889	-	-	-	-	-	predicted gene 13889 [Source:MGI Symbol;Acc:MGI:3652053]	620695	Q3UPL5;A0A087WSH6
ENSMUSG00000030745	45.5498	34.4569	56.6426	1.64387	0.717096	0.00954635	0.562156	Nodiff	7	125202601	125232742	+	3324	Il21r	GO:0004896;GO:0016020;GO:0019221;GO:0004888;GO:0004888;GO:0004896;GO:0004896;GO:0004896;GO:0016020;GO:0016020;GO:0016021;GO:0019221;	K05075	-	T	0DGSF;09VHS;0V6H1;0IEDJ;0UHX2;1B4BY;1CRGH;13HZX;18ZH9	interleukin 21 receptor [Source:MGI Symbol;Acc:MGI:1890475]	60504	Q9JHX3;Q3TAI3
ENSMUSG00000039167	402.52	349.625	455.415	1.30258	0.381372	0.00954885	0.562156	Nodiff	3	151143524	151250723	+	5704	Adgrl4	GO:0004888;GO:0004930;GO:0004930;GO:0004930;GO:0005509;GO:0005886;GO:0005886;GO:0005886;GO:0005887;GO:0007165;GO:0007166;GO:0007186;GO:0007186;GO:0007189;GO:0016020;GO:0016021;GO:0016021;GO:0031410;GO:0031410;GO:0031410;GO:0065003;GO:0065003;GO:0005509;	K04595	-	W;T	1CR2Q;0UKGN;1AX4D;0DGD9;0V63R;KOG4291;133P6;18Y1N;KOG4193;09V44	adhesion G protein-coupled receptor L4 [Source:MGI Symbol;Acc:MGI:2655562]	170757	Q923X1
ENSMUSG00000022831	387.837	336.128	439.546	1.30768	0.387004	0.0095691	0.562156	Nodiff	16	36755345	36783574	+	2525	Hcls1	GO:0000122;GO:0001085;GO:0001085;GO:0003779;GO:0005515;GO:0005515;GO:0005515;GO:0005634;GO:0005634;GO:0005634;GO:0005667;GO:0005667;GO:0005737;GO:0005737;GO:0005737;GO:0005739;GO:0005829;GO:0005829;GO:0005884;GO:0005886;GO:0005886;GO:0005886;GO:0008284;GO:0009725;GO:0014068;GO:0014068;GO:0017124;GO:0019901;GO:0019901;GO:0030041;GO:0030218;GO:0030427;GO:0030833;GO:0030833;GO:0030833;GO:0030854;GO:…	K06106	-	Z;B	0IFV2;12STU;0DIR8;09VCP;0V8BW;1CTGA;190QM;0UP8V;1B3BZ	hematopoietic cell specific Lyn substrate 1 [Source:MGI Symbol;Acc:MGI:104568]	15163	P49710;Q8CA06
ENSMUSG00000020427	469.502	371.177	567.826	1.5298	0.613341	0.00957054	0.562156	Nodiff	11	7156086	7163923	-	3130	Igfbp3	GO:0000792;GO:0001558;GO:0001649;GO:0001933;GO:0001933;GO:0001968;GO:0001968;GO:0005520;GO:0005520;GO:0005576;GO:0005576;GO:0005615;GO:0005615;GO:0005615;GO:0005615;GO:0005634;GO:0005634;GO:0006468;GO:0006468;GO:0008160;GO:0008160;GO:0008160;GO:0008285;GO:0008285;GO:0010666;GO:0010906;GO:0014912;GO:0014912;GO:0019838;GO:0031091;GO:0031994;GO:0031994;GO:0031994;GO:0031995;GO:0031995;GO:0040008;GO:…	K10138	-	T;K	0UMK5;18Y71;0VAEQ;09ZHE;1CVV8;0DM0D;1AX9J;12V3E;0IHZU	insulin-like growth factor binding protein 3 [Source:MGI Symbol;Acc:MGI:96438]	16009	P47878;Q3UR87
ENSMUSG00000009292	163.414	124.403	202.424	1.62717	0.702362	0.00957661	0.562156	Nodiff	10	77743556	77806397	-	12459	Trpm2	GO:0001659;GO:0002407;GO:0005216;GO:0005261;GO:0005261;GO:0005261;GO:0005261;GO:0005262;GO:0005272;GO:0005384;GO:0005509;GO:0005509;GO:0005764;GO:0005764;GO:0005765;GO:0005886;GO:0005886;GO:0005886;GO:0005887;GO:0005887;GO:0005887;GO:0006811;GO:0006811;GO:0006812;GO:0006814;GO:0006816;GO:0006828;GO:0006979;GO:0009408;GO:0014074;GO:0015278;GO:0015278;GO:0016020;GO:0016020;GO:0016021;GO:0016021;GO:…	K04977	EC:3.6.1.13	P	192IX;0DF4T;12RHT;0V4TP;1ATDZ;09TUG;1CPUM;KOG4195;0UGAM;KOG3614	transient receptor potential cation channel, subfamily M, member 2 [Source:MGI Symbol;Acc:MGI:1351901]	28240	Q91YD4;Q3UYE9
ENSMUSG00000035914	159.553	185.107	133.999	0.7239	-0.466138	0.00958843	0.562156	Nodiff	9	58431581	58462720	-	3658	Cd276	GO:0001817;GO:0005102;GO:0005102;GO:0009897;GO:0009897;GO:0016020;GO:0016021;GO:0030501;GO:0032689;GO:0032703;GO:0032729;GO:0032729;GO:0032743;GO:0042102;GO:0042102;GO:0042110;GO:0042110;GO:0042130;GO:0042802;GO:0045669;GO:0050728;GO:0050776;GO:0050852;GO:0001817;GO:0005102;GO:0005102;GO:0009897;GO:0009897;GO:0016020;GO:0016021;GO:0030501;GO:0032689;GO:0032703;GO:0032729;GO:0032743;GO:0042102;GO:…	K06746	-	T	0IR2H;09YQN;13KED;0V9NI;0UP1X;1CUYY;0DK55;1AYJX;18WWP	CD276 antigen [Source:MGI Symbol;Acc:MGI:2183926]	102657	Q8VE98;A6MDC5
ENSMUSG00000022178	191.444	263.002	119.887	0.455841	-1.1334	0.00959861	0.562156	Down Regulation	14	54804929	54815015	-	3646	Ajuba	GO:0000122;GO:0000932;GO:0000932;GO:0000932;GO:0000932;GO:0001666;GO:0001666;GO:0001666;GO:0003682;GO:0003714;GO:0003714;GO:0003714;GO:0003714;GO:0005515;GO:0005515;GO:0005515;GO:0005634;GO:0005634;GO:0005634;GO:0005634;GO:0005654;GO:0005654;GO:0005654;GO:0005667;GO:0005667;GO:0005737;GO:0005794;GO:0005794;GO:0005815;GO:0005829;GO:0005829;GO:0005856;GO:0005886;GO:0005911;GO:0005911;GO:0005911;GO:…	K16682	-	T;K	KOG1701;0UHXE;0DF5J;12NDJ;0V4TG;1ATBQ;09TU6;18U9X;1CPV7	ajuba LIM protein [Source:MGI Symbol;Acc:MGI:1341886]	16475	Q91XC0
ENSMUSG00000069792	659.159	530.456	787.862	1.48526	0.570711	0.00960685	0.562156	Nodiff	11	83594817	83597094	+	533	Wfdc17	GO:0004867;GO:0004867;GO:0005576;GO:0005615;GO:0010466;GO:0010951;GO:0019731;GO:0030414;GO:0045087;	-	-	W	KOG4802;0V6EF;1CRNF;196N0;09ZD6;1AUDY;0DGY6;0UG8V;13TQF	WAP four-disulfide core domain 17 [Source:MGI Symbol;Acc:MGI:3649773]	100034251	Q5SSJ1
ENSMUSG00000039131	25.3242	34.6361	16.0123	0.462301	-1.1131	0.0096516	0.562156	Down Regulation	3	151799170	151871867	-	3839	Gipc2	GO:0005515;GO:0005737;GO:0008150;GO:0042802;GO:0042802;	K20056	-	T;U	1CW0E;13744;0DM5A;190W8;0UJKP;1B3UQ;0V7H8;KOG3938;09WIQ	GIPC PDZ domain containing family, member 2 [Source:MGI Symbol;Acc:MGI:1889209]	54120	Q9Z2H7
ENSMUSG00000015340	1149.89	990.755	1309.02	1.32123	0.401885	0.00965444	0.562156	Nodiff	X	9301491	9354010	-	5808	Cybb	GO:0005244;GO:0005515;GO:0005515;GO:0005635;GO:0005635;GO:0005737;GO:0005737;GO:0005739;GO:0005783;GO:0005783;GO:0005791;GO:0005791;GO:0005794;GO:0005794;GO:0005886;GO:0005886;GO:0005886;GO:0005886;GO:0005887;GO:0006801;GO:0006801;GO:0006811;GO:0006952;GO:0006954;GO:0007584;GO:0009055;GO:0016020;GO:0016020;GO:0016021;GO:0016175;GO:0016175;GO:0016491;GO:0016491;GO:0020037;GO:0022900;GO:0030425;GO:…	K21421	EC:1.-.-.-	Q;C;P	1CSAS;0V6AP;1AVA4;KOG0039;12P7E;09VBE;0DHKF;18WB9;0UJTA	cytochrome b-245, beta polypeptide [Source:MGI Symbol;Acc:MGI:88574]	13058	Q61093;Q3U6G0
ENSMUSG00000026748	130.481	109.255	151.707	1.38856	0.473586	0.00968293	0.562156	Nodiff	2	16361115	16760650	+	6947	Plxdc2	GO:0005886;GO:0016020;GO:0016021;GO:0062023;GO:0016020;GO:0016021;GO:0016020;GO:0016021;	-	-	W	0UHQD;0V80T;KOG3848;1ATAS;09X2J;12PD5;1CT3Q;0DIDB;18U91	plexin domain containing 2 [Source:MGI Symbol;Acc:MGI:1914698]	67448	Q9DC11
ENSMUSG00000039899	322.865	266.274	379.456	1.42506	0.511021	0.00969402	0.562156	Nodiff	5	21577640	21583372	+	3788	Fgl2	GO:0002291;GO:0002605;GO:0002617;GO:0005102;GO:0005576;GO:0005615;GO:0006508;GO:0008233;GO:0019835;GO:0043381;GO:0050687;GO:0062023;	-	-	S;E	1CST4;09WSV;0DI2K;12Q3T;0UPWT;1AZK0;KOG2579;0V7R2;1914D	fibrinogen-like protein 2 [Source:MGI Symbol;Acc:MGI:103266]	14190	P12804;Q544K3
ENSMUSG00000056665	77.4891	93.0981	61.8802	0.664677	-0.589274	0.00970807	0.562156	Nodiff	15	74593053	74596488	+	1784	Them6	GO:0003674;GO:0005575;GO:0005576;GO:0008150;	-	-	S;J	KOG4366;12W7D;1CYYA;192K2;1AUXB;0VD6C;0A2AD;0UJEN;0DPYG	thioesterase superfamily member 6 [Source:MGI Symbol;Acc:MGI:1925301]	223626	Q80ZW2
ENSMUSG00000022534	51.1345	38.2853	63.9837	1.67124	0.740915	0.00982685	0.567131	Nodiff	16	3525082	3535961	-	3251	Mefv	GO:0001726;GO:0002376;GO:0003779;GO:0003779;GO:0005634;GO:0005634;GO:0005654;GO:0005654;GO:0005737;GO:0005737;GO:0005737;GO:0005776;GO:0005829;GO:0005829;GO:0005856;GO:0005874;GO:0005875;GO:0005875;GO:0006954;GO:0006954;GO:0008270;GO:0008270;GO:0010468;GO:0010508;GO:0010508;GO:0016567;GO:0030027;GO:0031410;GO:0032691;GO:0032695;GO:0034341;GO:0034341;GO:0042802;GO:0042995;GO:0045087;GO:0045087;GO:…	K12803	-	Z;O	KOG2177;0DIW5;1CW0W;13IA3;0UQ9E;0VAIS;19238;1B4AS;09ZN3	Mediterranean fever [Source:MGI Symbol;Acc:MGI:1859396]	54483	Q9JJ26
ENSMUSG00000024042	355.03	402.306	307.753	0.764971	-0.386523	0.00997499	0.572487	Nodiff	17	32063224	32074778	-	5133	Sik1	GO:0000122;GO:0000122;GO:0000166;GO:0000287;GO:0000287;GO:0002028;GO:0002028;GO:0002028;GO:0004672;GO:0004674;GO:0004674;GO:0004674;GO:0004674;GO:0004674;GO:0005515;GO:0005524;GO:0005524;GO:0005634;GO:0005634;GO:0005634;GO:0005634;GO:0005737;GO:0005737;GO:0005829;GO:0005829;GO:0006468;GO:0006468;GO:0006468;GO:0006468;GO:0006468;GO:0007049;GO:0007275;GO:0007346;GO:0008140;GO:0010830;GO:0010868;GO:…	K19008	EC:2.7.11.1	T;B	KOG0586;0DKMS;191W0;1CVG4;0UTU5;1AV3K;09Z5M;0V4ER;12NJJ	salt inducible kinase 1 [Source:MGI Symbol;Acc:MGI:104754]	17691	Q60670
ENSMUSG00000029657	1256.14	965.527	1546.76	1.60199	0.679862	0.00998601	0.572487	Nodiff	5	149537752	149559841	-	7266	Hsph1	GO:0000166;GO:0000774;GO:0000774;GO:0005515;GO:0005524;GO:0005576;GO:0005576;GO:0005634;GO:0005634;GO:0005654;GO:0005737;GO:0005737;GO:0005829;GO:0005829;GO:0005874;GO:0006986;GO:0032991;GO:0043014;GO:0043524;GO:0045345;GO:0050790;GO:0051085;GO:0051135;GO:0070507;GO:1903748;GO:1903751;GO:1903753;GO:2001234;GO:0000166;GO:0000774;GO:0000774;GO:0000774;GO:0005515;GO:0005524;GO:0005576;GO:0005576;GO:…	K09485	-	O	1CYEZ;12NET;0DHTZ;1B4CT;09WIN;0V7H7;18XA2;KOG0103;0UK3I	heat shock 105kDa/110kDa protein 1 [Source:MGI Symbol;Acc:MGI:105053]	15505	Q61699
ENSMUSG00000037621	269.143	217.585	320.701	1.47391	0.55965	0.010262	0.58636	Nodiff	6	72183161	72212561	-	2507	Atoh8	GO:0003700;GO:0006355;GO:0030154;GO:0046983;GO:0000978;GO:0000981;GO:0001704;GO:0001937;GO:0001937;GO:0001937;GO:0003677;GO:0003700;GO:0003700;GO:0003700;GO:0003700;GO:0005634;GO:0005634;GO:0005634;GO:0005634;GO:0005654;GO:0005654;GO:0005737;GO:0006355;GO:0006357;GO:0007275;GO:0007399;GO:0008134;GO:0010595;GO:0010595;GO:0010595;GO:0010629;GO:0010629;GO:0016607;GO:0030154;GO:0030154;GO:0030182;GO:…	K09084	-	K	0WGX8;1976Z;0IQ4D;0B4EB;0E89D;1DF85;1BAZM;0V34G;13D0T	atonal bHLH transcription factor 8 [Source:MGI Symbol;Acc:MGI:1918343]	71093	Q99NA2
ENSMUSG00000034330	174.297	147.806	200.788	1.35846	0.441971	0.0104848	0.595234	Nodiff	8	118225030	118361881	+	4298	Plcg2	GO:0001784;GO:0001784;GO:0002092;GO:0002316;GO:0004435;GO:0004435;GO:0004435;GO:0004435;GO:0004435;GO:0004629;GO:0005515;GO:0005515;GO:0005829;GO:0005829;GO:0005886;GO:0005886;GO:0005886;GO:0006629;GO:0006629;GO:0006661;GO:0006661;GO:0006661;GO:0007165;GO:0007165;GO:0007204;GO:0008081;GO:0009395;GO:0010468;GO:0010634;GO:0016020;GO:0016042;GO:0016787;GO:0030183;GO:0032026;GO:0032237;GO:0032481;GO:…	K05859	EC:3.1.4.11	I	09TMM;1ASKG;194PJ;0DEY4;KOG1264;12QZV;0V4KQ;0UG0Y;1CPMT	phospholipase C, gamma 2 [Source:MGI Symbol;Acc:MGI:97616]	234779	Q8CIH5
ENSMUSG00000032496	26.2257	36.0978	16.3536	0.453036	-1.1423	0.0104863	0.595234	Down Regulation	9	110848339	110871835	+	3450	Ltf	GO:0001503;GO:0001530;GO:0001530;GO:0001817;GO:0001817;GO:0001817;GO:0001817;GO:0002227;GO:0002227;GO:0002227;GO:0002376;GO:0004252;GO:0004869;GO:0004869;GO:0005506;GO:0005506;GO:0005506;GO:0005576;GO:0005576;GO:0005615;GO:0005615;GO:0005615;GO:0005615;GO:0005737;GO:0005737;GO:0005769;GO:0005886;GO:0006508;GO:0006811;GO:0006826;GO:0008201;GO:0008201;GO:0008233;GO:0008233;GO:0008236;GO:0009986;GO:…	K17283	EC:3.4.21.-	O;W;P	0DG15;0V5QX;0IEAI;1AVNU;0UISE;12NWR;1CQQS;18XHH;09URE	lactotransferrin [Source:MGI Symbol;Acc:MGI:96837]	17002	P08071
ENSMUSG00000042190	143.693	120.74	166.645	1.3802	0.464881	0.0105984	0.599629	Nodiff	5	113750415	113788487	-	3408	Cmklr1	GO:0002430;GO:0004875;GO:0004930;GO:0004930;GO:0004930;GO:0005886;GO:0005886;GO:0005886;GO:0006935;GO:0006935;GO:0006954;GO:0007165;GO:0007186;GO:0007186;GO:0007186;GO:0007200;GO:0007204;GO:0010759;GO:0010759;GO:0016020;GO:0016021;GO:0016021;GO:0032088;GO:0032088;GO:0032695;GO:0045600;GO:0050848;GO:0050848;GO:0120162;GO:0004930;GO:0004930;GO:0005886;GO:0007165;GO:0007186;GO:0007186;GO:0016020;GO:…	K04245	-	T	09YRX;1CTRF;0DNT1;0II0H;1AY9T;0UUGE;13FV7;18VUS;0V7XT	chemokine-like receptor 1 [Source:MGI Symbol;Acc:MGI:109603]	14747	P97468;Q497D3
ENSMUSG00000021567	23.9016	31.5028	16.3004	0.517425	-0.950578	0.0107454	0.605527	Nodiff	13	73966653	73995750	-	4826	Nkd2	GO:0005509;GO:0005737;GO:0005737;GO:0005886;GO:0005886;GO:0005886;GO:0006887;GO:0010954;GO:0010954;GO:0016020;GO:0016055;GO:0016323;GO:0016323;GO:0016328;GO:0016328;GO:0019838;GO:0019838;GO:0030178;GO:0030178;GO:0031410;GO:0031410;GO:0031410;GO:0031625;GO:0031625;GO:0032036;GO:0032036;GO:0032436;GO:0032436;GO:0046872;GO:0048210;GO:0048210;GO:0051117;GO:0051117;GO:0070382;GO:0070382;GO:0071944;GO:…	K03213	-	T;U	1B042;0UQDI;1CW3Q;0DM8J;0VCDH;18WN2;09Y83;0IFZW;13J3F	naked cuticle 2 [Source:MGI Symbol;Acc:MGI:1919543]	72293	Q8VE28
ENSMUSG00000055485	61.5587	48.7978	74.3196	1.52301	0.606925	0.0107729	0.605527	Nodiff	2	156857719	156921174	-	7984	Soga1	GO:0005615;GO:0005615;GO:0010506;	-	-	S	KOG4787;13KG2;0VA5R;1CVJ2;0DK21;1AX5T;0UPQU;09Z8E;1907F	suppressor of glucose, autophagy associated 1 [Source:MGI Symbol;Acc:MGI:2444575]	320706	A2ACV6
ENSMUSG00000024052	5004.72	4436.81	5572.63	1.256	0.328834	0.0108492	0.606486	Nodiff	17	71489555	71556812	+	12233	Lpin2	GO:0003713;GO:0003713;GO:0005634;GO:0005634;GO:0005737;GO:0005783;GO:0005789;GO:0005789;GO:0005829;GO:0005829;GO:0006629;GO:0006631;GO:0008195;GO:0008195;GO:0009062;GO:0016020;GO:0016311;GO:0016787;GO:0019432;GO:0032869;GO:0044255;GO:0045944;GO:0045944;GO:0003713;GO:0003713;GO:0005634;GO:0005634;GO:0005737;GO:0005783;GO:0005789;GO:0005789;GO:0005829;GO:0005829;GO:0006629;GO:0006631;GO:0008195;GO:…	K15728	EC:3.1.3.4	N;K;I	1CVEM;0UM8X;0V77W;0DHIV;KOG2116;09W9K;18WBH;1B45U;12PNV	lipin 2 [Source:MGI Symbol;Acc:MGI:1891341]	64898	Q99PI5
ENSMUSG00000031431	1121.28	792.712	1449.84	1.82896	0.871024	0.010871	0.606486	Nodiff	X	139440277	139501408	-	4341	Tsc22d3	GO:0000122;GO:0005634;GO:0005634;GO:0005737;GO:0005737;GO:0006357;GO:0006970;GO:0043426;GO:0048642;GO:0070236;GO:0005515;GO:0005634;GO:0005634;GO:0005737;GO:0006357;GO:0006970;GO:0070236;GO:0006357;	-	-	K	0V3EF;0WHUH;1DFP2;0B57Y;0E8RZ;1BB76;0IRR1;13EBV	TSC22 domain family, member 3 [Source:MGI Symbol;Acc:MGI:1196284]	14605	Q9Z2S7
ENSMUSG00000025150	18.1734	8.84585	27.501	3.10892	1.63641	0.0171014	0.715389	Up Regulation	11	120620315	120622940	-	1327	Cbr2	GO:0004090;GO:0004090;GO:0004090;GO:0005515;GO:0005739;GO:0005739;GO:0005759;GO:0005997;GO:0006006;GO:0006116;GO:0016491;GO:0016491;GO:0042802;GO:0043621;GO:0050038;GO:0055114;GO:0055114;GO:0016491;GO:0016491;GO:0055114;GO:0055114;	K00081	EC:1.1.1.184	Q	12SMN;1CV4B;KOG1207;0DKAD;18TU5;0UTV2;09YVB;1ASWW;0V9T3	carbonyl reductase 2 [Source:MGI Symbol;Acc:MGI:107200]	12409	P08074;Q542P5
ENSMUSG00000028479	2434	2157.82	2710.18	1.25598	0.328818	0.0109991	0.608798	Nodiff	4	44034075	44084177	-	6358	Gne	GO:0004553;GO:0006047;GO:0008761;GO:0016301;GO:0016310;GO:0016853;GO:0000166;GO:0003824;GO:0003824;GO:0004553;GO:0005524;GO:0005737;GO:0005829;GO:0006045;GO:0006047;GO:0006054;GO:0008152;GO:0008761;GO:0008761;GO:0009384;GO:0009384;GO:0009384;GO:0016301;GO:0016310;GO:0016740;GO:0016787;GO:0046835;GO:0046872;GO:0004553;GO:0006047;GO:0004553;GO:0006047;GO:0004553;GO:0006047;GO:0008761;GO:0008761;GO:…	K12409	-	G	0DMBY;09ZTP;1AWED;1CW73;0UQHD;18T9J;12RXM;0VAPZ;0IE3W	glucosamine (UDP-N-acetyl)-2-epimerase/N- acetylmannosamine kinase [Source:MGI Symbol;Acc:MGI:1354951]	50798	Q91WG8;Q3TCI8
ENSMUSG00000050423	15.3679	7.55895	23.1768	3.06614	1.61642	0.000372243	0.0917632	Up Regulation	13	36142822	36154371	+	2694	Ppp1r3g	GO:0000164;GO:0005737;GO:0005979;GO:0008157;GO:0019903;GO:0042593;GO:0045725;GO:2000467;GO:2001069;GO:2001069;GO:0000164;GO:0005737;GO:0005979;GO:0008157;GO:0019903;GO:0042593;GO:0045725;GO:2000467;GO:2001069;GO:2001069;	-	-	O;T	0UFT1;0VBAV;KOG3986;1CWXP;1ARN0;13UJZ;195Y6;0DN1F;0A0EI	protein phosphatase 1, regulatory subunit 3G [Source:MGI Symbol;Acc:MGI:1923737]	76487	Q9CW07
ENSMUSG00000050931	660.1	749.602	570.598	0.761202	-0.393649	0.0111405	0.614184	Nodiff	3	131112634	131197172	-	6227	Sgms2	GO:0000139;GO:0002950;GO:0005794;GO:0005794;GO:0005794;GO:0005886;GO:0005886;GO:0005886;GO:0005887;GO:0005887;GO:0005887;GO:0005887;GO:0006629;GO:0006665;GO:0006686;GO:0006686;GO:0006686;GO:0006686;GO:0016020;GO:0016021;GO:0016301;GO:0016310;GO:0016740;GO:0030173;GO:0030173;GO:0030173;GO:0030173;GO:0030176;GO:0030500;GO:0030500;GO:0030500;GO:0033188;GO:0033188;GO:0033188;GO:0033188;GO:0046513;GO:…	K04714	EC:2.7.8.27	I;G	0UGQ4;0V51K;18ZK7;1AV13;12NHQ;KOG3058;0DFEG;1CQ48;09U2M	sphingomyelin synthase 2 [Source:MGI Symbol;Acc:MGI:1921692]	74442	Q9D4B1
ENSMUSG00000046324	551.704	619.691	483.716	0.780576	-0.357388	0.011196	0.615278	Nodiff	19	29585614	29625815	-	9338	Ermp1	GO:0001541;GO:0003674;GO:0005783;GO:0005783;GO:0005789;GO:0006508;GO:0006508;GO:0008233;GO:0008237;GO:0016020;GO:0016021;GO:0016787;GO:0030968;GO:0030968;GO:0034599;GO:0034599;GO:0046872;GO:0016020;GO:0016021;	-	-	O	09WNR;0UK7K;13CPR;0DHYC;KOG2194;1AVSD;1CSNY;0V7MA;190J0	endoplasmic reticulum metallopeptidase 1 [Source:MGI Symbol;Acc:MGI:106250]	226090	Q3UVK0
ENSMUSG00000043008	163.353	138.281	188.426	1.36263	0.446395	0.0112842	0.61556	Nodiff	16	19765246	19801787	-	2609	Klhl6	GO:0002467;GO:0002467;GO:0009617;GO:0050853;GO:0050853;	K10444	-	T	1CU3K;09XYJ;1B2C8;0DJBC;0USYD;12U79;18T0Q;KOG4441;0V8WC	kelch-like 6 [Source:MGI Symbol;Acc:MGI:2686922]	239743	Q6V595
ENSMUSG00000072625	433.805	335.423	532.188	1.58662	0.665953	0.0113438	0.61556	Nodiff	14	33662996	33669155	+	2988	Gdf2	GO:0001525;GO:0001525;GO:0001525;GO:0001569;GO:0001569;GO:0001569;GO:0001570;GO:0001649;GO:0001937;GO:0001937;GO:0001938;GO:0001938;GO:0001938;GO:0005125;GO:0005125;GO:0005515;GO:0005576;GO:0005615;GO:0005615;GO:0006006;GO:0006879;GO:0008083;GO:0008083;GO:0010596;GO:0010596;GO:0010628;GO:0010862;GO:0010862;GO:0010862;GO:0030182;GO:0030308;GO:0030308;GO:0030509;GO:0030509;GO:0030513;GO:0032757;GO:…	K05503	-	T	13KSJ;0V5CT;190VZ;KOG3900;0URZ1;1B0BY;1CQCP;09UDC;0DFP6	growth differentiation factor 2 [Source:MGI Symbol;Acc:MGI:1321394]	12165	Q9WV56
ENSMUSG00000024679	308.823	269.078	348.568	1.29542	0.373418	0.0113585	0.61556	Nodiff	19	11563968	11582213	-	1735	Ms4a6d	GO:0016020;GO:0016021;GO:0016021;GO:0016020;GO:0016021;GO:0016021;	K22191	-	S	0UUPF;1D2N7;0DS71;0VGZN;193JN;1B37A;0A64Y;13W8M;0J2FM	membrane-spanning 4-domains, subfamily A, member 6D [Source:MGI Symbol;Acc:MGI:1916024]	68774	Q99N07;Q2TVW7
ENSMUSG00000021485	54.1071	69.0164	39.1977	0.567948	-0.81617	0.011374	0.61556	Nodiff	13	55472981	55477636	-	2369	Mxd3	GO:0000122;GO:0000785;GO:0000977;GO:0000978;GO:0000981;GO:0001227;GO:0003677;GO:0003677;GO:0005515;GO:0005634;GO:0006357;GO:0045892;GO:0046983;GO:0090575;	K09114	-	K	13NC3;0IPD7;0DQTB;0VE0S;195K2;0USAY;1CZWZ;1B2DR;0A35Y	Max dimerization protein 3 [Source:MGI Symbol;Acc:MGI:104987]	17121	Q80US8
ENSMUSG00000015396	80.4652	64.8655	96.065	1.48099	0.56656	0.0113794	0.61556	Nodiff	13	43938251	43956608	+	2572	Cd83	GO:0009897;GO:0014070;GO:0016020;GO:0016021;GO:0032713;GO:0032733;GO:0032743;GO:0043372;	K06510	-	T	0VD34;1AS84;18T2R;1CYUQ;0UT62;0DPVA;13JQF;0A279;0IKX7	CD83 antigen [Source:MGI Symbol;Acc:MGI:1328316]	12522	O88324
ENSMUSG00000026317	737.773	647.306	828.239	1.27952	0.355598	0.0115554	0.618162	Nodiff	8	14931335	14951720	+	7606	Cln8	GO:0016020;GO:0016021;GO:0016021;GO:0001306;GO:0005515;GO:0005739;GO:0005783;GO:0005783;GO:0005783;GO:0005783;GO:0005789;GO:0005793;GO:0005793;GO:0005793;GO:0006644;GO:0006644;GO:0006644;GO:0006644;GO:0006672;GO:0006672;GO:0006672;GO:0007006;GO:0007040;GO:0007399;GO:0007399;GO:0007399;GO:0007399;GO:0007601;GO:0007628;GO:0008203;GO:0008203;GO:0008203;GO:0008306;GO:0008344;GO:0008361;GO:0016020;GO:…	K12360	-	T;U	0DQQR;1B3X9;18XFF;0UPJW;KOG4561;0A33A;0VDY7;1CWNZ;13KWN	CLN8 transmembrane ER and ERGIC protein [Source:MGI Symbol;Acc:MGI:1349447]	26889	Q9QUK3;Q542J5
ENSMUSG00000048163	201.092	171.385	230.8	1.34667	0.429399	0.011579	0.618162	Nodiff	5	113956597	113970705	-	4272	Selplg	GO:0016020;GO:0016021;GO:0016020;GO:0016021;GO:0016020;GO:0016021;	K06544	-	W;U	1B28P;09T8W;142T3;0JASD;0UFJ1;1930M;1CP9Y;0DEK2;0V47V	selectin, platelet (p-selectin) ligand [Source:MGI Symbol;Acc:MGI:106689]	20345	Q3TA56
ENSMUSG00000039985	53.8461	65.7669	41.9253	0.637483	-0.64954	0.0115798	0.618162	Nodiff	6	148822533	148847965	-	4138	Sinhcaf	GO:0005515;GO:0005634;GO:0008284;GO:0016580;GO:0016580;GO:0016580;GO:0030336;GO:0030336;GO:0030336;GO:0045596;GO:0005515;GO:0005634;GO:0008284;GO:0016580;GO:0016580;GO:0016580;GO:0030336;GO:0030336;GO:0030336;GO:0045596;GO:0005515;GO:0005634;GO:0008284;GO:0016580;GO:0016580;GO:0016580;GO:0030336;GO:0030336;GO:0030336;GO:0045596;GO:0005515;GO:0005634;GO:0008284;GO:0016580;GO:0016580;GO:0016580;GO:…	-	-	S	18SES;0UU7H;0A4K1;1D0IU;0VFF6;1B4AH;0IKPK;0DRD4;13HAE	SIN3-HDAC complex associated factor [Source:MGI Symbol;Acc:MGI:1929091]	56306	Q8C8M1
ENSMUSG00000026581	121.922	90.1922	153.652	1.7036	0.768589	0.011587	0.618162	Nodiff	1	163889551	163911750	+	5911	Sell	GO:0007155;GO:0007155;GO:0016020;GO:0016020;GO:0016021;GO:0016339;GO:0030246;GO:0046872;GO:0050900;GO:0002020;GO:0005509;GO:0005509;GO:0005515;GO:0005886;GO:0005886;GO:0005887;GO:0005887;GO:0007155;GO:0007155;GO:0009897;GO:0009986;GO:0016020;GO:0016020;GO:0016021;GO:0016339;GO:0016339;GO:0030246;GO:0033198;GO:0042981;GO:0046872;GO:0050839;GO:0050900;GO:0050901;GO:0050901;GO:0051861;GO:0070492;GO:…	K06495	-	T;W;V	197BM;13EPF;0IS3T;0B5FA;1BB8F;1DFSM;0E8VY;0V3GE;0WI2K	selectin, lymphocyte [Source:MGI Symbol;Acc:MGI:98279]	20343	P18337;Q3UV83
ENSMUSG00000054871	17.1813	23.1881	11.1745	0.481906	-1.05318	0.0116344	0.618162	Down Regulation	9	123088118	123089829	-	1712	Tmem158	GO:0016020;GO:0016021;GO:0042277;	-	-	U	0VGI9;0IXR9;1D1HV;13RTW;0UU9M;0A5P6;1B7MT;0DMFA	transmembrane protein 158 [Source:MGI Symbol;Acc:MGI:1919559]	72309	B2RTM1
ENSMUSG00000030148	165.817	140.345	191.289	1.36299	0.446774	0.0116563	0.618162	Nodiff	6	123083387	123120958	+	2926	Clec4a2	GO:0016020;GO:0016021;GO:0001818;GO:0001818;GO:0002250;GO:0002376;GO:0002470;GO:0002470;GO:0005509;GO:0005509;GO:0005537;GO:0005537;GO:0005886;GO:0016020;GO:0016020;GO:0016021;GO:0030246;GO:0030246;GO:0032720;GO:0032720;GO:0036037;GO:0036037;GO:0042590;GO:0042590;GO:0045087;GO:0046872;GO:0001818;GO:0001818;GO:0002250;GO:0002376;GO:0002470;GO:0002470;GO:0005509;GO:0005509;GO:0005537;GO:0005537;GO:…	K10057	-	T;V	0E5V0;1BA3P;1DCUK;0WCXJ;0B0ED;0KDEZ;14TM2;0V19E;196TY	C-type lectin domain family 4, member a2 [Source:MGI Symbol;Acc:MGI:1349412]	26888	Q9QZ15
ENSMUSG00000035258	91.4013	74.7283	108.074	1.44623	0.532296	0.0116783	0.618162	Nodiff	16	56298241	56510498	+	7416	Abi3bp	GO:0005518;GO:0005539;GO:0005614;GO:0008201;GO:0010811;GO:0030198;GO:0031012;GO:0005518;GO:0005539;GO:0005614;GO:0008201;GO:0010811;GO:0030198;GO:0031012;GO:0005201;GO:0005518;GO:0005539;GO:0005614;GO:0008201;GO:0010811;GO:0030198;GO:0031012;GO:0062023;GO:0005518;GO:0005539;GO:0005614;GO:0008201;GO:0010811;GO:0030198;GO:0031012;GO:0005518;GO:0005539;GO:0005614;GO:0008201;GO:0010811;GO:0030198;GO:…	K24477	-	U	09YD7;0UHX3;18XJK;0IIJU;0DG7V;1ATGP;0V9AT;12REA;1CQXB	ABI family member 3 binding protein [Source:MGI Symbol;Acc:MGI:2444583]	320712	E9Q8E3;Q59IW8
ENSMUSG00000041378	98.7627	116.933	80.5921	0.689214	-0.536976	0.0117281	0.618897	Nodiff	16	18595597	18597012	+	1416	Cldn5	GO:0005198;GO:0005515;GO:0005886;GO:0005886;GO:0005886;GO:0005886;GO:0005911;GO:0005911;GO:0005923;GO:0005923;GO:0005923;GO:0005923;GO:0007043;GO:0007155;GO:0007179;GO:0008284;GO:0010628;GO:0010628;GO:0010629;GO:0010629;GO:0016020;GO:0016021;GO:0016021;GO:0016327;GO:0016328;GO:0016328;GO:0016338;GO:0016525;GO:0030054;GO:0030336;GO:0030864;GO:0032092;GO:0033270;GO:0033270;GO:0035633;GO:0042552;GO:…	K06087	-	W;T	0UR3U;13IZE;0IJT1;1D1MD;0A4WW;0DSBZ;18WN5;1B255;0V91G	claudin 5 [Source:MGI Symbol;Acc:MGI:1276112]	12741	O54942
ENSMUSG00000037171	14.0532	19.6212	8.48524	0.432452	-1.20939	0.0118653	0.622031	Down Regulation	10	61253751	61261117	+	2095	Nodal	GO:0000122;GO:0001701;GO:0001702;GO:0001707;GO:0001707;GO:0001829;GO:0001831;GO:0001842;GO:0001889;GO:0001890;GO:0001890;GO:0001892;GO:0001893;GO:0001944;GO:0001947;GO:0002085;GO:0005125;GO:0005125;GO:0005515;GO:0005576;GO:0005576;GO:0005615;GO:0005615;GO:0005615;GO:0005615;GO:0005615;GO:0007179;GO:0007275;GO:0007368;GO:0007368;GO:0007369;GO:0007399;GO:0007420;GO:0007492;GO:0007507;GO:0008083;GO:…	K04666	-	T	1AWJH;09Y5P;KOG3900;18UJB;0DJJ0;0V936;0UNA3;1CUBJ;13IGS	nodal [Source:MGI Symbol;Acc:MGI:97359]	18119	P43021
ENSMUSG00000030117	37.3147	18.4834	56.146	3.03765	1.60295	0.000284044	0.0778011	Up Regulation	6	122582362	122587046	-	2423	Gdf3	GO:0001501;GO:0001501;GO:0001654;GO:0001654;GO:0001701;GO:0002021;GO:0005125;GO:0005125;GO:0005515;GO:0005576;GO:0005615;GO:0005615;GO:0005737;GO:0005737;GO:0007165;GO:0007275;GO:0007492;GO:0007498;GO:0008083;GO:0008083;GO:0010453;GO:0010453;GO:0010862;GO:0019901;GO:0019901;GO:0030509;GO:0030514;GO:0030514;GO:0030903;GO:0032525;GO:0045600;GO:0045605;GO:0045605;GO:0045662;GO:0048859;GO:0060395;GO:…	K22672	-	T	1B3SX;1906H;KOG3900;1CWDV;0DH97;0VAVT;0USI8;09ZZ5;12PKX	growth differentiation factor 3 [Source:MGI Symbol;Acc:MGI:95686]	14562	Q07104
ENSMUSG00000025666	249.644	212.411	286.877	1.35057	0.433572	0.011977	0.622031	Nodiff	X	80114304	80141478	+	4025	Tmem47	GO:0005515;GO:0005886;GO:0005911;GO:0005911;GO:0005912;GO:0016020;GO:0016021;GO:0030054;GO:0098609;GO:0005515;GO:0005886;GO:0005886;GO:0005911;GO:0005911;GO:0005912;GO:0016020;GO:0016021;GO:0030054;GO:0098609;	-	-	S;U	13KSU;09WWR;1CSXM;0UTS2;KOG4671;0V7UY;1AU29;0DI77;18Z0S	transmembrane protein 47 [Source:MGI Symbol;Acc:MGI:2177570]	192216	Q9JJG6
ENSMUSG00000020649	486.557	594.219	378.895	0.637636	-0.649195	0.0120117	0.622031	Nodiff	12	24758240	24764145	+	2771	Rrm2	GO:0001824;GO:0004748;GO:0004748;GO:0004748;GO:0005515;GO:0005515;GO:0005635;GO:0005737;GO:0005829;GO:0005829;GO:0005829;GO:0005971;GO:0006260;GO:0008199;GO:0009262;GO:0009263;GO:0009263;GO:0009263;GO:0016491;GO:0016491;GO:0042802;GO:0042803;GO:0046872;GO:0051290;GO:0055114;GO:0055114;GO:0009263;GO:0016020;GO:0016021;GO:0016491;GO:0055114;GO:0009263;GO:0016020;GO:0016021;GO:0016491;GO:0055114;	K10808	EC:1.17.4.1	F	KOG1567;0UKWR;1AWB1;09XA5;12QEK;194YS;0V88G;0DKT0;1CVMU	ribonucleotide reductase M2 [Source:MGI Symbol;Acc:MGI:98181]	20135	P11157
ENSMUSG00000049103	500.244	435.446	565.042	1.29762	0.375863	0.0120203	0.622031	Nodiff	9	123901987	123913594	+	6760	Ccr2	GO:0001525;GO:0001974;GO:0001974;GO:0002246;GO:0002548;GO:0002724;GO:0002827;GO:0002829;GO:0004930;GO:0004930;GO:0004950;GO:0005515;GO:0005737;GO:0005829;GO:0005886;GO:0005886;GO:0005886;GO:0005887;GO:0006874;GO:0006935;GO:0006954;GO:0006954;GO:0006954;GO:0006954;GO:0006955;GO:0006955;GO:0006955;GO:0006959;GO:0006968;GO:0007165;GO:0007186;GO:0007186;GO:0007204;GO:0009897;GO:0009897;GO:0010574;GO:…	K04177	-	T	KOG3656;1CRZB;0V6YN;18T1N;09T6C;1AZID;13K12;0DH9A;0UMN2	chemokine (C-C motif) receptor 2 [Source:MGI Symbol;Acc:MGI:106185]	12772	P51683;Q543S8;Q3TRK1
ENSMUSG00000040663	112.387	131.605	93.1684	0.707939	-0.498303	0.0120891	0.622031	Nodiff	19	4264292	4273544	+	3806	Clcf1	GO:0002639;GO:0002830;GO:0005102;GO:0005102;GO:0005102;GO:0005125;GO:0005125;GO:0005125;GO:0005125;GO:0005127;GO:0005127;GO:0005127;GO:0005515;GO:0005515;GO:0005576;GO:0005576;GO:0005576;GO:0005576;GO:0005576;GO:0005615;GO:0007166;GO:0007166;GO:0007259;GO:0007259;GO:0008284;GO:0008284;GO:0008284;GO:0030183;GO:0030890;GO:0030890;GO:0042531;GO:0042531;GO:0042531;GO:0042531;GO:0043524;GO:0043524;GO:…	K05421	-	W;T	13QUJ;0VFD4;0DNAE;1ASI0;0UGU6;1CX7B;18T5Y;0IVWG;0A3N0	cardiotrophin-like cytokine factor 1 [Source:MGI Symbol;Acc:MGI:1930088]	56708	Q9QZM3
ENSMUSG00000051224	52.198	63.8454	40.5507	0.635138	-0.654857	0.012102	0.622031	Nodiff	X	165282808	165301563	-	4201	Tceanc	GO:0003674;GO:0005575;GO:0005634;GO:0006351;GO:0003674;GO:0005575;GO:0005634;GO:0006351;	-	-	K	KOG1105;0UM80;18V5T;1CRC8;1AUR1;0DGNF;0A0PY;12T0J;0V8W9	transcription elongation factor A (SII) N-terminal and central domain containing [Source:MGI Symbol;Acc:MGI:2685236]	245695	Q3US16
ENSMUSG00000072244	21.2225	28.0408	14.4042	0.513688	-0.961036	0.0121347	0.622031	Nodiff	7	103868000	103884359	+	4894	Trim6	GO:0000209;GO:0000209;GO:0002230;GO:0002230;GO:0002720;GO:0002720;GO:0005515;GO:0005634;GO:0005654;GO:0005737;GO:0005737;GO:0005737;GO:0005737;GO:0005829;GO:0005829;GO:0008134;GO:0008270;GO:0010468;GO:0010508;GO:0010628;GO:0010629;GO:0010629;GO:0010800;GO:0010800;GO:0010994;GO:0010994;GO:0016567;GO:0016567;GO:0016740;GO:0019901;GO:0019901;GO:0019901;GO:0019901;GO:0030674;GO:0030674;GO:0032496;GO:…	K11999	-	O	0WJ1J;13FZQ;0E9GE;1BBHS;197GB;1DGBN;0ITG7;0B6BQ;0V3UU	tripartite motif-containing 6 [Source:MGI Symbol;Acc:MGI:2137352]	94088	Q8BGE7
ENSMUSG00000027339	178.858	152.032	205.685	1.3529	0.436054	0.0121408	0.622031	Nodiff	2	131831335	131872178	-	11993	Rassf2	GO:0000775;GO:0000776;GO:0000776;GO:0000776;GO:0000777;GO:0001501;GO:0001503;GO:0004672;GO:0004672;GO:0005515;GO:0005634;GO:0005634;GO:0005634;GO:0005634;GO:0005654;GO:0005654;GO:0005694;GO:0005737;GO:0005737;GO:0005737;GO:0005737;GO:0005794;GO:0005794;GO:0005829;GO:0005829;GO:0005886;GO:0005886;GO:0006468;GO:0007049;GO:0007165;GO:0007165;GO:0031954;GO:0031954;GO:0032991;GO:0032991;GO:0033137;GO:…	K09851	-	T	KOG4239;09TW5;1CPW3;18SUS;0DF6H;0V4VB;0UGCQ;12N95;1AS54	Ras association (RalGDS/AF-6) domain family member 2 [Source:MGI Symbol;Acc:MGI:2442060]	215653	Q8BMS9
ENSMUSG00000022587	13776.9	15482.5	12071.3	0.779676	-0.359053	0.0121493	0.622031	Nodiff	15	74826900	74831754	+	3784	Ly6e	-	K06846	-	W;T;U	0VJ3Z;0IYXK;1D45D;0UVT4;0A88A;1B6BF;13TZS;0DUUH;193UM	lymphocyte antigen 6 complex, locus E [Source:MGI Symbol;Acc:MGI:106651]	17069	Q64253
ENSMUSG00000001281	65.147	50.653	79.6411	1.57229	0.652865	0.0122098	0.622031	Nodiff	15	102124430	102140379	-	2770	Itgb7	GO:0007155;GO:0007160;GO:0007229;GO:0008305;GO:0038023;GO:0003366;GO:0003366;GO:0005178;GO:0005925;GO:0007155;GO:0007155;GO:0007160;GO:0007160;GO:0007160;GO:0007160;GO:0007229;GO:0007229;GO:0007229;GO:0007229;GO:0007229;GO:0008305;GO:0009986;GO:0009986;GO:0016020;GO:0016021;GO:0016477;GO:0033627;GO:0034113;GO:0034113;GO:0034446;GO:0034446;GO:0034669;GO:0034669;GO:0038023;GO:0043113;GO:0043113;GO:…	K06590	-	W	0DG9T;1CUIS;0V602;1AWM0;09V0A;192FG;12SZY;KOG1226;0USK4	integrin beta 7 [Source:MGI Symbol;Acc:MGI:96616]	16421	P26011
ENSMUSG00000026956	372.733	419.981	325.485	0.774999	-0.367733	0.01222	0.622031	Nodiff	2	25249901	25255694	-	4071	Uap1l1	GO:0003977;GO:0006048;GO:0016740;GO:0016779;GO:0070569;	K00972	-	M;G	0DI67;1B4QU;0UKJD;KOG2388;1CSWK;12PDS;0V5KI;09VN7;18Y8K	UDP-N-acteylglucosamine pyrophosphorylase 1-like 1 [Source:MGI Symbol;Acc:MGI:2443318]	227620	Q3TW96
ENSMUSG00000018654	164.121	138.342	189.901	1.37269	0.457011	0.0122875	0.623625	Nodiff	11	11635003	11722926	+	5777	Ikzf1	GO:0003677;GO:0005634;GO:0005654;GO:0005721;GO:0005829;GO:0019904;GO:0030098;GO:0030218;GO:0032991;GO:0000122;GO:0000977;GO:0001227;	K09220	-	K;B	1AT7F;0UHKV;0V6EU;0DG0S;18W0R;KOG1721;09VFN;1CQQC;12SSB	IKAROS family zinc finger 1 [Source:MGI Symbol;Acc:MGI:1342540]	22778	G5E8H3;Q3UQ33;Q8C5P6
ENSMUSG00000096215	16.7414	22.7451	10.7378	0.472093	-1.08286	0.0123564	0.625284	Down Regulation	16	4825152	4826173	+	561	Smim22	GO:0003674;GO:0005575;GO:0016020;GO:0016021;GO:0030335;GO:0032956;GO:0042127;GO:0042127;GO:0051726;GO:0140042;GO:0003674;GO:0005575;GO:0016020;GO:0016021;GO:0030335;GO:0032956;GO:0042127;GO:0042127;GO:0051726;GO:0140042;GO:0003674;GO:0005575;GO:0016020;GO:0016021;GO:0030335;GO:0032956;GO:0042127;GO:0042127;GO:0051726;GO:0140042;	-	-	U	14BZ7;0AC80;0DWPC;0JJI4;0VP8H;1D5Y1;1B724;0UWXE	small integral membrane protein 22 [Source:MGI Symbol;Acc:MGI:3643379]	432995	J3QP37
ENSMUSG00000047511	4.83819	7.86613	1.81025	0.230132	-2.11947	0.0125746	0.631552	Down Regulation	11	49000809	49005701	-	4247	Olfr1396	GO:0004930;GO:0004930;GO:0004984;GO:0004984;GO:0005886;GO:0007165;GO:0007186;GO:0007186;GO:0007186;GO:0007608;GO:0007608;GO:0016020;GO:0016021;GO:0016021;GO:0016021;GO:0050896;GO:0050911;GO:0004930;GO:0004930;GO:0004984;GO:0004984;GO:0005886;GO:0007165;GO:0007186;GO:0007186;GO:0007186;GO:0007608;GO:0007608;GO:0016020;GO:0016021;GO:0016021;GO:0016021;GO:0050896;GO:0050911;GO:0004930;GO:0004930;GO:…	K04257	-	T	13NSQ;0A1JS;0VCFD;1CT4I;0DP7S;18XSY;0USKG;0IJNK;1B0XC	olfactory receptor 1396 [Source:MGI Symbol;Acc:MGI:3031230]	258334	Q7TQS8;Q8VEY7
ENSMUSG00000034959	36.3212	27.02	45.6225	1.68847	0.755719	0.0126197	0.631552	Nodiff	14	75253467	75289972	+	4799	Rubcnl	-	-	-	T	1CRZ3;KOG1829;1B2WH;0V6YG;12RVY;195H4;09W01;0UJBC;0DH93	RUN and cysteine rich domain containing beclin 1 interacting protein like [Source:MGI Symbol;Acc:MGI:2685590]	271221	-
ENSMUSG00000048388	74.1644	92.6321	55.6966	0.601266	-0.733924	0.0126213	0.631552	Nodiff	2	83642980	83713830	+	5744	Fam171b	GO:0003674;GO:0005575;GO:0008150;GO:0016020;GO:0016021;	-	-	U	18SYY;0DHPV;09WEJ;0V7D2;0IEWE;1ATKD;12PW8;0UJXU;1CSE9	family with sequence similarity 171, member B [Source:MGI Symbol;Acc:MGI:2444579]	241520	Q14CH0
ENSMUSG00000019843	316.453	275.826	357.081	1.29459	0.37249	0.0126314	0.631552	Nodiff	10	39244851	39441377	+	4363	Fyn	GO:0000166;GO:0000304;GO:0001664;GO:0001764;GO:0002250;GO:0002376;GO:0003015;GO:0003015;GO:0004672;GO:0004672;GO:0004713;GO:0004713;GO:0004713;GO:0004713;GO:0004715;GO:0004715;GO:0005102;GO:0005102;GO:0005515;GO:0005515;GO:0005515;GO:0005515;GO:0005524;GO:0005524;GO:0005634;GO:0005634;GO:0005737;GO:0005739;GO:0005768;GO:0005829;GO:0005829;GO:0005884;GO:0005886;GO:0005886;GO:0005886;GO:0006468;GO:…	K05703	EC:2.7.10.2	T	09UFI;194IX;1CWFC;12R0Y;1B0JU;KOG0197;0DMK2;0UJUV;0V649	Fyn proto-oncogene [Source:MGI Symbol;Acc:MGI:95602]	14360	P39688
ENSMUSG00000053063	415.428	362.745	468.112	1.29047	0.367901	0.0126903	0.631552	Nodiff	6	129319654	129342266	+	5528	Clec12a	GO:0016020;GO:0016021;GO:0030545;	K17516	-	T;V	0DT8C;0UTMB;0VGVZ;1ATED;1D2EP;KOG4297;0A61H;141D7;1969B	C-type lectin domain family 12, member a [Source:MGI Symbol;Acc:MGI:3040968]	232413	Q504P2;A0A0R4J0T2
ENSMUSG00000030342	904.729	1013.7	795.756	0.785	-0.349236	0.0127323	0.631552	Nodiff	6	125437229	125471754	-	2044	Cd9	GO:0005178;GO:0005178;GO:0005178;GO:0005515;GO:0005515;GO:0005576;GO:0005886;GO:0005886;GO:0005887;GO:0007155;GO:0007155;GO:0007338;GO:0007342;GO:0007342;GO:0007420;GO:0008285;GO:0008347;GO:0009414;GO:0009897;GO:0009986;GO:0009986;GO:0014003;GO:0014905;GO:0016020;GO:0016021;GO:0016021;GO:0016324;GO:0016324;GO:0030913;GO:0031623;GO:0032991;GO:0035036;GO:0051271;GO:0051271;GO:0070062;GO:0070062;GO:…	K06460	-	S;T;G	1CRZV;0DH9X;12PMD;09W0P;1B2C7;0V6Z3;0UJC9;KOG3882;191JP	CD9 antigen [Source:MGI Symbol;Acc:MGI:88348]	12527	P40240
ENSMUSG00000031565	318.464	396.827	240.102	0.605053	-0.724866	0.0127551	0.631552	Nodiff	8	26003670	26065734	+	9875	Fgfr1	GO:0000122;GO:0000166;GO:0001525;GO:0001657;GO:0001701;GO:0001759;GO:0001837;GO:0002053;GO:0002062;GO:0004672;GO:0004713;GO:0004713;GO:0004713;GO:0004714;GO:0004714;GO:0005007;GO:0005007;GO:0005007;GO:0005102;GO:0005515;GO:0005515;GO:0005515;GO:0005524;GO:0005524;GO:0005634;GO:0005634;GO:0005737;GO:0005737;GO:0005829;GO:0005886;GO:0005886;GO:0005886;GO:0005887;GO:0006468;GO:0007169;GO:0007275;GO:…	K04362	EC:2.7.10.1	T	1CWAC;1B422;0DFEA;09U4P;12P10;KOG0200;0V53S;18VM8;0UQBT	fibroblast growth factor receptor 1 [Source:MGI Symbol;Acc:MGI:95522]	14182	P16092;Q8CBY7
ENSMUSG00000049988	129.828	108.183	151.473	1.40016	0.485587	0.012773	0.631552	Nodiff	8	71068805	71074133	+	2039	Lrrc25	GO:0003674;GO:0005575;GO:0005737;GO:0008150;GO:0016020;GO:0016021;	-	-	S	193A4;09XMN;0DIZ9;1AX49;0V8JB;140V3;0UMMP;0J965;1CTQP	leucine rich repeat containing 25 [Source:MGI Symbol;Acc:MGI:2445284]	211228	Q8K1T1;B9EHD0
ENSMUSG00000000290	764.883	675.645	854.122	1.26416	0.338178	0.0128606	0.633816	Nodiff	10	77366086	77401542	+	3052	Itgb2	GO:0002523;GO:0005886;GO:0006909;GO:0007155;GO:0007155;GO:0007159;GO:0007160;GO:0007229;GO:0007229;GO:0007568;GO:0008305;GO:0009986;GO:0016020;GO:0016021;GO:0030101;GO:0038023;GO:0043542;GO:0044877;GO:0045123;GO:0045429;GO:0045766;GO:0046872;GO:0050839;GO:0051092;GO:0098609;GO:0007155;GO:0007160;GO:0007229;GO:0008305;GO:0038023;GO:0007155;GO:0007155;GO:0007160;GO:0007229;GO:0007229;GO:0008305;GO:…	K06464	-	W	0DG9T;1CUIS;0V602;18TZE;09V0A;1AVA6;12SZY;KOG1226;0UJTE	integrin beta 2 [Source:MGI Symbol;Acc:MGI:96611]	16414	P11835;Q542I8
ENSMUSG00000042638	16.7513	24.7955	8.70697	0.351151	-1.50984	0.0128923	0.633816	Down Regulation	6	136674282	136758763	-	3959	Gucy2c	GO:0000166;GO:0001653;GO:0004383;GO:0004383;GO:0004383;GO:0004383;GO:0004672;GO:0005524;GO:0005525;GO:0005783;GO:0005789;GO:0005886;GO:0005886;GO:0006182;GO:0006182;GO:0006468;GO:0007165;GO:0007168;GO:0009190;GO:0009636;GO:0015643;GO:0015643;GO:0016020;GO:0016021;GO:0016829;GO:0016849;GO:0016941;GO:0017046;GO:0035556;GO:0042127;GO:0000166;GO:0001653;GO:0004383;GO:0004383;GO:0004383;GO:0004672;GO:…	K12320	EC:4.6.1.2	F;T	09XA8;0V88J;0DIMP;1CTCK;KOG1023;18X83;1AYU8;13JWV;0UP8W	guanylate cyclase 2c [Source:MGI Symbol;Acc:MGI:106903]	14917	Q3UWA6
ENSMUSG00000035372	668.807	571.72	765.893	1.33963	0.421835	0.0131048	0.641156	Nodiff	19	3758293	3767881	+	2351	1810055G02Rik	GO:0003674;GO:0005575;GO:0005794;GO:0005886;GO:0008150;GO:0016020;GO:0016021;GO:0003674;GO:0005575;GO:0005794;GO:0005886;GO:0008150;GO:0016020;GO:0016021;GO:0003674;GO:0005575;GO:0005794;GO:0005886;GO:0008150;GO:0016020;GO:0016021;GO:0003674;GO:0005575;GO:0005794;GO:0005886;GO:0008150;GO:0016020;GO:0016021;	-	-	S	1D28D;13X83;0UUK7;0DSXE;0A4JH;19312;0J32Q;0VGH5;1AS1P	RIKEN cDNA 1810055G02 gene [Source:MGI Symbol;Acc:MGI:1919306]	72056	Q9D8N1
ENSMUSG00000024556	110.948	92.3625	129.534	1.40245	0.487948	0.0131159	0.641156	Nodiff	18	73902974	73948520	-	7252	Me2	GO:0003824;GO:0004470;GO:0004470;GO:0004470;GO:0004470;GO:0004471;GO:0004471;GO:0004473;GO:0005739;GO:0005739;GO:0005739;GO:0005739;GO:0005759;GO:0006090;GO:0006108;GO:0008152;GO:0008948;GO:0016491;GO:0043231;GO:0043231;GO:0046872;GO:0051287;GO:0055114;GO:0055114;GO:1902031;GO:1902031;	K00027	EC:1.1.1.38	C	0UK7D;09TMB;1CSMB;KOG1257;0V4KB;12QS5;1AVPV;18XW8;0DHWR	malic enzyme 2, NAD(+)-dependent, mitochondrial [Source:MGI Symbol;Acc:MGI:2147351]	107029	Q99KE1
ENSMUSG00000079547	162.317	135.515	189.119	1.39556	0.480848	0.0132538	0.646068	Nodiff	17	34372046	34379204	+	1681	H2-DMb1	GO:0002250;GO:0002376;GO:0002504;GO:0006955;GO:0016020;GO:0016020;GO:0016021;GO:0019882;GO:0042613;GO:0042613;	K06752	-	O;U	1AZKS;0IFNH;18VGI;13JIK;0UTZH;0A5CA;0VFQG;0DSR0;1D21C	histocompatibility 2, class II, locus Mb1 [Source:MGI Symbol;Acc:MGI:95922]	14999	Q31094
ENSMUSG00000055322	2885.93	2493.6	3278.26	1.31467	0.394699	0.0132943	0.646214	Nodiff	1	73949390	74163608	-	16465	Tns1	GO:0003779;GO:0005925;GO:0005925;GO:0007044;GO:0010761;GO:0030054;GO:0030055;GO:0035556;GO:0003779;GO:0005925;GO:0005925;GO:0007044;GO:0010761;GO:0030054;GO:0030055;GO:0035556;GO:0003779;GO:0005925;GO:0005925;GO:0007044;GO:0010761;GO:0030054;GO:0030055;GO:0035556;GO:0003779;GO:0005925;GO:0005925;GO:0007044;GO:0010761;GO:0030054;GO:0030055;GO:0003779;GO:0005925;GO:0005925;GO:0007044;GO:0010761;GO:…	K18080	-	Z;T	1DGKN;KOG1930;197IS;KOG2283;0B6UQ;0E9SG;13GTS;0WJKZ;1BBNH;0V411	tensin 1 [Source:MGI Symbol;Acc:MGI:104552]	21961	Q9DBT6;A0A087WQS0;Q7TSV1;Q8C6V6
ENSMUSG00000015217	222.294	252.986	191.602	0.757361	-0.400948	0.0134206	0.650498	Nodiff	X	70599524	70604282	+	2234	Hmgb3	GO:0000400;GO:0000785;GO:0002376;GO:0003677;GO:0003677;GO:0003723;GO:0005634;GO:0005634;GO:0005634;GO:0005694;GO:0005737;GO:0006357;GO:0008301;GO:0008301;GO:0032392;GO:0045087;GO:0045578;GO:0045638;GO:0000400;GO:0000785;GO:0002376;GO:0003677;GO:0003677;GO:0003723;GO:0005634;GO:0005634;GO:0005634;GO:0005694;GO:0005737;GO:0006357;GO:0008301;GO:0008301;GO:0032392;GO:0045087;GO:0045578;GO:0045638;GO:…	K11296	-	K	18Y2D;0V7Y0;12UAK;0DIAD;1AYGD;KOG0381;1CT0T;09WZY;0UKR8	high mobility group box 3 [Source:MGI Symbol;Acc:MGI:1098219]	15354	O54879;Q544R9
ENSMUSG00000027200	411.633	356.168	467.097	1.31145	0.391162	0.0134578	0.650498	Nodiff	2	123931889	124509690	+	10559	Sema6d	GO:0001755;GO:0005515;GO:0005615;GO:0005737;GO:0005794;GO:0005886;GO:0005886;GO:0005887;GO:0007275;GO:0007399;GO:0007411;GO:0009986;GO:0014911;GO:0014912;GO:0016020;GO:0016021;GO:0021591;GO:0030154;GO:0030215;GO:0030215;GO:0030215;GO:0030335;GO:0030517;GO:0045499;GO:0048843;GO:0050919;GO:0062023;GO:0071526;GO:0001755;GO:0005515;GO:0005615;GO:0005737;GO:0005794;GO:0005886;GO:0005886;GO:0005887;GO:…	K06842	-	T	1B3X0;09T8Q;1CUWB;190PX;0UPMH;0DEQ6;12PB2;KOG3611;0V47N	sema domain, transmembrane domain (TM), and cytoplasmic domain, (semaphorin) 6D [Source:MGI Symbol;Acc:MGI:2387661]	214968	Q76KF0
ENSMUSG00000026778	42.8473	30.244	55.4506	1.83344	0.874555	0.0135573	0.651742	Nodiff	2	11176919	11306033	+	7081	Prkcq	GO:0000166;GO:0001772;GO:0002376;GO:0004672;GO:0004674;GO:0004674;GO:0004674;GO:0004674;GO:0004697;GO:0004697;GO:0004697;GO:0004698;GO:0005515;GO:0005515;GO:0005524;GO:0005524;GO:0005634;GO:0005737;GO:0005737;GO:0005886;GO:0005886;GO:0006355;GO:0006468;GO:0006468;GO:0006509;GO:0006954;GO:0010389;GO:0016020;GO:0016020;GO:0016235;GO:0016235;GO:0016301;GO:0016310;GO:0016740;GO:0018105;GO:0031594;GO:…	K18052	EC:2.7.11.13	T	KOG0694;09V0U;18X08;0DHYR;1CX2D;1B4RT;0UKRR;12NBF;0V6DY	protein kinase C, theta [Source:MGI Symbol;Acc:MGI:97601]	18761	Q02111;A6H667
ENSMUSG00000055612	85.6664	101.434	69.8992	0.689112	-0.537189	0.0135837	0.651742	Nodiff	2	72306503	72317237	+	3202	Cdca7	GO:0003674;GO:0005634;GO:0005634;GO:0005634;GO:0005634;GO:0005654;GO:0005654;GO:0005737;GO:0005829;GO:0005829;GO:0006355;GO:0006915;GO:0042127;GO:0042127;GO:0042127;GO:0006355;GO:0042127;	K23408	-	S;K	0VAW1;1AUFI;0IFJD;0UIYF;1CQ4V;0DFF3;12U5H;09ZZB;18YFT	cell division cycle associated 7 [Source:MGI Symbol;Acc:MGI:1914203]	66953	Q9D0M2
ENSMUSG00000034116	242.319	209.068	275.57	1.31809	0.398449	0.0136158	0.651742	Nodiff	17	57586100	57635031	+	3688	Vav1	GO:0005085;GO:0005085;GO:0007264;GO:0035556;GO:0046872;GO:0050790;GO:0001784;GO:0001784;GO:0005085;GO:0005085;GO:0005085;GO:0005515;GO:0005515;GO:0005829;GO:0005911;GO:0006909;GO:0006955;GO:0007186;GO:0007229;GO:0007264;GO:0008361;GO:0030217;GO:0030593;GO:0035556;GO:0035556;GO:0042110;GO:0043087;GO:0043087;GO:0043547;GO:0045785;GO:0045954;GO:0046872;GO:0072593;GO:0140031;GO:0005085;GO:0005085;GO:…	K05730	-	T	KOG2996;1CYHW;190WT;0DI9B;12QKG;0UR56;09WMR;0V7KF;1AWCV	vav 1 oncogene [Source:MGI Symbol;Acc:MGI:98923]	22324	P27870;Q3U9E2
ENSMUSG00000025279	686.297	605.755	766.838	1.26592	0.340188	0.0136663	0.651742	Nodiff	14	14475200	14505240	+	5151	Dnase1l3	GO:0000737;GO:0000737;GO:0002283;GO:0002673;GO:0003677;GO:0003677;GO:0003677;GO:0004518;GO:0004519;GO:0004519;GO:0004520;GO:0004520;GO:0004530;GO:0004536;GO:0005576;GO:0005634;GO:0005634;GO:0005634;GO:0005634;GO:0005634;GO:0005783;GO:0005783;GO:0005783;GO:0006308;GO:0006308;GO:0006309;GO:0006309;GO:0006309;GO:0006915;GO:0010623;GO:0010623;GO:0012501;GO:0016787;GO:0070948;	K11995	EC:3.1.21.-	S;L	1DEVC;13I90;0V1TN;0E6K1;196YQ;1BAF1;0B1AX;0IHHA;0WDW8	deoxyribonuclease 1-like 3 [Source:MGI Symbol;Acc:MGI:1314633]	13421	O55070
ENSMUSG00000051497	5.24773	2.68285	7.81261	2.91205	1.54204	0.0403722	1	Up Regulation	11	110858859	110918794	+	3936	Kcnj16	GO:0005242;GO:0005242;GO:0005244;GO:0005886;GO:0005886;GO:0005886;GO:0006811;GO:0006813;GO:0006813;GO:0006813;GO:0006885;GO:0010037;GO:0016020;GO:0016020;GO:0016021;GO:0016021;GO:0016323;GO:0016323;GO:0034765;GO:0034765;GO:1990573;GO:0005242;GO:0005242;GO:0005244;GO:0005886;GO:0005886;GO:0005886;GO:0006811;GO:0006813;GO:0006813;GO:0006813;GO:0006885;GO:0010037;GO:0016020;GO:0016020;GO:0016021;GO:…	K05009	-	P	0UTBI;1B3QH;0DMX2;194C5;13N2D;1CWSU;KOG3827;0VB66;0A0A8	potassium inwardly-rectifying channel, subfamily J, member 16 [Source:MGI Symbol;Acc:MGI:1314842]	16517	Q9Z307
ENSMUSG00000029482	466.982	409.371	524.592	1.28146	0.357786	0.0137609	0.651742	Nodiff	5	125552878	125594474	+	3854	Aacs	GO:0000166;GO:0001889;GO:0001889;GO:0005524;GO:0005737;GO:0005829;GO:0005829;GO:0005829;GO:0005829;GO:0006629;GO:0006629;GO:0006631;GO:0007584;GO:0007584;GO:0010243;GO:0010243;GO:0014070;GO:0014070;GO:0014074;GO:0016874;GO:0030729;GO:0030729;GO:0030729;GO:0030729;GO:0030729;GO:0032024;GO:0032024;GO:0032024;GO:0034201;GO:0034201;GO:0042493;GO:0042493;GO:0042594;GO:0045471;GO:0045471;GO:0047760;GO:…	K01907	EC:6.2.1.16	I	12RMH;1B382;KOG1175;191M0;0UPJD;09Z2H;0VA00;0DKHW;1CVCD	acetoacetyl-CoA synthetase [Source:MGI Symbol;Acc:MGI:1926144]	78894	Q9D2R0
ENSMUSG00000002699	273.629	236.729	310.53	1.31175	0.391496	0.013772	0.651742	Nodiff	11	33996920	34042295	+	4459	Lcp2	GO:0005515;GO:0005515;GO:0005737;GO:0005829;GO:0005829;GO:0005829;GO:0005911;GO:0007169;GO:0035556;GO:0036398;GO:0036398;GO:0044853;GO:0044853;GO:0045576;GO:0045860;GO:0050852;GO:0050852;	K07361	-	-	-	lymphocyte cytosolic protein 2 [Source:MGI Symbol;Acc:MGI:1321402]	16822	Q60787
ENSMUSG00000037731	281.476	235.525	327.428	1.39021	0.475298	0.0137857	0.651742	Nodiff	4	132509154	132523698	-	3079	Themis2	GO:0002376;GO:0005515;GO:0005634;GO:0005634;GO:0005737;GO:0005737;GO:0006954;GO:0050852;GO:0050852;	-	-	T	0UK75;1CSM7;13N0X;0V7A3;19562;0IF5X;1B4FP;09WD4;0DHWK	thymocyte selection associated family member 2 [Source:MGI Symbol;Acc:MGI:2446213]	230787	Q91YX0
ENSMUSG00000030263	207.471	177.683	237.259	1.33529	0.417155	0.0138916	0.654954	Nodiff	6	145061379	145120660	+	4070	Lrmp	GO:0005737;GO:0016020;GO:0016021;GO:0005737;GO:0016020;GO:0016021;GO:0005737;GO:0016020;GO:0016021;GO:0005737;GO:0016020;GO:0016021;	-	-	S;U	0VAW3;1AXVG;0UISC;1CWE7;12SF9;09ZZD;18VHM;0DMJ0;0IGGG	lymphoid-restricted membrane protein [Source:MGI Symbol;Acc:MGI:108424]	16970	Q60664;G5E880
ENSMUSG00000024696	163.278	139.011	187.545	1.34914	0.432041	0.0139483	0.655669	Nodiff	19	12773557	12811171	+	1790	Lpxn	GO:0046872;GO:0002102;GO:0002102;GO:0002102;GO:0003712;GO:0003712;GO:0003712;GO:0003712;GO:0005515;GO:0005634;GO:0005634;GO:0005634;GO:0005737;GO:0005737;GO:0005737;GO:0005829;GO:0005829;GO:0005829;GO:0005886;GO:0005886;GO:0005886;GO:0005886;GO:0005925;GO:0005925;GO:0005925;GO:0005925;GO:0006355;GO:0007155;GO:0007162;GO:0007162;GO:0007179;GO:0016020;GO:0016607;GO:0016607;GO:0030054;GO:0033628;GO:…	K24314	-	Z;T;K	0DGSR;0V6HB;KOG1703;12Q3X;1B1GE;18YNX;1CVWQ;09VI1;0UQ4K	leupaxin [Source:MGI Symbol;Acc:MGI:2147677]	107321	Q99N69
ENSMUSG00000028999	276.157	240.059	312.255	1.30074	0.379336	0.0139827	0.655669	Nodiff	5	23992709	24025367	+	7404	Rint1	GO:0005737;GO:0005783;GO:0005783;GO:0005783;GO:0005783;GO:0005789;GO:0006890;GO:0007049;GO:0015031;GO:0016020;GO:0016192;GO:0048193;GO:0060628;GO:0060628;GO:0070939;GO:0070939;GO:1902504;GO:1902504;GO:1902504;GO:0005737;GO:0005783;GO:0005783;GO:0005783;GO:0005783;GO:0005789;GO:0006890;GO:0007049;GO:0015031;GO:0016020;GO:0016192;GO:0048193;GO:0060628;GO:0060628;GO:0070939;GO:0070939;GO:1902504;GO:…	K20474	-	D;U	KOG2218;0V4EE;0UFT6;1CPG3;12N7A;09TFB;0DESD;1ARN4;18SDR	RAD50 interactor 1 [Source:MGI Symbol;Acc:MGI:1916233]	72772	Q8BZ36
ENSMUSG00000022488	717.096	631.172	803.019	1.27227	0.347402	0.0140265	0.655939	Nodiff	15	103362221	103407237	+	5935	Nckap1l	GO:0000902;GO:0001782;GO:0002262;GO:0005096;GO:0005096;GO:0005096;GO:0005737;GO:0005829;GO:0005829;GO:0005829;GO:0006935;GO:0006935;GO:0006935;GO:0016020;GO:0016021;GO:0016477;GO:0030011;GO:0030011;GO:0030011;GO:0030031;GO:0030295;GO:0030295;GO:0030295;GO:0030593;GO:0030593;GO:0030593;GO:0030838;GO:0030838;GO:0030838;GO:0030866;GO:0030866;GO:0030866;GO:0030866;GO:0030890;GO:0030890;GO:0030890;GO:…	K05750	-	S;O;T;D;P	12Q2E;1CT9J;0UMP3;0V7P1;194TA;09WQI;KOG1917;0DIJ2;1AZMW	NCK associated protein 1 like [Source:MGI Symbol;Acc:MGI:1926063]	105855	Q8K1X4
ENSMUSG00000020589	158.397	134.503	182.29	1.35529	0.438597	0.014318	0.666845	Nodiff	12	12312140	12430966	+	12596	Cyria	GO:0003674;GO:0008150;GO:0016020;GO:0030833;GO:0003674;GO:0008150;GO:0016020;GO:0030833;GO:0003674;GO:0008150;GO:0016020;GO:0030833;	-	-	S	KOG3951;1956Z;09WCM;0DHMW;12N7E;0UJVE;1CSCB;1AVCD;0V7B3	CYFIP related Rac1 interactor A [Source:MGI Symbol;Acc:MGI:1261783]	76820	Q8BHZ0
ENSMUSG00000015711	424.999	476.141	373.858	0.785182	-0.348901	0.014337	0.666845	Nodiff	3	95160985	95189387	-	3618	Prune1	GO:0004309;GO:0004427;GO:0005634;GO:0005737;GO:0005737;GO:0005737;GO:0005829;GO:0005925;GO:0006798;GO:0015631;GO:0016311;GO:0016462;GO:0016787;GO:0016791;GO:0030054;GO:0031113;GO:0046872;GO:0050767;	K01514	EC:3.6.1.11	C	12S38;192BI;1CR7S;1AUD3;0V8NZ;0DJ3E;09XRB;0UR4Y;KOG4129	prune exopolyphosphatase [Source:MGI Symbol;Acc:MGI:1925152]	229589	Q8BIW1
ENSMUSG00000034785	1156.21	912.828	1399.59	1.53324	0.616586	0.0145274	0.672737	Nodiff	4	107148662	107164366	-	1970	Dio1	GO:0004800;GO:0006520;GO:0016020;GO:0016491;GO:0033798;GO:0042446;GO:0055114;GO:0055114;GO:0004800;GO:0016491;GO:0042446;GO:0055114;GO:0055114;GO:0004800;GO:0016491;GO:0042446;GO:0055114;GO:0055114;GO:0004800;GO:0016491;GO:0042446;GO:0055114;GO:0055114;GO:0004800;GO:0016491;GO:0042446;GO:0055114;GO:0055114;GO:0004800;GO:0016491;GO:0042446;GO:0055114;GO:0055114;GO:0004800;GO:0016491;GO:0042446;GO:…	K01562	EC:1.21.99.4	S	1D2Q7;0W2CS;0UTAX;0A699;13QRR;0IWHX;194W9;0DT7R;1B0XQ	deiodinase, iodothyronine, type I [Source:MGI Symbol;Acc:MGI:94896]	13370	Q61153
ENSMUSG00000038732	23.6238	30.8138	16.4339	0.533327	-0.906907	0.0145467	0.672737	Nodiff	13	30320472	30430700	+	3659	Mboat1	GO:0005783;GO:0006629;GO:0006644;GO:0008654;GO:0010975;GO:0016020;GO:0016020;GO:0016021;GO:0016740;GO:0016746;GO:0016746;GO:0030258;GO:0036150;GO:0036150;GO:0036152;GO:0047184;GO:0106262;GO:0106263;GO:0106263;	K13517	-	Z;T;D;I	18V25;0V55W;12RE0;09VW0;0DH45;1B325;0UJYU;1CRUC;KOG2704	membrane bound O-acyltransferase domain containing 1 [Source:MGI Symbol;Acc:MGI:2387184]	218121	Q8BH98
ENSMUSG00000021640	28.9305	20.547	37.3139	1.81603	0.860786	0.0145806	0.672737	Nodiff	13	100544272	100589377	-	5536	Naip1	GO:0000166;GO:0004869;GO:0005524;GO:0005524;GO:0005737;GO:0005737;GO:0006915;GO:0006954;GO:0010466;GO:0016045;GO:0016323;GO:0030414;GO:0042742;GO:0043005;GO:0043025;GO:0043027;GO:0043027;GO:0043027;GO:0043066;GO:0043066;GO:0043066;GO:0043154;GO:0043154;GO:0043204;GO:0046872;GO:0070269;GO:0071391;GO:0072557;GO:0000166;GO:0004869;GO:0005524;GO:0005524;GO:0005737;GO:0005737;GO:0006915;GO:0006954;GO:…	K12807	-	D	KOG1101;0DJ57;12QQM;18YH3;0V8QR;09XT4;1B367;0UP1W;1CTX2	NLR family, apoptosis inhibitory protein 1 [Source:MGI Symbol;Acc:MGI:1298223]	17940	Q9QWK5
ENSMUSG00000025464	317.18	273.925	360.436	1.31582	0.395961	0.0147938	0.675307	Nodiff	7	139695712	139717137	+	4907	Paox	GO:0016491;GO:0055114;GO:0005737;GO:0005777;GO:0005782;GO:0005782;GO:0006598;GO:0006598;GO:0008215;GO:0009446;GO:0009447;GO:0009447;GO:0016491;GO:0016491;GO:0016491;GO:0046203;GO:0046203;GO:0046208;GO:0046208;GO:0046592;GO:0046592;GO:0046592;GO:0052899;GO:0052901;GO:0052902;GO:0052903;GO:0052904;GO:0055114;GO:0055114;GO:1901307;GO:0016491;GO:0055114;	K00308	EC:1.5.3.13	H	0VC92;09TDI;1B0E8;1CXYT;0DP10;KOG0685;1950F;0UQNE;12TN7	polyamine oxidase (exo-N4-amino) [Source:MGI Symbol;Acc:MGI:1916983]	212503	Q8C0L6
ENSMUSG00000031216	317.48	276.103	358.858	1.29972	0.378205	0.0147943	0.675307	Nodiff	X	98046854	98118334	+	5499	Stard8	GO:0005096;GO:0005096;GO:0005925;GO:0007165;GO:0008289;GO:0030036;GO:0030054;GO:0035023;GO:0043547;	K20632	-	T	0V7TE;18SUB;KOG2200;0DI5G;12NR9;1CSVV;1B47W;0UP9N;09WVF	START domain containing 8 [Source:MGI Symbol;Acc:MGI:2448556]	236920	Q8K031
ENSMUSG00000033508	8.15415	4.17282	12.1355	2.90823	1.54014	0.0152774	0.682372	Up Regulation	6	86605146	86606692	+	1547	Asprv1	GO:0004190;GO:0004190;GO:0004190;GO:0004190;GO:0006508;GO:0006508;GO:0008233;GO:0016020;GO:0016021;GO:0016021;GO:0016485;GO:0016485;GO:0016485;GO:0016787;GO:0043588;	K24552	EC:3.4.23.-	O	1AZJB;0UJ9I;0DH7I;190BS;12QU9;1CRXP;0IFHF;09VYS;0V6X5	aspartic peptidase, retroviral-like 1 [Source:MGI Symbol;Acc:MGI:1915105]	67855	Q09PK2
ENSMUSG00000036872	18.686	26.4543	10.9178	0.412703	-1.27682	0.0148808	0.675307	Down Regulation	8	87208889	87307315	-	6651	Abcc12	GO:0000166;GO:0005524;GO:0005524;GO:0005739;GO:0005783;GO:0016020;GO:0016020;GO:0016021;GO:0016021;GO:0016887;GO:0042626;GO:0042626;GO:0055085;GO:0055085;GO:0000166;GO:0005524;GO:0005524;GO:0005739;GO:0005783;GO:0005783;GO:0016020;GO:0016020;GO:0016021;GO:0016021;GO:0016887;GO:0042626;GO:0042626;GO:0055085;GO:0055085;GO:0005524;GO:0016020;GO:0016021;GO:0016021;GO:0042626;GO:0055085;GO:0000166;GO:…	K05672	-	Q	KOG0054;18TA2;1CTVE;0UGPW;0V5UG;1ASED;0DH03;12PGU;09UMJ	ATP-binding cassette, sub-family C (CFTR/MRP), member 12 [Source:MGI Symbol;Acc:MGI:2441679]	244562	Q80WJ6
ENSMUSG00000022037	35847.5	39595.2	32099.8	0.8107	-0.302761	0.0149049	0.675307	Nodiff	14	66205932	66218996	+	3437	Clu	GO:0000902;GO:0000902;GO:0000902;GO:0001540;GO:0001540;GO:0001774;GO:0001774;GO:0001774;GO:0002434;GO:0005102;GO:0005102;GO:0005515;GO:0005515;GO:0005576;GO:0005615;GO:0005615;GO:0005615;GO:0005615;GO:0005615;GO:0005634;GO:0005634;GO:0005634;GO:0005634;GO:0005737;GO:0005737;GO:0005737;GO:0005737;GO:0005739;GO:0005739;GO:0005739;GO:0005743;GO:0005743;GO:0005743;GO:0005783;GO:0005829;GO:0005829;GO:…	K17252	-	T;K	0DPQD;0IHRB;1916X;1B1TX;1CYPI;13K6C;0UT1E;0VCXR;0A22E	clusterin [Source:MGI Symbol;Acc:MGI:88423]	12759	Q06890;Q549A5
ENSMUSG00000092035	109.847	127.576	92.1178	0.722064	-0.4698	0.014906	0.675307	Nodiff	6	4747306	4760517	+	6667	Peg10	GO:0001890;GO:0003676;GO:0003677;GO:0005634;GO:0005654;GO:0005737;GO:0005737;GO:0005829;GO:0005829;GO:0006915;GO:0008270;GO:0030154;GO:0030512;GO:0046872;GO:0003676;GO:0005654;GO:0005829;GO:0008270;	-	-	S;T	192AJ;0J3P7;13UH2;0UP7T;1AYXP;1CY36;0DP54;0A1H9;0VCCS	paternally expressed 10 [Source:MGI Symbol;Acc:MGI:2157785]	170676	Q7TN75
ENSMUSG00000030214	769.014	910.592	627.436	0.689043	-0.537335	0.0149398	0.675307	Nodiff	6	136589068	136638926	-	2633	Plbd1	GO:0004620;GO:0005615;GO:0006629;GO:0016042;GO:0016787;	-	-	T	1D0GN;KOG3774;09X2S;0DRB7;0V810;12TDW;1ATHN;191B9;0UH3H	phospholipase B domain containing 1 [Source:MGI Symbol;Acc:MGI:1914107]	66857	Q8VCI0;A0A0R4J0B2
ENSMUSG00000051682	180.718	151.82	209.616	1.38069	0.465388	0.0149494	0.675307	Nodiff	17	48571323	48582388	+	1997	Treml4	GO:0002230;GO:0002376;GO:0002457;GO:0005515;GO:0005765;GO:0005783;GO:0005886;GO:0006911;GO:0008104;GO:0009986;GO:0010008;GO:0016020;GO:0016021;GO:0034157;GO:0034157;GO:0034165;GO:0034181;GO:0038023;GO:0045087;GO:0051607;GO:0016020;GO:0016021;GO:0016020;GO:0016021;GO:0002230;GO:0002376;GO:0002457;GO:0005515;GO:0005765;GO:0005783;GO:0005886;GO:0006911;GO:0008104;GO:0009986;GO:0010008;GO:0016020;GO:…	-	-	T	0A86H;1D3HH;1B5DW;0J1N3;0DTP6;0VIU1;193Y7;13V4V;0UV2I	triggering receptor expressed on myeloid cells-like 4 [Source:MGI Symbol;Acc:MGI:1923239]	224840	Q3LRV9
ENSMUSG00000040612	415.05	468.281	361.82	0.772656	-0.372102	0.0149896	0.675352	Nodiff	1	166081708	166144392	+	8251	Ildr2	GO:0005783;GO:0005789;GO:0009749;GO:0016020;GO:0016021;GO:0030073;GO:0030154;GO:0031016;GO:0048873;GO:0016020;GO:0016021;GO:0016020;GO:0016021;GO:0016020;GO:0016021;GO:0016020;GO:0016021;GO:0016020;GO:0016021;	-	-	T	0UGBB;09XJH;0DQ4C;13HMY;0IE5P;0VDCU;1ASMJ;1CZ5I;18YM4	immunoglobulin-like domain containing receptor 2 [Source:MGI Symbol;Acc:MGI:1196370]	100039795	B5TVM2
ENSMUSG00000050359	228.799	313.135	144.463	0.461346	-1.11608	0.0150993	0.678527	Down Regulation	3	92391259	92393202	-	806	Sprr1a	GO:0001533;GO:0005737;GO:0005737;GO:0018149;GO:0018149;GO:0030216;GO:0030280;GO:0031424;GO:0071944;	-	-	O	196E8;0AAMH;149BH;0UWRB;1D5JE;0VMK2;0JH2M;0DW9R;1B6XN	small proline-rich protein 1A [Source:MGI Symbol;Acc:MGI:106660]	20753	Q62266
ENSMUSG00000084845	5.9223	3.05712	8.78748	2.87443	1.52328	0.0364841	1	Up Regulation	4	155819257	155825021	+	5514	Tmem240	GO:0003674;GO:0005886;GO:0008150;GO:0016020;GO:0016021;GO:0030054;GO:0045202;GO:0097060;GO:0097060;GO:0003674;GO:0005886;GO:0008150;GO:0016020;GO:0016021;GO:0030054;GO:0045202;GO:0097060;GO:0097060;	-	-	S	1CVAI;0USWQ;0V9YP;0II5J;19650;1AVB0;12PBU;09Z13;0DHMM	transmembrane protein 240 [Source:MGI Symbol;Acc:MGI:3648074]	381582	B2RWJ3
ENSMUSG00000050440	3222.23	1728.4	4716.07	2.72858	1.44815	0.000569006	0.118245	Up Regulation	7	30641793	30643457	-	410	Hamp	GO:0000122;GO:0002262;GO:0005179;GO:0005507;GO:0005576;GO:0005576;GO:0005615;GO:0005615;GO:0005634;GO:0006879;GO:0006879;GO:0006879;GO:0006879;GO:0007259;GO:0010039;GO:0031668;GO:0034760;GO:0034760;GO:0042742;GO:0042742;GO:0043032;GO:0045779;GO:0045944;GO:0050728;GO:0050832;GO:0055072;GO:0060586;GO:1903364;GO:1904479;	K23106	-	O;W	0UWUN;0J3JD;1B6V7;0AB7X;1D5U1;13YBT;0VN8G;0DWJ1	hepcidin antimicrobial peptide [Source:MGI Symbol;Acc:MGI:1933533]	84506	Q9EQ21
ENSMUSG00000043300	78.5112	64.6277	92.3948	1.42965	0.515658	0.0153035	0.682372	Nodiff	3	69481491	69506293	-	2028	B3galnt1	GO:0000139;GO:0005794;GO:0005794;GO:0006486;GO:0006486;GO:0006486;GO:0008375;GO:0008376;GO:0008499;GO:0008532;GO:0009312;GO:0016020;GO:0016020;GO:0016021;GO:0016740;GO:0016757;GO:0030311;GO:0047273;	K00719	EC:2.4.1.79	G	0DM6Y;1B42A;KOG2287;0VAJU;09ZP4;1CW23;13D0M;0UQBB;18WBC	UDP-GalNAc:betaGlcNAc beta 1,3- galactosaminyltransferase, polypeptide 1 [Source:MGI Symbol;Acc:MGI:1349405]	26879	Q920V1
ENSMUSG00000027276	190.247	217.78	162.713	0.747146	-0.420537	0.0153587	0.683067	Nodiff	2	136923376	136958564	-	5827	Jag1	GO:0001953;GO:0001953;GO:0001974;GO:0002011;GO:0002456;GO:0002456;GO:0003184;GO:0003184;GO:0003184;GO:0003215;GO:0005112;GO:0005112;GO:0005112;GO:0005112;GO:0005112;GO:0005509;GO:0005509;GO:0005515;GO:0005515;GO:0005543;GO:0005543;GO:0005886;GO:0005886;GO:0005886;GO:0005912;GO:0007154;GO:0007219;GO:0007219;GO:0007219;GO:0007219;GO:0007275;GO:0007275;GO:0009887;GO:0010628;GO:0016020;GO:0016020;GO:…	K06052	-	T	1CTAH;0V4PR;1ATQA;KOG1217;0DF5Z;09TVI;18S85;12NZS;0UIT7	jagged 1 [Source:MGI Symbol;Acc:MGI:1095416]	16449	Q9QXX0;Q3UVN4
ENSMUSG00000038332	393.435	345.186	441.683	1.27955	0.355637	0.0154098	0.683577	Nodiff	10	41685931	41784420	+	3982	Sesn1	GO:0001650;GO:0005634;GO:0005634;GO:0005654;GO:0005737;GO:0005737;GO:0034198;GO:0042149;GO:0061700;GO:0070728;GO:0072593;GO:0098869;GO:1901031;GO:1904262;GO:0001650;GO:0005515;GO:0005634;GO:0005634;GO:0005634;GO:0005654;GO:0005737;GO:0005737;GO:0005737;GO:0016239;GO:0016491;GO:0016684;GO:0030308;GO:0031932;GO:0034198;GO:0034198;GO:0042149;GO:0051896;GO:0055114;GO:0061700;GO:0061700;GO:0061700;GO:…	K10141	-	S;J	KOG3746;09WFN;0V7E5;0DH5Z;0UP10;12PWZ;1AVAE;18WBI;1CUY2	sestrin 1 [Source:MGI Symbol;Acc:MGI:2155278]	140742	P58006
ENSMUSG00000040061	114.063	94.3385	133.787	1.41816	0.504019	0.0155252	0.686932	Nodiff	2	118537998	118558919	-	6597	Plcb2	GO:0001580;GO:0004435;GO:0004435;GO:0004435;GO:0004435;GO:0004435;GO:0004629;GO:0004629;GO:0005509;GO:0005543;GO:0005737;GO:0005794;GO:0005829;GO:0005886;GO:0006629;GO:0006629;GO:0007165;GO:0007165;GO:0007200;GO:0008081;GO:0016042;GO:0016042;GO:0016787;GO:0031680;GO:0031683;GO:0035556;GO:0046488;GO:0046488;GO:0046488;GO:0046872;GO:0048015;GO:0050913;GO:0004435;GO:0004435;GO:0004629;GO:0005509;GO:…	K05858	EC:3.1.4.11	I	0UKB5;09VSB;12NH2;1B0KZ;191WG;1CVGZ;0V5XZ;KOG0169;0DKNG	phospholipase C, beta 2 [Source:MGI Symbol;Acc:MGI:107465]	18796	A3KGF7
ENSMUSG00000024673	27.7707	14.9241	40.6174	2.7216	1.44445	2.90197e-05	0.0172677	Up Regulation	19	11227039	11243605	-	6187	Ms4a1	GO:0002115;GO:0002115;GO:0005154;GO:0005154;GO:0005515;GO:0005654;GO:0005654;GO:0005886;GO:0005886;GO:0005886;GO:0005887;GO:0009617;GO:0009897;GO:0009986;GO:0009986;GO:0016020;GO:0016021;GO:0016021;GO:0019865;GO:0019865;GO:0030183;GO:0030183;GO:0042113;GO:0042113;GO:0042113;GO:0042802;GO:0044853;GO:0044853;GO:0050853;GO:0050853;GO:0051262;GO:0051262;GO:1902656;GO:1902656;GO:1902656;	K06466	-	U	0VBHG;1AU32;0URJ0;1CX5E;0IFXM;18YVK;13KHS;0DN8U;0A0MA	membrane-spanning 4-domains, subfamily A, member 1 [Source:MGI Symbol;Acc:MGI:88321]	12482	P19437;Q542S5
ENSMUSG00000039648	1929.68	1723.61	2135.74	1.23911	0.309304	0.0157103	0.691575	Nodiff	2	30075136	30095859	-	2923	Kyat1	GO:0003824;GO:0005737;GO:0005737;GO:0005739;GO:0005739;GO:0005829;GO:0006090;GO:0006575;GO:0008483;GO:0009058;GO:0009617;GO:0016212;GO:0016212;GO:0016212;GO:0016212;GO:0016740;GO:0016829;GO:0030170;GO:0042803;GO:0047316;GO:0047316;GO:0047804;GO:0047804;GO:0047804;GO:0070189;GO:0070189;GO:0070189;GO:0070548;GO:0097052;GO:0097052;GO:0097053;GO:0003824;GO:0005737;GO:0005737;GO:0005739;GO:0005739;GO:…	K00816	-	E	1CRAM;0UMX5;09VCB;0V6BF;12PD3;KOG0257;1AXDI;0DGKS;18YBS	kynurenine aminotransferase 1 [Source:MGI Symbol;Acc:MGI:1917516]	70266	Q8BTY1;Q05CI8
ENSMUSG00000034427	21.3247	27.7053	14.9441	0.539395	-0.890585	0.0159908	0.700119	Nodiff	11	115749232	115783429	+	9857	Myo15b	GO:0000166;GO:0003674;GO:0003774;GO:0003774;GO:0003779;GO:0005524;GO:0005524;GO:0005737;GO:0005856;GO:0005903;GO:0008150;GO:0016459;GO:0016459;GO:0000166;GO:0003674;GO:0005524;GO:0005856;GO:0008150;GO:0003674;GO:0008150;GO:0003674;GO:0008150;GO:0003674;GO:0005856;GO:0008150;	K10361	-	Z	0V4MW;1CUP7;12NAI;1956H;KOG4229;0DJVX;1ARAF;0UU1J;09TNR	myosin XVB [Source:MGI Symbol;Acc:MGI:2685534]	217328	-
ENSMUSG00000007659	1125.19	982.831	1267.54	1.28968	0.367015	0.0160136	0.700119	Nodiff	2	152622588	152673648	-	4586	Bcl2l1	GO:0001541;GO:0001701;GO:0001836;GO:0002931;GO:0005515;GO:0005515;GO:0005515;GO:0005634;GO:0005737;GO:0005737;GO:0005739;GO:0005739;GO:0005740;GO:0005741;GO:0005741;GO:0005741;GO:0005743;GO:0005759;GO:0005783;GO:0005813;GO:0005813;GO:0005815;GO:0005829;GO:0005829;GO:0005856;GO:0005905;GO:0006915;GO:0007093;GO:0007281;GO:0007283;GO:0008134;GO:0008283;GO:0008284;GO:0008584;GO:0008630;GO:0008630;GO:…	K04570	-	T	0UM95;0DNJH;KOG4728;1CXGR;0VBUM;12QZ1;194C8;1ATSJ;0A0Y9	BCL2-like 1 [Source:MGI Symbol;Acc:MGI:88139]	12048	Q64373;Q5HZH3
ENSMUSG00000045917	217.167	187.712	246.622	1.31383	0.393779	0.0160608	0.700119	Nodiff	4	63477018	63504594	+	3974	Tmem268	GO:0003674;GO:0005575;GO:0008150;GO:0016020;GO:0016021;GO:0016020;GO:0016021;GO:0016020;GO:0016021;GO:0003674;GO:0005575;GO:0008150;GO:0016020;GO:0016021;	-	-	S	1CVQR;0VAA9;09ZD8;18ZMM;0UP11;13I61;1B2TV;0DKVK;0IH54	transmembrane protein 268 [Source:MGI Symbol;Acc:MGI:1913920]	230279	Q8R239
ENSMUSG00000001313	182.708	214.078	151.339	0.706934	-0.500352	0.0160968	0.700119	Nodiff	11	101355825	101362679	+	1990	Rnd2	GO:0000166;GO:0002080;GO:0003924;GO:0003924;GO:0005515;GO:0005525;GO:0005525;GO:0005525;GO:0005769;GO:0005769;GO:0005856;GO:0005886;GO:0005938;GO:0007015;GO:0007163;GO:0007264;GO:0008360;GO:0016020;GO:0016477;GO:0019901;GO:0030865;GO:0031410;GO:0031410;GO:0032956;GO:0042995;GO:0043231;GO:0047485;GO:0047485;GO:0048672;	K07858	-	Z;S	0A27X;1925V;1AXJA;0VB41;0DEP0;KOG0393;0UUJE;1CYVI;138RW	Rho family GTPase 2 [Source:MGI Symbol;Acc:MGI:1338755]	11858	Q9QYM5;A2A4Q3
ENSMUSG00000049353	6.53168	3.51889	9.54446	2.71235	1.43954	0.0438683	1	Up Regulation	1	191709331	191720244	+	5313	Rd3	GO:0001750;GO:0001917;GO:0005515;GO:0005634;GO:0005634;GO:0005634;GO:0005737;GO:0005737;GO:0005737;GO:0005768;GO:0007601;GO:0015031;GO:0015031;GO:0031283;GO:0031283;GO:0031283;GO:0042995;GO:0048471;GO:0048471;GO:0048471;GO:0050896;GO:0060041;GO:0060041;GO:0060041;GO:0120199;GO:0120200;	-	-	-	-	retinal degeneration 3 [Source:MGI Symbol;Acc:MGI:1921273]	74023	Q8BRE0
ENSMUSG00000033863	2165.58	1935.62	2395.54	1.23761	0.307552	0.0162736	0.703783	Nodiff	19	23118590	23145498	+	4815	Klf9	GO:0005634;GO:0005654;GO:0005829;GO:0005886;GO:0007623;GO:0010839;GO:0071387;GO:0097067;	K09208	-	K	0V8PH;18VYU;13MUN;KOG1721;1CTVV;0DJ3Z;09XRS;0UG5H;1AZ6I	Kruppel-like factor 9 [Source:MGI Symbol;Acc:MGI:1333856]	16601	Q8CEC4
ENSMUSG00000059060	187.02	246.387	127.653	0.518099	-0.9487	0.0163383	0.703783	Nodiff	12	79344056	79861464	+	3757	Rad51b	GO:0000166;GO:0000400;GO:0000400;GO:0000724;GO:0000724;GO:0000724;GO:0000724;GO:0001701;GO:0001832;GO:0003677;GO:0003677;GO:0003690;GO:0003690;GO:0003690;GO:0003697;GO:0003697;GO:0003697;GO:0005524;GO:0005524;GO:0005634;GO:0005657;GO:0005657;GO:0005657;GO:0006281;GO:0006281;GO:0006310;GO:0006974;GO:0008094;GO:0008094;GO:0008094;GO:0008284;GO:0010971;GO:0010971;GO:0033063;GO:0033063;GO:0033063;GO:…	K10869	-	L	1CQT8;09XMR;0DIZG;190WA;1B1AS;KOG1433;0V8JI;13M2F;0UMMX	RAD51 paralog B [Source:MGI Symbol;Acc:MGI:1099436]	19363	O35719
ENSMUSG00000031871	617.544	546.003	689.085	1.26205	0.335774	0.0163493	0.703783	Nodiff	8	104828257	104871143	+	4203	Cdh5	GO:0000902;GO:0001932;GO:0001932;GO:0001944;GO:0001955;GO:0001955;GO:0005102;GO:0005102;GO:0005509;GO:0005509;GO:0005515;GO:0005515;GO:0005515;GO:0005654;GO:0005654;GO:0005886;GO:0005886;GO:0005886;GO:0005886;GO:0005886;GO:0005911;GO:0005911;GO:0005912;GO:0005912;GO:0005912;GO:0005912;GO:0005923;GO:0005923;GO:0006874;GO:0006874;GO:0007043;GO:0007043;GO:0007043;GO:0007155;GO:0007155;GO:0007156;GO:…	K06533	-	Z;U	0VEPU;18VNX;0UJ4I;1AUMH;13HYT;0DNQB;KOG3594;1CZGY;0A3VB	cadherin 5 [Source:MGI Symbol;Acc:MGI:105057]	12562	P55284
ENSMUSG00000030945	51.7505	62.6655	40.8356	0.651643	-0.617846	0.0163547	0.703783	Nodiff	7	119153563	119199913	+	7424	Acsm2	GO:0000166;GO:0004321;GO:0004467;GO:0005524;GO:0005739;GO:0005739;GO:0005759;GO:0006629;GO:0006631;GO:0006633;GO:0006637;GO:0015645;GO:0016874;GO:0018858;GO:0036112;GO:0046872;GO:0047760;GO:0047760;GO:0000166;GO:0004321;GO:0004467;GO:0005524;GO:0005739;GO:0005739;GO:0005759;GO:0006629;GO:0006631;GO:0006633;GO:0006637;GO:0015645;GO:0016874;GO:0018858;GO:0036112;GO:0046872;GO:0047760;GO:0047760;GO:…	K01896	EC:6.2.1.2	I	0DF8B;18YTX;KOG1175;1AZS9;0V9V8;13HY5;1CPXY;0UKDN;09YXJ	acyl-CoA synthetase medium-chain family member 2 [Source:MGI Symbol;Acc:MGI:2385289]	233799	Q8K0L3
ENSMUSG00000004655	2509.99	2246.81	2773.16	1.23427	0.303655	0.0164712	0.706178	Nodiff	6	55313417	55325540	+	2627	Aqp1	GO:0003094;GO:0003097;GO:0003097;GO:0005223;GO:0005223;GO:0005267;GO:0005267;GO:0005372;GO:0005634;GO:0005634;GO:0005737;GO:0005737;GO:0005886;GO:0005886;GO:0005886;GO:0005887;GO:0005901;GO:0005903;GO:0005903;GO:0005903;GO:0006813;GO:0006833;GO:0006833;GO:0006833;GO:0006884;GO:0006884;GO:0006972;GO:0006972;GO:0008519;GO:0008519;GO:0008519;GO:0009725;GO:0009925;GO:0009925;GO:0009925;GO:0009992;GO:…	K09864	-	P;G	KOG0223;1CTZF;18V1Z;0UREU;1B3IW;0DJ7J;09XV3;0V8SR;13561	aquaporin 1 [Source:MGI Symbol;Acc:MGI:103201]	11826	Q02013
ENSMUSG00000042286	1747.87	1516.74	1979.01	1.30478	0.383809	0.0164922	0.706178	Nodiff	14	30860970	30890598	-	10288	Stab1	GO:0005041;GO:0005044;GO:0005509;GO:0005540;GO:0005887;GO:0006897;GO:0007155;GO:0007267;GO:0016020;GO:0016021;GO:0016525;GO:0030169;GO:0042742;	K19020	-	T	0V9Z8;KOG1218;1CVB7;1AT2S;09Z1R;0DKH8;18ZH2;13K1J;0UJMD	stabilin 1 [Source:MGI Symbol;Acc:MGI:2178742]	192187	G3X973
ENSMUSG00000015709	12.8316	17.9289	7.73429	0.431386	-1.21295	0.0168097	0.715389	Down Regulation	7	83895486	84059384	-	7689	Arnt2	GO:0000978;GO:0000978;GO:0000978;GO:0000981;GO:0000981;GO:0000981;GO:0001228;GO:0001666;GO:0001666;GO:0001666;GO:0001666;GO:0001701;GO:0003677;GO:0003700;GO:0003700;GO:0005515;GO:0005515;GO:0005634;GO:0005634;GO:0005634;GO:0005634;GO:0005634;GO:0005634;GO:0005654;GO:0005654;GO:0005667;GO:0005667;GO:0005737;GO:0006355;GO:0006355;GO:0006355;GO:0006357;GO:0007165;GO:0007417;GO:0007420;GO:0007420;GO:…	K15589	-	K	1B9YV;0KD32;0WCKH;0V129;14T9A;1DCKF;0B03Y;0E5KH;196S9	aryl hydrocarbon receptor nuclear translocator 2 [Source:MGI Symbol;Acc:MGI:107188]	11864	Q61324
ENSMUSG00000002384	27.1004	34.6979	19.503	0.56208	-0.831152	0.0168146	0.715389	Nodiff	4	122998958	123025892	+	3880	Bmp8b	GO:0001503;GO:0002024;GO:0005125;GO:0005125;GO:0005125;GO:0005576;GO:0005615;GO:0005615;GO:0007179;GO:0007275;GO:0007281;GO:0007283;GO:0007283;GO:0008083;GO:0008083;GO:0010862;GO:0010862;GO:0030154;GO:0030509;GO:0043408;GO:0048598;GO:0051216;GO:0060395;GO:0070700;GO:0097009;	K16622	-	T	KOG3900	bone morphogenetic protein 8b [Source:MGI Symbol;Acc:MGI:107335]	12164	P55105
ENSMUSG00000016200	4.38593	7.16026	1.61161	0.225076	-2.15151	0.0168925	0.715389	Down Regulation	1	192573541	192718083	-	11932	Syt14	GO:0005515;GO:0005543;GO:0016020;GO:0016021;GO:0016021;GO:0016020;GO:0016021;GO:0016020;GO:0016021;	K19328	-	T;U	0WIQY;0E998;0IT3J;0B61R;1BBDY;1DG4R;0V3Q2;13FMA	synaptotagmin XIV [Source:MGI Symbol;Acc:MGI:2444490]	329324	Q7TN84;B7ZP31;Q8BL96
ENSMUSG00000029370	149.105	171.392	126.817	0.739925	-0.43455	0.0169054	0.715389	Nodiff	5	90750935	90788516	-	4260	Rassf6	GO:0005515;GO:0005575;GO:0006915;GO:0007165;GO:0007165;GO:0042981;GO:0042981;GO:0043065;GO:0007165;GO:0042981;GO:0007165;GO:0042981;	K09854	-	T	KOG4239;18YY0;1CWGN;0A0Q4;0DMGM;1B4D9;0VBKB;0UPDA;13BYA	Ras association (RalGDS/AF-6) domain family member 6 [Source:MGI Symbol;Acc:MGI:1920496]	73246	Q80UQ2
ENSMUSG00000058690	860.164	954.805	765.522	0.801758	-0.318762	0.0169803	0.715389	Nodiff	14	36596893	36690734	-	8715	Ccser2	GO:0001578;GO:0005737;GO:0005856;GO:0008017;GO:0015630;GO:0001578;GO:0005737;GO:0005856;GO:0008017;GO:0015630;	-	-	Z;S	1D043;0UQRY;0IGH2;0DQZR;0A3K5;18TYY;0V9FW;1B0IR;13IGP	coiled-coil serine rich 2 [Source:MGI Symbol;Acc:MGI:101859]	72972	Q3UHI0
ENSMUSG00000005338	82.2492	67.5983	96.9002	1.43347	0.519513	0.0169902	0.715389	Nodiff	1	173160825	173195261	-	7248	Cadm3	GO:0005515;GO:0005886;GO:0005911;GO:0007155;GO:0007156;GO:0007157;GO:0008104;GO:0016020;GO:0016021;GO:0030054;GO:0042803;GO:0098688;GO:0099056;GO:0016020;	K06780	-	T	18TRT;0V8AN;1AWDM;13DPF;1CS0H;0DIPY;09XCF;0IFCE;0US9R	cell adhesion molecule 3 [Source:MGI Symbol;Acc:MGI:2137858]	94332	Q99N28
ENSMUSG00000070368	21.8216	30.886	12.7571	0.413038	-1.27565	0.0170459	0.715389	Down Regulation	3	107140113	107147023	-	3241	Prok1	GO:0000187;GO:0000187;GO:0001525;GO:0001664;GO:0001664;GO:0005576;GO:0005576;GO:0005576;GO:0007165;GO:0007623;GO:0007623;GO:0008083;GO:0008284;GO:0008284;GO:0045765;GO:0045765;GO:0051781;GO:0000187;GO:0000187;GO:0001525;GO:0001664;GO:0001664;GO:0005576;GO:0005576;GO:0005576;GO:0007165;GO:0007623;GO:0007623;GO:0008083;GO:0008284;GO:0008284;GO:0045765;GO:0045765;GO:0051781;	K24191	-	T	0UVRG;13TCH;0A8GX;193D9;0DV1I;0IYYQ;0VJD8;1B667;1D4C8	prokineticin 1 [Source:MGI Symbol;Acc:MGI:2180370]	246691	Q14A28
ENSMUSG00000047250	351.155	308.594	393.716	1.27584	0.351444	0.0170689	0.715389	Nodiff	2	36120438	36142284	+	3884	Ptgs1	GO:0001516;GO:0001516;GO:0001516;GO:0001750;GO:0004601;GO:0004601;GO:0004666;GO:0004666;GO:0004666;GO:0004666;GO:0005635;GO:0005737;GO:0005737;GO:0005783;GO:0005789;GO:0005794;GO:0005794;GO:0006629;GO:0006631;GO:0006633;GO:0006693;GO:0006693;GO:0006954;GO:0006979;GO:0007612;GO:0007613;GO:0008217;GO:0008217;GO:0010700;GO:0016020;GO:0016491;GO:0019233;GO:0019371;GO:0019371;GO:0019371;GO:0020037;GO:…	K00509	EC:1.14.99.1	S;U	0V8DS;09YZ0;KOG2408;0DP9V;1CY7W;0UH8W;18WVT;12RSZ;1ATPF	prostaglandin-endoperoxide synthase 1 [Source:MGI Symbol;Acc:MGI:97797]	19224	P22437;Q543T1
ENSMUSG00000063364	7.85275	4.26267	11.4428	2.68443	1.42461	0.0255521	0.862129	Up Regulation	2	150152855	150204685	-	2117	3300002I08Rik	GO:0003674;GO:0005575;GO:0006355;GO:0008150;	-	-	K	KOG1721	RIKEN cDNA 3300002I08 gene [Source:MGI Symbol;Acc:MGI:1916527]	69277	Q9CXH3
ENSMUSG00000036622	635.799	556.09	715.508	1.28668	0.363651	0.0171219	0.715389	Nodiff	4	140714184	140734641	+	6000	Atp13a2	GO:0000166;GO:0000166;GO:0005524;GO:0006812;GO:0016020;GO:0016021;GO:0016021;GO:0016887;GO:0046872;GO:0000166;GO:0000166;GO:0000421;GO:0005524;GO:0005764;GO:0005764;GO:0005764;GO:0005765;GO:0005765;GO:0005765;GO:0005768;GO:0005770;GO:0005770;GO:0005771;GO:0005771;GO:0005776;GO:0005776;GO:0006812;GO:0006874;GO:0006874;GO:0006874;GO:0006879;GO:0006879;GO:0006882;GO:0006882;GO:0006914;GO:0006914;GO:…	K13526	EC:7.2.2.-	P	12PU6;0DEPA;0V4B6;09TBZ;1B4ZP;KOG0208;0UT8R;1CUFE;18ZCV	ATPase type 13A2 [Source:MGI Symbol;Acc:MGI:1922022]	74772	Q9CTG6
ENSMUSG00000042817	29.6015	21.7607	37.4423	1.72063	0.782939	0.0172866	0.720524	Nodiff	5	147267551	147337299	-	6176	Flt3	GO:0004672;GO:0004713;GO:0004713;GO:0004714;GO:0004714;GO:0005524;GO:0005634;GO:0005737;GO:0005783;GO:0005829;GO:0005886;GO:0006468;GO:0007169;GO:0010243;GO:0016020;GO:0016021;GO:0018108;GO:0030097;GO:0030097;GO:0030154;GO:0031100;GO:0032991;GO:0035259;GO:0043621;GO:0044877;GO:0071385;	K05092	EC:2.7.10.1	T	1AVUZ;12NU7;0UKCJ;KOG0200;1CQK9;18VQU;0V5KP;0DFWW;09UM5	FMS-like tyrosine kinase 3 [Source:MGI Symbol;Acc:MGI:95559]	14255	Q00342;Q3UEW6;Q3TQF1
ENSMUSG00000004508	193.325	166.108	220.542	1.32771	0.408936	0.0174102	0.72393	Nodiff	7	96730793	96958153	+	6168	Gab2	GO:0005068;GO:0005737;GO:0005886;GO:0007169;GO:0008284;GO:0030316;	K08091	-	T	1CUP3;0IEDA;0DJVT;1907V;09YFK;0UGWY;13KNI;1B0P9;0V9DE	growth factor receptor bound protein 2-associated protein 2 [Source:MGI Symbol;Acc:MGI:1333854]	14389	Q3ZB59
ENSMUSG00000024053	195.06	168.703	221.417	1.31246	0.392279	0.0175475	0.72611	Nodiff	17	71559167	71618973	-	5505	Emilin2	GO:0005576;GO:0005576;GO:0005576;GO:0005581;GO:0007155;GO:0030023;GO:0062023;GO:0062023;	K24246	-	S	1CTVS;12QPY;0V8PG;0UIT5;191VX;0DJ3W;09XRR;0IFE8;1AU9W	elastin microfibril interfacer 2 [Source:MGI Symbol;Acc:MGI:2389136]	246707	Q8K482;Q3U1J9
ENSMUSG00000091694	5.94859	9.27044	2.62673	0.283345	-1.81937	0.0175608	0.72611	Down Regulation	15	77518146	77527486	-	2463	Apol11b	GO:0005575;GO:0005576;GO:0006869;GO:0008150;GO:0008289;GO:0008289;GO:0042157;GO:0005575;GO:0005576;GO:0006869;GO:0008150;GO:0008289;GO:0008289;GO:0042157;GO:0005575;GO:0005576;GO:0006869;GO:0008150;GO:0008289;GO:0008289;GO:0042157;	K14480	-	S	140PB;0JB3P	apolipoprotein L 11b [Source:MGI Symbol;Acc:MGI:3036248]	328563	E9PUZ0
ENSMUSG00000037847	372.26	431.431	313.09	0.725701	-0.462552	0.0175996	0.72611	Nodiff	19	18609314	18629792	+	3689	Nmrk1	GO:0000166;GO:0005524;GO:0005575;GO:0009435;GO:0016301;GO:0016301;GO:0016310;GO:0016740;GO:0019363;GO:0046872;GO:0050262;GO:0050262;GO:0061769;GO:0000166;GO:0005524;GO:0005575;GO:0009435;GO:0016301;GO:0016301;GO:0016310;GO:0016740;GO:0019363;GO:0046872;GO:0050262;GO:0050262;GO:0061769;	K10524	-	F	13DRA;0IR10;0E8IR;1DFGT;0B4VZ;0WHEW	nicotinamide riboside kinase 1 [Source:MGI Symbol;Acc:MGI:2147434]	225994	Q91W63
ENSMUSG00000038205	149.354	126.14	172.568	1.36807	0.452142	0.017631	0.72611	Nodiff	3	97565509	97581128	+	5096	Prkab2	GO:0006629;GO:0006631;GO:0006633;GO:0050790;GO:0004679;GO:0004679;GO:0005634;GO:0005654;GO:0005737;GO:0005737;GO:0005829;GO:0005952;GO:0006468;GO:0006629;GO:0006631;GO:0006633;GO:0016324;GO:0019899;GO:0019901;GO:0019901;GO:0031588;GO:0031588;GO:0031588;GO:0042802;GO:0050790;GO:0120162;GO:0050790;	K07199	-	C;G	09WBC;1CSB3;194MK;KOG1616;12P0Q;0V79M;1B4VQ;0DHKM;0UJTQ	protein kinase, AMP-activated, beta 2 non-catalytic subunit [Source:MGI Symbol;Acc:MGI:1336185]	108097	Q6PAM0
ENSMUSG00000073700	409.025	360.089	457.961	1.2718	0.34687	0.0177402	0.726468	Nodiff	4	152093260	152102137	+	3986	Klhl21	GO:0004842;GO:0004842;GO:0004842;GO:0005737;GO:0005819;GO:0005827;GO:0005827;GO:0005827;GO:0005856;GO:0007049;GO:0016567;GO:0016567;GO:0016567;GO:0016567;GO:0031463;GO:0031463;GO:0031463;GO:0032465;GO:0032465;GO:0032465;GO:0035853;GO:0035853;GO:0035853;GO:0051301;GO:0097602;GO:0097602;	K10458	-	T	12SM4;0V55B;1CQ5Q;0UGS6;09U6C;18UKY;0DFFZ;KOG4441;1ASG5	kelch-like 21 [Source:MGI Symbol;Acc:MGI:1919288]	242785	Q3U410
ENSMUSG00000066800	175.576	151.453	199.698	1.31854	0.398947	0.0177599	0.726468	Nodiff	1	153625172	153639967	+	6641	Rnasel	GO:0000166;GO:0003723;GO:0003723;GO:0003723;GO:0003723;GO:0004518;GO:0004519;GO:0004540;GO:0004540;GO:0004540;GO:0004672;GO:0005524;GO:0005524;GO:0005737;GO:0005739;GO:0006364;GO:0006396;GO:0006397;GO:0006468;GO:0016363;GO:0016787;GO:0019843;GO:0042802;GO:0043021;GO:0043488;GO:0045071;GO:0045071;GO:0045071;GO:0045444;GO:0045944;GO:0045944;GO:0046326;GO:0046872;GO:0051607;GO:0051607;GO:0051607;GO:…	K01165	-	T;M;K	0V0UR;KOG4177;0AZTQ;14SY9;196Q6;1DCBT;KOG1027;1B9TM;0WCA3;0E5BR	ribonuclease L (2', 5'-oligoisoadenylate synthetase-dependent) [Source:MGI Symbol;Acc:MGI:1098272]	24014	Q05921;B2RQP1
ENSMUSG00000028755	223.564	276.523	170.605	0.616967	-0.696734	0.0177712	0.726468	Nodiff	4	138065735	138095303	-	1035	Cda	GO:0001882;GO:0001882;GO:0001882;GO:0003824;GO:0004126;GO:0004126;GO:0004126;GO:0004126;GO:0004126;GO:0005829;GO:0005829;GO:0005829;GO:0008270;GO:0008270;GO:0008270;GO:0008270;GO:0008270;GO:0009972;GO:0009972;GO:0009972;GO:0009972;GO:0009972;GO:0016787;GO:0016787;GO:0030308;GO:0030308;GO:0030308;GO:0042802;GO:0042802;GO:0042803;GO:0042803;GO:0042803;GO:0045980;GO:0045980;GO:0045980;GO:0046872;	K01489	EC:3.5.4.5	F	1AW4Q;192MU;0UUTA;0VKHV;KOG0833;0A9KJ;13UAH;0DUEM;1D37X	cytidine deaminase [Source:MGI Symbol;Acc:MGI:1919519]	72269	P56389
ENSMUSG00000040289	42.8604	33.2524	52.4684	1.57789	0.657992	0.0178589	0.726468	Nodiff	3	8728419	8732316	-	3265	Hey1	GO:0000122;GO:0000981;GO:0001525;GO:0003677;GO:0003700;GO:0005634;GO:0006355;GO:0007219;GO:0007219;GO:0045746;GO:0045892;GO:0046983;GO:0071385;GO:1990837;GO:2000678;GO:2000820;	K09091	-	K	0UJ52;0DJ9Q;1912Z;0V8UD;1CU1Q;09XWV;KOG4304;13PVB;1AZU7	hairy/enhancer-of-split related with YRPW motif 1 [Source:MGI Symbol;Acc:MGI:1341800]	15213	Q9QUM5
ENSMUSG00000070427	448.02	362.672	533.369	1.47066	0.556466	0.0178916	0.726468	Nodiff	7	101664092	101667897	-	3026	Il18bp	GO:0005576;GO:0005615;GO:0005615;GO:0042007;GO:0042007;GO:0042007;GO:0042007;GO:0042088;GO:0042088;GO:0042088;GO:0005576;GO:0005615;GO:0005615;GO:0042007;GO:0042007;GO:0042007;GO:0042007;GO:0042088;GO:0042088;GO:0042088;GO:0042007;GO:0042007;	-	-	S;W;T	1ATQJ;1969F;13UK3;0UIH3;0A6VC;0VHPG;1D1US;0DTU1;0J0UT	interleukin 18 binding protein [Source:MGI Symbol;Acc:MGI:1333800]	16068	Q9Z0M9
ENSMUSG00000026094	296.617	258.68	334.554	1.29331	0.371072	0.017902	0.726468	Nodiff	1	53794665	53824383	-	5185	Stk17b	GO:0000166;GO:0004672;GO:0004672;GO:0004672;GO:0004672;GO:0004674;GO:0004674;GO:0004674;GO:0004674;GO:0004674;GO:0005524;GO:0005524;GO:0005524;GO:0005524;GO:0005634;GO:0005634;GO:0005634;GO:0005634;GO:0005793;GO:0005886;GO:0006468;GO:0006468;GO:0006468;GO:0006468;GO:0006915;GO:0006915;GO:0006915;GO:0012501;GO:0012501;GO:0015629;GO:0015629;GO:0016020;GO:0016301;GO:0016310;GO:0016740;GO:0035556;GO:…	K08804	EC:2.7.11.1	T	0DF0M;0V4PJ;0UJCH;12TTU;18VXN;KOG0032;09TQB;1CPQD;1AUVR	serine/threonine kinase 17b (apoptosis-inducing) [Source:MGI Symbol;Acc:MGI:2138162]	98267	Q8BG48
ENSMUSG00000005233	398.854	469.085	328.623	0.700561	-0.513418	0.0179344	0.726468	Nodiff	2	69024239	69036538	-	3188	Spc25	GO:0000775;GO:0000776;GO:0000777;GO:0000777;GO:0000777;GO:0000777;GO:0003674;GO:0005634;GO:0005694;GO:0005829;GO:0005829;GO:0007049;GO:0007052;GO:0007052;GO:0007052;GO:0007059;GO:0007059;GO:0007059;GO:0007059;GO:0031262;GO:0031262;GO:0031262;GO:0031262;GO:0051301;GO:0007049;GO:0051301;GO:0000775;GO:0000776;GO:0000777;GO:0000777;GO:0000777;GO:0003674;GO:0005634;GO:0005694;GO:0005829;GO:0007049;GO:…	K11550	-	S;D	1AX82;0A4KC;0UTZ4;0DS35;13J9F;1D0QU;0VFFJ;18TKF;KOG4657	SPC25, NDC80 kinetochore complex component, homolog (S. cerevisiae) [Source:MGI Symbol;Acc:MGI:1913692]	66442	Q3UA16
ENSMUSG00000032511	12.3686	20.3818	4.35543	0.213692	-2.22639	0.0180979	0.730734	Down Regulation	9	119312474	119408082	-	8764	Scn5a	GO:0001518;GO:0001518;GO:0005216;GO:0005244;GO:0005248;GO:0005261;GO:0005272;GO:0005886;GO:0005886;GO:0006811;GO:0006811;GO:0006814;GO:0006814;GO:0016020;GO:0016020;GO:0016021;GO:0034220;GO:0034765;GO:0035725;GO:0055085;GO:0098655;GO:0001518;GO:0001518;GO:0001518;GO:0002027;GO:0005216;GO:0005244;GO:0005248;GO:0005248;GO:0005261;GO:0005272;GO:0005516;GO:0005654;GO:0005730;GO:0005783;GO:0005886;GO:…	K04838	-	P	12NIT;0V4YY;KOG2301;09U04;0DF9X;1B2J3;195RU;0UGHZ;1CPZK	sodium channel, voltage-gated, type V, alpha [Source:MGI Symbol;Acc:MGI:98251]	20271	Q9JJV9;K3W4N7;Q8C3I3
ENSMUSG00000039158	134.319	113.307	155.331	1.37088	0.455102	0.0181603	0.730734	Nodiff	4	63285362	63321591	-	5765	Akna	GO:0001650;GO:0001650;GO:0001837;GO:0003677;GO:0005515;GO:0005634;GO:0005654;GO:0005654;GO:0005737;GO:0005813;GO:0005813;GO:0005813;GO:0005814;GO:0005829;GO:0005829;GO:0005856;GO:0005874;GO:0007399;GO:0021849;GO:0043231;GO:0043231;GO:0045944;GO:0045944;GO:0050727;GO:0060232;GO:0060234;	K21404	-	K	0IDZE;0DHHH;09W8D;0V76T;0UHN2;18W7Q;1AV6S;13H8V;1CS7S	AT-hook transcription factor [Source:MGI Symbol;Acc:MGI:2140340]	100182	Q80VW7
ENSMUSG00000025004	6.66247	3.61825	9.70669	2.6827	1.42369	0.033308	0.972641	Up Regulation	19	39755515	39801258	-	2037	Cyp2c40	GO:0004497;GO:0005506;GO:0005737;GO:0005783;GO:0005789;GO:0006082;GO:0006629;GO:0006805;GO:0008392;GO:0008395;GO:0008404;GO:0016020;GO:0016491;GO:0016705;GO:0016712;GO:0019369;GO:0019373;GO:0020037;GO:0020037;GO:0031090;GO:0042738;GO:0043231;GO:0043231;GO:0046872;GO:0055114;GO:0055114;GO:0055114;GO:0004497;GO:0005506;GO:0016491;GO:0016705;GO:0020037;GO:0046872;GO:0055114;GO:0055114;GO:0004497;GO:…	K07413	EC:1.14.14.1	Q	KOG0156	cytochrome P450, family 2, subfamily c, polypeptide 40 [Source:MGI Symbol;Acc:MGI:1306815]	13099	P56657;E9Q7C8
ENSMUSG00000059498	797.339	708.051	886.627	1.25221	0.324473	0.0182958	0.734216	Nodiff	1	170878743	170892504	-	1736	Fcgr3	GO:0016020;GO:0016021;GO:0016020;GO:0016021;	K16824	-	T	0V8DY;1B2SA;1CTIQ;192N7;140GW;0DITC;0J9AP;09XFS;0UU2H	Fc receptor, IgG, low affinity III [Source:MGI Symbol;Acc:MGI:95500]	14131	-
ENSMUSG00000041773	314.757	353.628	275.885	0.780157	-0.358164	0.01846	0.737484	Nodiff	13	97377613	97389542	+	4737	Enc1	GO:0000785;GO:0003779;GO:0003779;GO:0005634;GO:0005634;GO:0005634;GO:0005654;GO:0005654;GO:0005730;GO:0005730;GO:0005737;GO:0005737;GO:0005737;GO:0005737;GO:0005856;GO:0007275;GO:0007399;GO:0010499;GO:0010499;GO:0010499;GO:0010499;GO:0010976;GO:0010976;GO:0016363;GO:0016363;GO:0016363;GO:0016567;GO:0016567;GO:0016567;GO:0017148;GO:0017148;GO:0017148;GO:0031463;GO:0031463;GO:0031463;GO:0031463;GO:…	K10462	-	T	09VH1;0DGRS;12PAX;1CRFT;1ATV8;18UVR;0V6GA;0UNVR;KOG4441	ectodermal-neural cortex 1 [Source:MGI Symbol;Acc:MGI:109610]	13803	O35709
ENSMUSG00000055546	152.906	85.1603	220.652	2.59102	1.37352	0.000998283	0.172264	Up Regulation	11	46701627	46735159	+	2173	Timd4	GO:0001786;GO:0005515;GO:0016020;GO:0016021;GO:0043277;	-	-	S;T	1D1KF;0IYS0;0DSAY;0UUJW;13U5H;193CB;0VFJ8;1B59I;0A4VG	T cell immunoglobulin and mucin domain containing 4 [Source:MGI Symbol;Acc:MGI:2445125]	276891	Q6U7R4
ENSMUSG00000022528	341.799	399.92	283.677	0.709335	-0.495461	0.0185055	0.737484	Nodiff	16	29883202	29886614	+	2037	Hes1	GO:0000122;GO:0000122;GO:0000122;GO:0000122;GO:0000122;GO:0000785;GO:0000978;GO:0000981;GO:0000981;GO:0001085;GO:0001217;GO:0001227;GO:0001701;GO:0001889;GO:0003143;GO:0003151;GO:0003151;GO:0003266;GO:0003281;GO:0003677;GO:0003677;GO:0003677;GO:0003682;GO:0005515;GO:0005634;GO:0005634;GO:0005634;GO:0005654;GO:0005654;GO:0005654;GO:0005737;GO:0006355;GO:0006357;GO:0006357;GO:0007155;GO:0007219;GO:…	K06054	-	K	0V5HU;1CQHN;0DFU7;12Q7E;1944J;KOG4304;1ASXV;0UHA6;09UIM	hes family bHLH transcription factor 1 [Source:MGI Symbol;Acc:MGI:104853]	15205	P35428;Q3UZZ2
ENSMUSG00000040488	689.372	572.543	806.201	1.40811	0.493755	0.0186001	0.739548	Nodiff	7	27004561	27037117	-	6463	Ltbp4	GO:0001527;GO:0005509;GO:0005515;GO:0005576;GO:0007179;GO:0019838;GO:0030162;GO:0030162;GO:0030162;GO:0031012;GO:0031012;GO:0031012;GO:0046879;GO:0048251;GO:0050431;GO:0050431;GO:0050431;GO:0062023;GO:0062023;GO:0001527;GO:0005201;GO:0005509;GO:0005515;GO:0005576;GO:0007179;GO:0019838;GO:0030162;GO:0030162;GO:0031012;GO:0031012;GO:0046879;GO:0048251;GO:0050431;GO:0050431;GO:0062023;GO:0062023;GO:…	K08023	-	W;T	0E8K7;13DVS;1DFI2;0B4YN;KOG1217;1BB4E;0WHI7;0V3B0	latent transforming growth factor beta binding protein 4 [Source:MGI Symbol;Acc:MGI:1321395]	108075	Q8K4G1
ENSMUSG00000015852	74.2172	42.3622	106.072	2.50393	1.3242	7.62118e-07	0.00131511	Up Regulation	3	87158065	87171045	-	2334	Fcrls	GO:0004888;GO:0005044;GO:0005887;GO:0006897;GO:0007166;GO:0016020;GO:0004888;GO:0005887;GO:0007166;	K06727	-	T	0V582;194IE;09U8X;0DFIQ;0UGWM;1B58W;1CQ8G;12TC2;0IH5T	Fc receptor-like S, scavenger receptor [Source:MGI Symbol;Acc:MGI:1933397]	80891	Q9EQY5
ENSMUSG00000021187	53.8244	64.9829	42.6659	0.656572	-0.606975	0.0190723	0.754843	Nodiff	12	101611702	101684782	-	6096	Tc2n	GO:0005634;GO:0005634;GO:0005634;GO:0005634;GO:0005634;GO:0005634;GO:0005634;GO:0005634;GO:0005634;GO:0005634;GO:0005634;GO:0005634;GO:0005634;	K17287	-	T;U	1CVEY;0UK0R;09Z4U;1B3MG;KOG1028;0DKKI;13EG7;0VA20;192HK	tandem C2 domains, nuclear [Source:MGI Symbol;Acc:MGI:1921663]	74413	Q91XT6
ENSMUSG00000048087	1989.01	1745.52	2232.5	1.27899	0.355004	0.0192848	0.761506	Nodiff	16	45973348	45975440	-	2093	Gm4737	GO:0002439;GO:0004013;GO:0004013;GO:0004013;GO:0004013;GO:0005507;GO:0005515;GO:0005634;GO:0005737;GO:0005829;GO:0005829;GO:0006730;GO:0007584;GO:0016787;GO:0019510;GO:0030554;GO:0033353;GO:0042470;GO:0042745;GO:0042802;GO:0043005;GO:0043621;GO:0051287;	K01251	EC:3.3.1.1	H	0V7XN;KOG1370;1AYPM;1CWCJ;0DQSE;19194;09WZP;12NN6;0UP4F	predicted gene 4737 [Source:MGI Symbol;Acc:MGI:3643647]	11615	P50247;Q3TF14
ENSMUSG00000034758	37.9786	46.808	29.1492	0.62274	-0.683298	0.0193415	0.761946	Nodiff	10	81426738	81436907	-	3088	Tle6	GO:0005634;GO:0006355;GO:0000122;GO:0003714;GO:0005515;GO:0005515;GO:0005634;GO:0005634;GO:0005634;GO:0005667;GO:0005737;GO:0005737;GO:0005829;GO:0005938;GO:0005938;GO:0006355;GO:0007015;GO:0007284;GO:0032991;GO:0040019;GO:0045666;GO:0050769;GO:0051293;GO:0051302;GO:0051643;GO:0051646;GO:0060136;GO:0070491;GO:0090090;GO:0106333;GO:0005634;GO:0006355;	K04497	-	B	0UQH5;0DNUS;KOG0639;1B4ZG;0A171;1938W;1CXS6;0VC2S;141QS	transducin-like enhancer of split 6 [Source:MGI Symbol;Acc:MGI:2149593]	114606	Q9WVB3
ENSMUSG00000038375	3702.87	3321.98	4083.76	1.22931	0.297854	0.0193842	0.761946	Nodiff	2	155222979	155231770	+	5257	Trp53inp2	GO:0005634;GO:0005737;GO:0005776;GO:0005829;GO:0010508;GO:0016605;GO:0045893;GO:0000045;GO:0000045;GO:0000045;GO:0001649;GO:0001894;GO:0005634;GO:0005634;GO:0005634;GO:0005634;GO:0005737;GO:0005776;GO:0005776;GO:0005776;GO:0005776;GO:0005829;GO:0005829;GO:0005829;GO:0006511;GO:0006914;GO:0010508;GO:0016236;GO:0016605;GO:0031410;GO:0043130;GO:0045893;GO:0045893;GO:0045893;GO:0045893;GO:0045893;GO:…	K21247	-	K	18WTE;0IXBP;0DNFW;0UREY;0A0UR;13RP6;1CXDA;0VBRC;1B0IY	transformation related protein 53 inducible nuclear protein 2 [Source:MGI Symbol;Acc:MGI:1915978]	68728	Q8CFU8
ENSMUSG00000048779	158.041	135.414	180.668	1.33419	0.415965	0.0195588	0.767062	Nodiff	7	100586837	100623856	-	2887	P2ry6	GO:0001621;GO:0004930;GO:0004930;GO:0005886;GO:0006909;GO:0006909;GO:0007165;GO:0007186;GO:0007186;GO:0014911;GO:0014911;GO:0016020;GO:0016021;GO:0016021;GO:0016323;GO:0016323;GO:0016324;GO:0016324;GO:0019103;GO:0030321;GO:0031587;GO:0031587;GO:0032962;GO:0035589;GO:0045028;GO:0045029;GO:0045030;GO:0070374;GO:0071380;GO:0071407;GO:0071415;GO:1904707;GO:1905835;GO:1905835;	K04272	-	T	13I03;18YX7;0DMUH;1CWPY;1AXC7;0VEQJ;0UNEP;0A3VX;0IJR4	pyrimidinergic receptor P2Y, G-protein coupled, 6 [Source:MGI Symbol;Acc:MGI:2673874]	233571	Q9ERK9;Q3UQ86
ENSMUSG00000007817	867.022	770.513	963.531	1.25051	0.322513	0.0197382	0.772342	Nodiff	14	25459609	25667167	+	12523	Zmiz1	GO:0000785;GO:0001570;GO:0001701;GO:0003007;GO:0003713;GO:0003713;GO:0005515;GO:0005634;GO:0005634;GO:0005634;GO:0005654;GO:0005654;GO:0005654;GO:0005737;GO:0005737;GO:0005737;GO:0005829;GO:0006357;GO:0007179;GO:0007179;GO:0007179;GO:0007296;GO:0007569;GO:0008270;GO:0021852;GO:0021852;GO:0030374;GO:0030521;GO:0030521;GO:0030521;GO:0033233;GO:0033233;GO:0033233;GO:0043231;GO:0045582;GO:0045747;GO:…	K22403	-	K	12PCR;09VKB;192FT;0V6JH;1CVDF;0UKAD;KOG2169;1AVTP;0DKJ9	zinc finger, MIZ-type containing 1 [Source:MGI Symbol;Acc:MGI:3040693]	328365	Q6P1E1;Q3V215
ENSMUSG00000061666	69.2948	53.4363	85.1533	1.59355	0.672241	0.0198227	0.773894	Nodiff	11	86924693	86964888	-	2336	Gdpd1	GO:0004622;GO:0004622;GO:0004622;GO:0004622;GO:0005737;GO:0005783;GO:0005783;GO:0005783;GO:0005789;GO:0005789;GO:0006629;GO:0006644;GO:0008081;GO:0008081;GO:0008081;GO:0008081;GO:0008081;GO:0016020;GO:0016020;GO:0016021;GO:0016787;GO:0046475;GO:0046872;GO:0048471;GO:0070291;GO:0070291;GO:0070291;GO:0070291;	K22387	EC:3.1.4.39	C	1AWY1;KOG2258;0UP7X;09Z6D;1CVGT;0VA3Q;12RR7;18SNX;0DKN9	glycerophosphodiester phosphodiesterase domain containing 1 [Source:MGI Symbol;Acc:MGI:1913819]	66569	Q9CRY7
ENSMUSG00000036432	296.095	333.106	259.084	0.777783	-0.362561	0.0199562	0.777212	Nodiff	3	58582359	58599821	-	2999	Siah2	GO:0004842;GO:0004842;GO:0005515;GO:0005515;GO:0005634;GO:0005654;GO:0005654;GO:0005737;GO:0005737;GO:0005737;GO:0005769;GO:0005769;GO:0005829;GO:0005829;GO:0005829;GO:0006511;GO:0006511;GO:0006511;GO:0006511;GO:0006915;GO:0007049;GO:0007275;GO:0008270;GO:0016567;GO:0016740;GO:0031396;GO:0031396;GO:0031624;GO:0031624;GO:0031624;GO:0042752;GO:0042752;GO:0042752;GO:0043005;GO:0043005;GO:0043025;GO:…	K08742	EC:2.3.2.27	O	0DPQ1;KOG3002;12QM3;190VH;0V8J1;09XMC;1CYP1;0US07;1AUV0	siah E3 ubiquitin protein ligase 2 [Source:MGI Symbol;Acc:MGI:108062]	20439	Q06986;Q3UEV2
ENSMUSG00000057729	120.225	162.426	78.0251	0.480374	-1.05777	0.0199978	0.777212	Down Regulation	10	79710310	79719008	+	1732	Prtn3	GO:0004252;GO:0004252;GO:0005102;GO:0005829;GO:0005886;GO:0006508;GO:0006508;GO:0006509;GO:0019899;GO:0035578;GO:0043231;GO:0043547;GO:0044853;GO:0045217;GO:0050765;GO:0072672;GO:0097029;GO:0004252;GO:0006508;	K01350	EC:3.4.21.76	O	1953Y;KOG3627;1D12Q;0UGTC;1B3D2;0VF4X;13NEE;0A4A5;0DRU9	proteinase 3 [Source:MGI Symbol;Acc:MGI:893580]	19152	Q61096;A0A0R4IZY6
ENSMUSG00000072596	191.012	148.681	233.342	1.56941	0.650226	0.0201056	0.779645	Nodiff	14	44340111	44340991	+	719	Ear2	GO:0002227;GO:0003676;GO:0004518;GO:0004519;GO:0004540;GO:0005615;GO:0006935;GO:0006935;GO:0016787;GO:0090305;GO:0090501;	-	-	L	0JDT3;0DV82;1B6G1;0VJPM;146G4;0UW2P;1D4G1;0A8T2	eosinophil-associated, ribonuclease A family, member 2 [Source:MGI Symbol;Acc:MGI:108020]	13587	P97425;W0UVF7
ENSMUSG00000022780	3.33608	5.65036	1.02181	0.18084	-2.46722	0.0202199	0.781524	Down Regulation	16	31697628	31717838	+	4133	Meltf	GO:0005506;GO:0005506;GO:0005506;GO:0005576;GO:0005615;GO:0005615;GO:0005769;GO:0005886;GO:0005886;GO:0006811;GO:0006826;GO:0006826;GO:0006826;GO:0009986;GO:0009986;GO:0010756;GO:0010756;GO:0016020;GO:0031225;GO:0046658;GO:0046658;GO:0046872;GO:0055037;GO:0055072;GO:0090091;GO:0090091;GO:1900025;GO:1900025;	K06569	-	O;P	1AYQ4;0UQZ3;0DG15;190MZ;1D0BF;0V5QX;0IEAI;12NWR;09URE	melanotransferrin [Source:MGI Symbol;Acc:MGI:1353421]	30060	Q9R0R1;Q544J8
ENSMUSG00000049037	184.867	159.358	210.376	1.32015	0.400699	0.0203472	0.781524	Nodiff	6	122898807	122911578	+	1558	Clec4a1	GO:0003674;GO:0005575;GO:0008150;GO:0016020;GO:0016021;GO:0030246;	K10057	-	T;V	0DMIX;13Q9N;1AWSU;0UUEM;KOG4297;0VFYN;1D1TH;0A53A	C-type lectin domain family 4, member a1 [Source:MGI Symbol;Acc:MGI:3036291]	269799	Q80UI7
ENSMUSG00000090084	75.3287	61.7377	88.9196	1.44028	0.526349	0.0203878	0.781524	Nodiff	X	9904216	9983948	-	2652	Srpx	GO:0001845;GO:0005515;GO:0005776;GO:0005783;GO:0006914;GO:0034976;GO:0060244;GO:2001241;GO:0001845;GO:0005515;GO:0005776;GO:0005783;GO:0006914;GO:0034976;GO:0060244;GO:2001241;	K23818	-	S;W	0UIBH;09WFQ;0V7E8;1AT5U;18Y8P;1CSFG;0DHR5;0IEWW;12PX1	sushi-repeat-containing protein [Source:MGI Symbol;Acc:MGI:1858306]	51795	Q9R0M3
ENSMUSG00000048142	15.8957	9.07478	22.7166	2.50327	1.32381	0.0181667	0.730734	Up Regulation	5	34153328	34163260	+	6670	Nat8l	GO:0005737;GO:0005739;GO:0008080;GO:0016020;GO:0016021;GO:0017188;GO:0017188;GO:0031966;GO:0031966;	K18309	EC:2.3.1.17	S;M	0V3I7;1BB9Q;13EVS;0E8ZC;0IS8M;1DFVN;0B5K6;0WI7T	N-acetyltransferase 8-like [Source:MGI Symbol;Acc:MGI:2447776]	269642	Q3UGX3;A0A0R4J0R4
ENSMUSG00000022439	103.983	87.1905	120.775	1.38519	0.470083	0.0204124	0.781524	Nodiff	15	84208227	84227179	+	3090	Parvg	GO:0003779;GO:0003779;GO:0003779;GO:0005737;GO:0005737;GO:0005856;GO:0005886;GO:0005925;GO:0005925;GO:0007155;GO:0007155;GO:0007163;GO:0015629;GO:0016020;GO:0030031;GO:0030054;GO:0031532;GO:0031532;GO:0034446;GO:0003779;GO:0005737;GO:0005856;GO:0005886;GO:0007155;GO:0007155;GO:0031532;GO:0003779;GO:0005737;GO:0005856;GO:0007155;GO:0031532;GO:0003779;GO:0005737;GO:0005856;GO:0005886;GO:0007155;GO:…	K06275	-	Z	0UUHC;194FC;KOG3631;1AWD7;13IPM;0V96E;0DIQM;1CV7D;09YYC	parvin, gamma [Source:MGI Symbol;Acc:MGI:2158329]	64099	Q9ERD8;Q8CEF2
ENSMUSG00000039585	223.538	193.186	253.89	1.31423	0.394215	0.0204551	0.781524	Nodiff	9	59658179	59836149	+	13034	Myo9a	GO:0000166;GO:0003774;GO:0003774;GO:0003779;GO:0005096;GO:0005096;GO:0005524;GO:0005524;GO:0005737;GO:0007165;GO:0016021;GO:0016459;GO:0016459;GO:0030426;GO:0034329;GO:0035556;GO:0042995;GO:0043547;GO:0045198;GO:0045202;GO:0046872;GO:0000166;GO:0003774;GO:0003779;GO:0005096;GO:0005096;GO:0005524;GO:0005524;GO:0005737;GO:0007165;GO:0016020;GO:0016021;GO:0016459;GO:0016459;GO:0030054;GO:0030426;GO:…	K10360	-	Z;T	1CQW7;KOG4229;1AUF1;18USS;09UX8;0V5X1;0UJUA;KOG1453;12N9H;0DG6N	myosin IXa [Source:MGI Symbol;Acc:MGI:107735]	270163	D3Z3A8
ENSMUSG00000003283	251.282	219.558	283.006	1.28898	0.366235	0.020513	0.781524	Nodiff	2	152950388	152993361	+	2092	Hck	GO:0000166;GO:0001784;GO:0002376;GO:0004672;GO:0004713;GO:0004713;GO:0004713;GO:0004715;GO:0004715;GO:0005102;GO:0005515;GO:0005524;GO:0005524;GO:0005634;GO:0005654;GO:0005737;GO:0005764;GO:0005764;GO:0005794;GO:0005829;GO:0005856;GO:0005884;GO:0005884;GO:0005886;GO:0005886;GO:0005901;GO:0005901;GO:0005925;GO:0005925;GO:0006468;GO:0006887;GO:0006909;GO:0006909;GO:0006954;GO:0007169;GO:0008284;GO:…	K08893	EC:2.7.10.2	Z;T	18UEZ;0V4Q4;1AZTR;KOG0197;09TQU;0USB1;1CPQW;0DF11;12NBR	hemopoietic cell kinase [Source:MGI Symbol;Acc:MGI:96052]	15162	P08103
ENSMUSG00000019027	10.0826	14.5202	5.64491	0.388761	-1.36304	0.0205579	0.781524	Down Regulation	14	30982332	31045853	-	13043	Dnah1	GO:0000166;GO:0003341;GO:0003351;GO:0003774;GO:0003777;GO:0005524;GO:0005524;GO:0005576;GO:0005737;GO:0005856;GO:0005874;GO:0005929;GO:0005930;GO:0007018;GO:0007018;GO:0007288;GO:0008569;GO:0008569;GO:0030286;GO:0030286;GO:0030286;GO:0030317;GO:0030317;GO:0031514;GO:0036126;GO:0036156;GO:0036156;GO:0036159;GO:0042995;GO:0045505;GO:0051959;GO:0060294;	K10408	-	Z	1AXIG;0DGVY;0UIVZ;0V4YE;1CRK6;09TZJ;KOG3595;12NG3;18YHP	dynein, axonemal, heavy chain 1 [Source:MGI Symbol;Acc:MGI:107721]	110084	E9Q8T7
ENSMUSG00000028555	106.584	128.969	84.1982	0.652854	-0.615167	0.0206012	0.781524	Nodiff	4	109263820	109301942	+	4904	Ttc39a	GO:0003674;GO:0005575;GO:0008150;GO:0003674;GO:0005575;GO:0005813;GO:0008150;	-	-	S;I;U	KOG3783;0V6UJ;12NMI;1AUN7;18X13;0UFXI;09VVX;0DH42;1CRUA	tetratricopeptide repeat domain 39A [Source:MGI Symbol;Acc:MGI:2444350]	230603	A2ACP1
ENSMUSG00000024521	45.6655	35.9804	55.3505	1.53835	0.621383	0.0206069	0.781524	Nodiff	18	66591604	66598636	+	2732	Pmaip1	GO:0001836;GO:0001836;GO:0001836;GO:0005515;GO:0005739;GO:0005739;GO:0005739;GO:0005739;GO:0006915;GO:0006915;GO:0006915;GO:0006915;GO:0006919;GO:0006919;GO:0006974;GO:0006974;GO:0008630;GO:0009411;GO:0010165;GO:0010917;GO:0042771;GO:0042981;GO:0043029;GO:0043065;GO:0043065;GO:0043517;GO:0043525;GO:0048147;GO:0070059;GO:0072332;GO:1900740;GO:0001836;GO:0006915;GO:0006919;GO:0006974;GO:0001836;GO:…	K10131	-	T	1402J;0J6XT;0ABEF;1B712;0UWVS;1D5UR;0DWJM;0VN9U	phorbol-12-myristate-13-acetate-induced protein 1 [Source:MGI Symbol;Acc:MGI:1930146]	58801	Q9JM54
ENSMUSG00000041642	145.088	123.72	166.456	1.34542	0.428057	0.0207385	0.784136	Nodiff	1	136059127	136105736	+	12184	Kif21b	GO:0000166;GO:0003774;GO:0003777;GO:0005524;GO:0005524;GO:0007018;GO:0008017;GO:0000166;GO:0003774;GO:0003777;GO:0005524;GO:0005524;GO:0007018;GO:0008017;GO:0003777;GO:0007018;	K24185	-	Z	0V7JF;1CSPT;12QPN;09WKT;1AZMD;0UJZ1;195J2;0DHZ3;KOG0244	kinesin family member 21B [Source:MGI Symbol;Acc:MGI:109234]	16565	Q9QXL1;F8VQE2
ENSMUSG00000025804	154.591	123.549	185.633	1.50251	0.587372	0.0207667	0.784136	Nodiff	9	123762161	123768729	-	2833	Ccr1	GO:0004435;GO:0004930;GO:0004930;GO:0004950;GO:0004950;GO:0005515;GO:0005737;GO:0005886;GO:0005886;GO:0006816;GO:0006874;GO:0006887;GO:0006935;GO:0006954;GO:0006954;GO:0006954;GO:0006954;GO:0006955;GO:0006955;GO:0006955;GO:0007165;GO:0007186;GO:0007186;GO:0007204;GO:0007204;GO:0007267;GO:0009897;GO:0009897;GO:0009897;GO:0010629;GO:0016020;GO:0016021;GO:0016021;GO:0016493;GO:0016493;GO:0016493;GO:…	K04176	-	T	KOG3656;1CRZB;0V6YN;0UJ3V;1AVN0;09T6C;13K12;0DH9A;191UI	chemokine (C-C motif) receptor 1 [Source:MGI Symbol;Acc:MGI:104618]	12768	P51675;Q8BVW4;Q8BMH9
ENSMUSG00000004328	11.5747	6.79466	16.3547	2.40699	1.26723	0.0137412	0.651742	Up Regulation	7	16765432	16796352	-	6710	Hif3a	GO:0000785;GO:0000785;GO:0000785;GO:0000977;GO:0000978;GO:0000978;GO:0000981;GO:0000981;GO:0000981;GO:0001525;GO:0001666;GO:0003677;GO:0003700;GO:0005515;GO:0005634;GO:0005634;GO:0005654;GO:0005654;GO:0005737;GO:0005737;GO:0005739;GO:0005829;GO:0005829;GO:0005886;GO:0005886;GO:0006355;GO:0006357;GO:0006357;GO:0006366;GO:0006915;GO:0007275;GO:0016607;GO:0045944;GO:0046983;GO:0071456;GO:0000785;GO:…	K09096	-	K	13HTM;0V556;18T22;0UKCG;KOG3558;0DFFV;1CQYZ;09U67;1AYNN	hypoxia inducible factor 3, alpha subunit [Source:MGI Symbol;Acc:MGI:1859778]	53417	Q0VBL6
ENSMUSG00000024397	153.632	128.973	178.291	1.3824	0.467171	0.0209629	0.784709	Nodiff	17	35389967	35395044	-	1532	Aif1	GO:0001726;GO:0001774;GO:0001891;GO:0001891;GO:0001934;GO:0003779;GO:0005509;GO:0005509;GO:0005509;GO:0005515;GO:0005634;GO:0005634;GO:0005737;GO:0005737;GO:0005829;GO:0005829;GO:0005856;GO:0005884;GO:0005884;GO:0005884;GO:0005886;GO:0006911;GO:0006954;GO:0008284;GO:0010629;GO:0014739;GO:0016020;GO:0016601;GO:0030027;GO:0030027;GO:0030041;GO:0030041;GO:0030046;GO:0030335;GO:0032587;GO:0032587;GO:…	K18617	-	Z	1B9UU;0KCUI;0WCBX;196QP;0E5D9;0V0WA;0AZVH;14T07;1DCDB	allograft inflammatory factor 1 [Source:MGI Symbol;Acc:MGI:1343098]	11629	O70200;Q4FJL9
ENSMUSG00000026399	403.378	356.961	449.794	1.26006	0.333497	0.020975	0.784709	Nodiff	1	130366764	130390481	-	4853	Cd55	GO:0001618;GO:0002376;GO:0004857;GO:0005886;GO:0005886;GO:0006958;GO:0008289;GO:0009897;GO:0009986;GO:0016020;GO:0016324;GO:0030449;GO:0030450;GO:0031225;GO:0043086;GO:0045087;GO:0045121;GO:0045916;GO:0046718;GO:1903659;	K04006	-	S;W	1AXRU;12TPM;09YR6;0UP2C;1935J;1CUZJ;0DK5R;0V9P3;0IEGQ	CD55 molecule, decay accelerating factor for complement [Source:MGI Symbol;Acc:MGI:104850]	13136	Q61475
ENSMUSG00000089809	383.243	331.885	434.6	1.30949	0.389007	0.0210066	0.784709	Nodiff	5	99365285	99876924	-	13805	Rasgef1b	GO:0005085;GO:0005085;GO:0005085;GO:0005768;GO:0005769;GO:0005770;GO:0007264;GO:0030496;GO:0050790;GO:0005085;GO:0005085;GO:0005085;GO:0005768;GO:0005769;GO:0005770;GO:0007264;GO:0030496;GO:0050790;GO:0005085;GO:0005085;GO:0007264;GO:0050790;GO:0005085;GO:0005085;GO:0007264;GO:0050790;GO:0005085;GO:0005085;GO:0005085;GO:0005768;GO:0005769;GO:0005770;GO:0007264;GO:0030496;GO:0050790;	-	-	T	0UJ9K;1B04T;09UFQ;0DFRD;18SC2;KOG3541;13KPK;0V5F3;KOG3417;1CQEY	RasGEF domain family, member 1B [Source:MGI Symbol;Acc:MGI:2443755]	320292	Q8JZL7
ENSMUSG00000066829	195.077	221.095	169.059	0.764646	-0.387137	0.0210093	0.784709	Nodiff	9	22188044	22218944	-	6133	Zfp810	GO:0000122;GO:0000785;GO:0000977;GO:0000981;GO:0001227;GO:0003674;GO:0005575;GO:0006355;GO:0006357;GO:0008150;GO:0046872;GO:0000122;GO:0000785;GO:0000977;GO:0000981;GO:0001227;GO:0006355;GO:0006357;	K09228	-	K	KOG1721	zinc finger protein 810 [Source:MGI Symbol;Acc:MGI:2384563]	235050	Q99K45
ENSMUSG00000014905	1206.52	991.491	1421.55	1.43375	0.519794	0.0213929	0.797313	Nodiff	12	44252342	44257109	-	2549	Dnajb9	GO:0002377;GO:0005515;GO:0005730;GO:0005730;GO:0005737;GO:0005737;GO:0005783;GO:0005783;GO:0005783;GO:0005788;GO:0006986;GO:0030183;GO:0030433;GO:0030433;GO:0030433;GO:0030544;GO:0034976;GO:0051087;GO:0051787;GO:0051787;GO:1903895;	K09515	-	O	09Y1F;0DJEF;1CU6W;KOG0714;12QVI;192GR;0V8CD;1B3FZ;0UPP8	DnaJ heat shock protein family (Hsp40) member B9 [Source:MGI Symbol;Acc:MGI:1351618]	27362	Q9QYI6
ENSMUSG00000026177	413.6	366.017	461.183	1.26	0.333428	0.0214768	0.798714	Nodiff	1	74414354	74425221	+	3705	Slc11a1	GO:0016020;GO:0016020;GO:0016021;GO:0030001;GO:0046873;GO:0055072;GO:0000165;GO:0001818;GO:0001819;GO:0002309;GO:0002606;GO:0002827;GO:0005381;GO:0005384;GO:0005384;GO:0005764;GO:0005770;GO:0005886;GO:0005886;GO:0005886;GO:0006811;GO:0006826;GO:0006826;GO:0006828;GO:0006876;GO:0006876;GO:0006876;GO:0006879;GO:0006879;GO:0006879;GO:0006909;GO:0006954;GO:0007035;GO:0009617;GO:0009617;GO:0010008;GO:…	K12347	-	P	1B4XZ;KOG1291;0UJ4A;09VEF;0DGP9;1CRD3;0V6DM;12RF6;18VWI	solute carrier family 11 (proton-coupled divalent metal ion transporters), member 1 [Source:MGI Symbol;Acc:MGI:1345275]	18173	P41251
ENSMUSG00000044811	263.384	225.452	301.316	1.33649	0.418454	0.0217298	0.806387	Nodiff	11	114887547	114892706	-	1275	Cd300c2	GO:0001819;GO:0002376;GO:0004888;GO:0005515;GO:0005886;GO:0005886;GO:0005886;GO:0016020;GO:0016021;	K06719	-	T	196YB;1DDEE;1BAE2;0B15N;0E6FT;0V1QV;145XB;0WDQ1;0JCC5	CD300C molecule 2 [Source:MGI Symbol;Acc:MGI:2153249]	140497	Q7TSN2
ENSMUSG00000045382	98.3179	78.3119	118.324	1.51093	0.59544	0.021948	0.812737	Nodiff	1	128515936	128520030	-	1808	Cxcr4	GO:0001666;GO:0001764;GO:0002064;GO:0003779;GO:0004930;GO:0004930;GO:0004950;GO:0005634;GO:0005737;GO:0005764;GO:0005764;GO:0005768;GO:0005768;GO:0005769;GO:0005769;GO:0005770;GO:0005770;GO:0005886;GO:0005886;GO:0005886;GO:0006935;GO:0007165;GO:0007186;GO:0007186;GO:0007186;GO:0008038;GO:0009986;GO:0014823;GO:0016020;GO:0016021;GO:0016021;GO:0016477;GO:0019722;GO:0019955;GO:0019957;GO:0022008;GO:…	K04189	-	T	KOG3656;09XJW;194AW;0V8HU;12PRP;1B2JP;1CTP0;0DIXH;0UIY4	chemokine (C-X-C motif) receptor 4 [Source:MGI Symbol;Acc:MGI:109563]	12767	P70658;A0A0R4J0N8
ENSMUSG00000037868	26.6133	34.3324	18.8942	0.550332	-0.861627	0.0220802	0.81588	Nodiff	10	67371305	67378018	+	3398	Egr2	GO:0003677;GO:0005634;GO:0046872;GO:0003677;GO:0005634;GO:0046872;GO:0000785;GO:0000976;GO:0000978;GO:0000978;GO:0000978;GO:0000981;GO:0000981;GO:0000981;GO:0000981;GO:0001102;GO:0001228;GO:0001228;GO:0003677;GO:0003677;GO:0003682;GO:0003700;GO:0003700;GO:0003700;GO:0005515;GO:0005515;GO:0005634;GO:0005634;GO:0005654;GO:0005654;GO:0005654;GO:0005737;GO:0006355;GO:0006357;GO:0006611;GO:0007611;GO:…	K12496	-	K	12R9Q;0DFZI;KOG1721;0V9I1;1B0AG;18V3M;1CUUK;0UQJ6;09YKB	early growth response 2 [Source:MGI Symbol;Acc:MGI:95296]	13654	P08152;Q3U207
ENSMUSG00000029414	164.946	187.914	141.979	0.755551	-0.404399	0.0221428	0.816444	Nodiff	5	123887779	123959656	+	7983	Kntc1	GO:0000775;GO:0000776;GO:0000777;GO:0000922;GO:0000922;GO:0003674;GO:0005634;GO:0005694;GO:0005737;GO:0005819;GO:0005828;GO:0005828;GO:0005829;GO:0005829;GO:0005856;GO:0005886;GO:0005886;GO:0007049;GO:0007094;GO:0015629;GO:0015629;GO:0051301;GO:1990423;GO:1990423;	K11577	-	D	0VC5G;1AV2P;13I9N;KOG4256;0DSKF;18WMU;1D1ND;0UUFD;0A41G	kinetochore associated 1 [Source:MGI Symbol;Acc:MGI:2673709]	208628	Q8C3Y4
ENSMUSG00000030200	33.3838	42.4675	24.3	0.572202	-0.805405	0.0223126	0.818127	Nodiff	6	134373281	134415699	+	4093	Bcl2l14	GO:0005515;GO:0005737;GO:0005829;GO:0005829;GO:0006915;GO:0006915;GO:0019901;GO:0042981;GO:0042981;GO:0043229;GO:2001236;GO:2001238;GO:0005515;GO:0005737;GO:0005829;GO:0006915;GO:0006915;GO:0019901;GO:0042981;GO:0042981;GO:0043229;GO:2001236;GO:2001238;GO:0005515;GO:0005737;GO:0005829;GO:0006915;GO:0006915;GO:0019901;GO:0042981;GO:0042981;GO:0043229;GO:2001236;GO:2001238;	-	-	T	0URTC;1CY4I;1B2ZD;KOG4728;18V8M;0DP6K;0A1IG;0VB3E;13PJZ	BCL2-like 14 (apoptosis facilitator) [Source:MGI Symbol;Acc:MGI:1914063]	66813	Q9CPT0
ENSMUSG00000002076	18.5349	24.9169	12.1529	0.487736	-1.03583	0.0223246	0.818127	Down Regulation	17	32163743	32255323	-	3589	Hsf2bp	GO:0005515;GO:0005515;GO:0005694;GO:0005694;GO:0005694;GO:0005737;GO:0007141;GO:0007283;GO:1990918;GO:0005515;GO:0005515;GO:0005694;GO:0005694;GO:0005737;GO:0007141;GO:0007283;GO:1990918;	-	-	K	0IHB3;13JTQ;0UNZ5;1AYHI;0V9JZ;0DK2R;09YN7;1CUWI;192X7	heat shock transcription factor 2 binding protein [Source:MGI Symbol;Acc:MGI:1921627]	74377	Q9D4G2;A0A3T0ZJB3
ENSMUSG00000069763	9.25782	5.52393	12.9917	2.3519	1.23383	0.0315303	0.941422	Up Regulation	11	89921174	89927334	+	1767	Tmem100	GO:0001525;GO:0001570;GO:0001701;GO:0003197;GO:0003198;GO:0005515;GO:0005515;GO:0005737;GO:0005783;GO:0005783;GO:0005783;GO:0005886;GO:0005886;GO:0005886;GO:0005886;GO:0007219;GO:0007275;GO:0016020;GO:0016021;GO:0030154;GO:0030509;GO:0030509;GO:0030509;GO:0043204;GO:0043204;GO:0043204;GO:0043491;GO:0045603;GO:0048471;GO:0048471;GO:0048471;GO:0050848;GO:0051930;GO:0060842;GO:0071773;GO:0071773;GO:…	-	-	S;T	13S2Z;0VICE;1D3N3;0IY9U;193GG;0DUAE;0A7HJ;1B5NJ;0UVGD	transmembrane protein 100 [Source:MGI Symbol;Acc:MGI:1915138]	67888	Q9CQG9
ENSMUSG00000032724	180.381	204.566	156.196	0.763548	-0.389209	0.0225117	0.821535	Nodiff	2	103396655	103548768	+	6032	Abtb2	GO:0005654;GO:0046982;GO:0097237;	K10521	-	S	0DIVS;09XIB;0UMHV;1B0U1;1CYQE;0IESM;12X6N;0V8GG;18TJ2	ankyrin repeat and BTB (POZ) domain containing 2 [Source:MGI Symbol;Acc:MGI:2139365]	99382	Q7TQI7;Q3T9J9
ENSMUSG00000005540	14.7903	8.83495	20.7457	2.34814	1.23152	0.00898323	0.562156	Up Regulation	8	3731737	3744175	-	3092	Fcer2a	GO:0002925;GO:0005886;GO:0009897;GO:0016020;GO:0016021;GO:0019863;GO:0030246;GO:0046872;GO:0051000;GO:0051000;GO:0051712;GO:0051712;GO:0051770;GO:0051770;GO:0002925;GO:0005886;GO:0009897;GO:0016020;GO:0016021;GO:0019863;GO:0030246;GO:0046872;GO:0051000;GO:0051712;GO:0051770;GO:0002925;GO:0005886;GO:0009897;GO:0016020;GO:0016021;GO:0019863;GO:0030246;GO:0046872;GO:0051000;GO:0051712;GO:0051770;GO:…	K06468	-	T	13ENB;0IS34;197BG;0WI1I;0B5E7;0E8V6;1DFRV;0V3FW;1BB85	Fc receptor, IgE, low affinity II, alpha polypeptide [Source:MGI Symbol;Acc:MGI:95497]	14128	P20693
ENSMUSG00000069733	76.3786	91.8986	60.8585	0.662235	-0.594585	0.0226314	0.821535	Nodiff	4	100336046	100407344	+	1537	Ube2u	GO:0000209;GO:0005634;GO:0061631;GO:0070936;GO:0070979;GO:0000209;GO:0005634;GO:0061631;GO:0070936;GO:0070979;	K10584	EC:2.3.2.23	O	KOG0419;1CY02;13RK6;0VDWI;0DQP0;0UTPA;1966R;09YYI;1AY6C	ubiquitin-conjugating enzyme E2U (putative) [Source:MGI Symbol;Acc:MGI:3588216]	381534	Q3V081;B1AUC4;B7ZWG1
ENSMUSG00000021215	1432.67	1579.81	1285.53	0.813722	-0.297391	0.0226327	0.821535	Nodiff	13	3932018	3968220	-	5217	Net1	GO:0005085;GO:0005085;GO:0005085;GO:0005515;GO:0005634;GO:0005634;GO:0005737;GO:0005886;GO:0031267;GO:0035025;GO:0035556;GO:0043065;GO:0043065;GO:0043547;GO:0043547;GO:0050790;GO:0051451;GO:0070301;GO:0070301;GO:0071479;GO:0071479;GO:1900026;GO:0005085;GO:0005085;GO:0005085;GO:0005515;GO:0005634;GO:0005737;GO:0031267;GO:0035025;GO:0035556;GO:0043065;GO:0043065;GO:0043065;GO:0043547;GO:0043547;GO:…	K20683	-	T	1CSAE;0UKWS;12R8C;KOG4305;1AWD9;18XAH;09WAQ;0DHK3;0V78Y	neuroepithelial cell transforming gene 1 [Source:MGI Symbol;Acc:MGI:1927138]	56349	Q9Z206;Q3USZ7
ENSMUSG00000004952	133.362	113.722	153.003	1.34542	0.428052	0.0226946	0.821535	Nodiff	5	136112770	136140714	+	7485	Rasa4	GO:0005096;GO:0005096;GO:0005096;GO:0005543;GO:0005737;GO:0005829;GO:0005829;GO:0005886;GO:0005886;GO:0007165;GO:0016020;GO:0034260;GO:0035556;GO:0043087;GO:0043547;GO:0046580;GO:0046872;GO:0071277;GO:0071277;GO:0005096;GO:0005096;GO:0005096;GO:0005543;GO:0005737;GO:0005829;GO:0005829;GO:0005886;GO:0005886;GO:0007165;GO:0016020;GO:0034260;GO:0035556;GO:0043087;GO:0043547;GO:0046580;GO:0046872;GO:…	K17630	-	T	KOG2059;13IZY;0V7E6;09V18;0DH3Q;0UHSC;1CRTX;18U0A;1AVXI	RAS p21 protein activator 4 [Source:MGI Symbol;Acc:MGI:1858600]	54153	Q6PFQ7
ENSMUSG00000054252	536.598	596.41	476.785	0.799425	-0.322966	0.0227286	0.821535	Nodiff	5	33879018	33894412	+	7158	Fgfr3	GO:0000166;GO:0004672;GO:0004713;GO:0004713;GO:0004714;GO:0005007;GO:0005524;GO:0005524;GO:0005886;GO:0006468;GO:0008284;GO:0008543;GO:0016020;GO:0016021;GO:0016021;GO:0016301;GO:0016310;GO:0016740;GO:0018108;GO:0000166;GO:0004672;GO:0004713;GO:0004713;GO:0004714;GO:0005007;GO:0005524;GO:0005524;GO:0005886;GO:0006468;GO:0008284;GO:0008543;GO:0016020;GO:0016021;GO:0016021;GO:0016301;GO:0016310;GO:…	K05094	EC:2.7.10.1	T	1AZK7;0UHXX;0DFEA;09U4P;12P10;KOG0200;0V53S;1CQY0;18WNR	fibroblast growth factor receptor 3 [Source:MGI Symbol;Acc:MGI:95524]	14184	Q7TSI8
ENSMUSG00000027244	930.248	829.866	1030.63	1.24192	0.312576	0.0227569	0.821535	Nodiff	2	91504963	91540921	-	4368	Atg13	GO:0000045;GO:0000045;GO:0000045;GO:0000407;GO:0000407;GO:0000423;GO:0000423;GO:0005515;GO:0005515;GO:0005737;GO:0005739;GO:0005829;GO:0005829;GO:0006914;GO:0006914;GO:0019898;GO:0019901;GO:0034497;GO:0034727;GO:0098780;GO:1990316;GO:1990316;GO:1990316;GO:1990316;GO:0000045;GO:0000045;GO:0000045;GO:0000045;GO:0000407;GO:0000407;GO:0000423;GO:0000423;GO:0005515;GO:0005515;GO:0005737;GO:0005739;GO:…	K08331	-	S	12W2V;KOG3874;0UFD6;0DRIH;1D0R8;0VEV2;0A3DZ;1AZYU;194GA	autophagy related 13 [Source:MGI Symbol;Acc:MGI:1196429]	51897	Q91YI1
ENSMUSG00000020573	109.238	91.987	126.489	1.37508	0.459513	0.0228372	0.822712	Nodiff	12	32223472	32258658	-	8426	Pik3cg	GO:0000166;GO:0001525;GO:0001932;GO:0002376;GO:0002675;GO:0003376;GO:0003376;GO:0004674;GO:0005515;GO:0005524;GO:0005737;GO:0005737;GO:0005737;GO:0005829;GO:0005829;GO:0005886;GO:0005886;GO:0005886;GO:0005942;GO:0005942;GO:0005943;GO:0005944;GO:0005944;GO:0006468;GO:0006897;GO:0006935;GO:0006954;GO:0007186;GO:0007204;GO:0010595;GO:0010595;GO:0010897;GO:0014065;GO:0014065;GO:0014065;GO:0016020;GO:…	K21289	EC:2.7.1.153	T	18V6R;KOG0904;0DMAW;0UFCH;1CW62;1B0E0;09WZX;12QH0;0V7XY	phosphatidylinositol-4,5-bisphosphate 3-kinase catalytic subunit gamma [Source:MGI Symbol;Acc:MGI:1353576]	30955	Q9JHG7;Q3UVA4;Q8C5Q7
ENSMUSG00000098112	205.232	178.518	231.946	1.29929	0.377721	0.022916	0.823832	Nodiff	15	100538958	100567434	-	2704	Bin2	GO:0005737;GO:0005737;GO:0005737;GO:0001891;GO:0002102;GO:0005543;GO:0005737;GO:0006911;GO:0060326;GO:0071800;GO:0097320;GO:0005737;	K20119	-	-	-	bridging integrator 2 [Source:MGI Symbol;Acc:MGI:3611448]	668218	S4R270
ENSMUSG00000021704	264.622	297.205	232.039	0.780737	-0.357092	0.0231338	0.829932	Nodiff	13	92981268	92994738	+	7547	Mtx3	GO:0001401;GO:0001401;GO:0003674;GO:0005737;GO:0005739;GO:0005741;GO:0007005;GO:0015031;GO:0016020;GO:0001401;GO:0001401;GO:0003674;GO:0005737;GO:0005739;GO:0007005;GO:0015031;GO:0016020;	K17776	-	U	0V4MM;1CPNN;18ZSR;0DEYY;09TNI;1ARVP;KOG3028;12QCQ;0UG22	metaxin 3 [Source:MGI Symbol;Acc:MGI:2686040]	382793	D3YTP3
ENSMUSG00000016087	154.566	132.883	176.249	1.32635	0.40746	0.0232929	0.833903	Nodiff	9	32333500	32454157	-	3486	Fli1	GO:0000978;GO:0000978;GO:0000981;GO:0001228;GO:0003677;GO:0003682;GO:0003700;GO:0005634;GO:0005634;GO:0005634;GO:0005634;GO:0005654;GO:0005654;GO:0005829;GO:0005829;GO:0006355;GO:0006355;GO:0006357;GO:0008015;GO:0009887;GO:0009987;GO:0016604;GO:0016604;GO:0030154;GO:0035855;GO:0043565;GO:0043565;GO:0045893;GO:0045893;GO:0045944;GO:1990837;GO:1990837;GO:0003700;GO:0006355;GO:0043565;	K09436	-	K	12SEX;0DMIE;1AXFV;KOG3806;1CRX1;0VAVJ;0UNDY;09ZYT;18Z04	Friend leukemia integration 1 [Source:MGI Symbol;Acc:MGI:95554]	14247	P26323;Q544B3;Q8BZ56
ENSMUSG00000035578	17.8648	23.65	12.0796	0.510766	-0.969266	0.0235265	0.840526	Nodiff	16	32833053	32876588	-	6164	Iqcg	GO:0002177;GO:0005516;GO:0005516;GO:0005516;GO:0005737;GO:0005737;GO:0005737;GO:0005737;GO:0005829;GO:0005856;GO:0005929;GO:0007283;GO:0007286;GO:0007286;GO:0007288;GO:0007288;GO:0030154;GO:0030544;GO:0030544;GO:0031514;GO:0031514;GO:0036126;GO:0036126;GO:0042995;GO:0044782;	-	-	S	09ZQG;0UQD5;13HQZ;1CW3I;0VAM1;0DM8E;0IFH5;1AW14;191JW	IQ motif containing G [Source:MGI Symbol;Acc:MGI:1916957]	69707	Q80W32
ENSMUSG00000030111	15.5673	20.8563	10.2782	0.492811	-1.02089	0.0236571	0.843444	Down Regulation	6	121612335	121656186	+	7021	A2m	GO:0001869;GO:0001869;GO:0002020;GO:0002020;GO:0002020;GO:0004866;GO:0004866;GO:0004866;GO:0004867;GO:0004867;GO:0004867;GO:0005102;GO:0005102;GO:0005515;GO:0005576;GO:0005576;GO:0005615;GO:0005615;GO:0005615;GO:0007565;GO:0010466;GO:0010951;GO:0019838;GO:0019838;GO:0019899;GO:0019899;GO:0019959;GO:0019959;GO:0019966;GO:0019966;GO:0030414;GO:0030414;GO:0042802;GO:0043120;GO:0043120;GO:0048306;GO:…	K03910	-	O	0UN4G;18Y3V;1CU6R;1B0ZG;0DJE9;09UD8;KOG1366;0V5CM;12P6H	alpha-2-macroglobulin [Source:MGI Symbol;Acc:MGI:2449119]	232345	Q6GQT1
ENSMUSG00000002602	1554.07	1399.79	1708.34	1.22042	0.287383	0.0237214	0.843992	Nodiff	7	25456698	25488130	-	5033	Axl	GO:0000166;GO:0001618;GO:0001764;GO:0001779;GO:0001779;GO:0001786;GO:0001786;GO:0001818;GO:0001961;GO:0001961;GO:0001974;GO:0002376;GO:0004672;GO:0004713;GO:0004713;GO:0004713;GO:0004714;GO:0004714;GO:0005515;GO:0005524;GO:0005524;GO:0005615;GO:0005615;GO:0005886;GO:0005886;GO:0005886;GO:0005887;GO:0006468;GO:0006909;GO:0006909;GO:0006909;GO:0006954;GO:0007167;GO:0007169;GO:0007275;GO:0007283;GO:…	K05115	EC:2.7.10.1	T	1AWBG;13IZU;18X98;0DHUI;0V7HR;0IG6I;1CSU6;0UKVD;09WJ5	AXL receptor tyrosine kinase [Source:MGI Symbol;Acc:MGI:1347244]	26362	Q00993;Q8CCF8
ENSMUSG00000051811	16.6172	21.8921	11.3424	0.518103	-0.948688	0.0240195	0.850159	Nodiff	7	4754791	4756093	-	1108	Cox6b2	GO:0005739;GO:0005739;GO:0045277;GO:0005739;GO:0005739;GO:0005739;GO:0005739;GO:0005743;GO:0006119;GO:0008150;GO:0016020;GO:0030061;GO:0030061;GO:0045277;GO:0005739;GO:0005739;GO:0045277;GO:0005739;GO:0005739;GO:0005739;GO:0005739;GO:0005743;GO:0006119;GO:0008150;GO:0016020;GO:0030061;GO:0030061;GO:0045277;GO:0005739;GO:0005739;GO:0045277;GO:0005739;GO:0005739;GO:0045277;GO:0005739;GO:0005739;GO:…	K02267	-	C	0UW3U;0VJBX;KOG3057;1D4I7;0DV1G;1B6I9;196CP;13WBD;0A8A8	cytochrome c oxidase subunit 6B2 [Source:MGI Symbol;Acc:MGI:3044182]	333182	Q80ZN9;Q059Q8
ENSMUSG00000034258	145.168	166.235	124.1	0.746536	-0.421717	0.0240425	0.850159	Nodiff	12	85793313	85860359	+	3504	Flvcr2	GO:0015232;GO:0015886;GO:0016020;GO:0016021;GO:0020037;GO:0022857;GO:0055085;	K08220	-	T;B;U	1B4QB;09WK6;12TPY;18TD0;KOG2563;1CSK7;0V7IS;0UQU1;0DHVK	feline leukemia virus subgroup C cellular receptor 2 [Source:MGI Symbol;Acc:MGI:2384974]	217721	Q91X85;A0A0R4J0E9
ENSMUSG00000111375	29.8059	37.2827	22.3291	0.598914	-0.73958	0.0240464	0.850159	Nodiff	5	107585863	107659073	+	7838	Btbd8	GO:0098793;GO:0150007;GO:0005634;GO:0005654;GO:0030122;GO:0005515;GO:0006897;GO:0008021;GO:0016182;GO:0030054;GO:0030122;GO:0030136;GO:0030424;GO:0031175;GO:0031410;GO:0036466;GO:0042995;GO:0044297;GO:0044306;GO:0045202;GO:0048488;GO:0098793;GO:0098793;GO:0150007;GO:0150007;GO:0098793;GO:0150007;GO:0098793;GO:0150007;	K10480	-	S	0IKQT;1ASVA;0A50A;13JES;0DSAK;18T1B;1D1JY;0VFVD;0UTTG	BTB (POZ) domain containing 8 [Source:MGI Symbol;Acc:MGI:3646208]	100503185	Q3TEG0
ENSMUSG00000009585	153.32	131.616	175.024	1.32981	0.411218	0.0240918	0.850159	Nodiff	15	79775860	79800107	+	9454	Apobec3	GO:0000932;GO:0002244;GO:0002376;GO:0003723;GO:0003824;GO:0004126;GO:0005515;GO:0005634;GO:0005634;GO:0005654;GO:0005737;GO:0005737;GO:0008270;GO:0009972;GO:0010529;GO:0010529;GO:0010529;GO:0016554;GO:0016787;GO:0016787;GO:0045071;GO:0045087;GO:0045869;GO:0046872;GO:0047844;GO:0047844;GO:0050688;GO:0051607;GO:0051607;GO:0051607;GO:0070383;GO:0080111;GO:1903900;GO:0003824;GO:0008270;GO:0016787;GO:…	K18750	EC:3.5.4.-	A;L	1B5F1;0V5M1;0JBA1;1CQKM;1437H;192YC;09UMG;0UHEZ;0DFX9	apolipoprotein B mRNA editing enzyme, catalytic polypeptide 3 [Source:MGI Symbol;Acc:MGI:1933111]	80287	-
ENSMUSG00000030157	712.972	640.845	785.098	1.2251	0.292898	0.0241453	0.850309	Nodiff	6	129157578	129163497	+	1213	Clec2d	GO:0004888;GO:0005515;GO:0005886;GO:0005887;GO:0006968;GO:0009897;GO:0009897;GO:0016020;GO:0016021;GO:0030246;GO:0030246;GO:0042270;GO:0045671;GO:0046703;GO:0046703;	-	-	T;V	0UVA0;0VI61;1B6CS;0DU77;KOG4297;0A77D;13YB3;1D3EM	C-type lectin domain family 2, member d [Source:MGI Symbol;Acc:MGI:2135589]	93694	Q91V08;F5BFH0
ENSMUSG00000010095	1077.31	1198.29	956.344	0.798094	-0.32537	0.0242193	0.850824	Nodiff	19	8684246	8700733	-	3529	Slc3a2	GO:0003725;GO:0003824;GO:0005515;GO:0005654;GO:0005764;GO:0005765;GO:0005829;GO:0005886;GO:0005886;GO:0005975;GO:0006865;GO:0006865;GO:0009925;GO:0009986;GO:0015173;GO:0015175;GO:0015175;GO:0015180;GO:0015190;GO:0015804;GO:0015823;GO:0015827;GO:0016020;GO:0016021;GO:0016323;GO:0016324;GO:0016324;GO:0030054;GO:0042470;GO:0043025;GO:0043330;GO:0044225;GO:0045202;GO:0098713;GO:1903801;GO:1903801;GO:…	K06519	-	P;G	0USCJ;18Z41;1CZ8R;12UA9;0DQ7D;KOG0471;1B2FR;0A2JU;0V5P7	solute carrier family 3 (activators of dibasic and neutral amino acid transport), member 2 [Source:MGI Symbol;Acc:MGI:96955]	17254	P10852
ENSMUSG00000051457	70.9438	52.427	89.4606	1.70638	0.770942	0.0242586	0.850824	Nodiff	7	126731404	126736995	-	4681	Spn	GO:0001562;GO:0001808;GO:0001931;GO:0001931;GO:0001931;GO:0001934;GO:0002296;GO:0002296;GO:0004888;GO:0005515;GO:0005515;GO:0005604;GO:0005615;GO:0005634;GO:0005887;GO:0005902;GO:0005902;GO:0007162;GO:0007166;GO:0007166;GO:0009897;GO:0009897;GO:0009986;GO:0010468;GO:0016020;GO:0016020;GO:0016021;GO:0016605;GO:0019904;GO:0030544;GO:0031072;GO:0031072;GO:0031072;GO:0031295;GO:0032154;GO:0032609;GO:…	K06477	-	S;T	19330;13UTR;0J161;0DSHB;1D1TC;0VB1Y;0UUZ4;1AZHD;0A531	sialophorin [Source:MGI Symbol;Acc:MGI:98384]	20737	P15702;Q544C5
ENSMUSG00000020437	198.479	169.555	227.403	1.34118	0.423502	0.0243151	0.851077	Nodiff	11	6456548	6470965	-	6957	Myo1g	GO:0000146;GO:0000166;GO:0001891;GO:0001891;GO:0002250;GO:0002376;GO:0002456;GO:0003774;GO:0003774;GO:0003779;GO:0005516;GO:0005524;GO:0005524;GO:0005546;GO:0005547;GO:0005654;GO:0005737;GO:0005886;GO:0005886;GO:0005886;GO:0005886;GO:0005902;GO:0005902;GO:0006887;GO:0006909;GO:0007015;GO:0008289;GO:0015629;GO:0016020;GO:0016459;GO:0016459;GO:0030027;GO:0030050;GO:0030175;GO:0030898;GO:0031256;GO:…	K10356	-	Z	18V63;0V5VQ;0DGVJ;1CRJP;09U49;1B0BG;0UIT2;KOG0160;KOG0164;12N1J	myosin IG [Source:MGI Symbol;Acc:MGI:1927091]	246177	Q5SUA5
ENSMUSG00000027559	7186.52	4300.6	10072.4	2.3421	1.2278	0.000453436	0.104326	Up Regulation	3	14928572	14937583	+	2865	Car3	GO:0004089;GO:0004089;GO:0005737;GO:0005737;GO:0005829;GO:0005829;GO:0005829;GO:0006730;GO:0006979;GO:0006979;GO:0008270;GO:0009617;GO:0016151;GO:0016311;GO:0016791;GO:0016791;GO:0016829;GO:0016836;GO:0045471;GO:0046872;	K01672	EC:4.2.1.1	P	1CV4N;13HPY;18YDG;1AVRU;0VC0Y;KOG0382;0UTDY;0A14P;0DNSM	carbonic anhydrase 3 [Source:MGI Symbol;Acc:MGI:88270]	12350	P16015
ENSMUSG00000022512	1502.18	1672.13	1332.22	0.796719	-0.327856	0.0245548	0.85198	Nodiff	16	26175392	26190591	-	4841	Cldn1	GO:0001618;GO:0001618;GO:0005198;GO:0005515;GO:0005515;GO:0005515;GO:0005737;GO:0005737;GO:0005886;GO:0005886;GO:0005886;GO:0005886;GO:0005886;GO:0005887;GO:0005887;GO:0005887;GO:0005911;GO:0005923;GO:0005923;GO:0005923;GO:0005923;GO:0005923;GO:0005923;GO:0007155;GO:0007568;GO:0008065;GO:0008065;GO:0009636;GO:0016020;GO:0016021;GO:0016021;GO:0016323;GO:0016323;GO:0016323;GO:0016324;GO:0016324;GO:…	K06087	-	W;T;U	0DF4P;0V4TM;13MY5;0IG63;09TUD;1ASS2;1CPUI;18Y51;0UGAC	claudin 1 [Source:MGI Symbol;Acc:MGI:1276109]	12737	O88551;Q4FJV3
ENSMUSG00000048905	16.4462	21.7724	11.1199	0.510734	-0.969356	0.0245777	0.85198	Nodiff	17	29115366	29134298	-	4648	Bnip5	GO:0003674;GO:0005575;GO:0008150;	-	-	S	0VCN2;0A1SB;1AW74;18ZMR;0UHGY;0DNQP;0J23C;13VYA;1CYCG	BCL2 interacting protein 5 [Source:MGI Symbol;Acc:MGI:1925441]	207819	Q8CC96
ENSMUSG00000060807	843.935	675.137	1012.73	1.50004	0.585004	0.0245845	0.85198	Nodiff	12	103612889	103623471	-	1761	Serpina6	GO:0004867;GO:0005496;GO:0005496;GO:0005496;GO:0005576;GO:0005615;GO:0005615;GO:0005615;GO:0008211;GO:0008289;GO:0010951;	K04525	-	V	0UMK7;09U5H;KOG2392;12R4F;0V54I;1CQ4S;0DFF0;18U4S;1AX2Q	serine (or cysteine) peptidase inhibitor, clade A, member 6 [Source:MGI Symbol;Acc:MGI:88278]	12401	Q06770;Q3UKW1
ENSMUSG00000031659	436.915	386.485	487.345	1.26097	0.334531	0.0245877	0.85198	Nodiff	8	88999031	89056590	+	6733	Adcy7	GO:0000166;GO:0002819;GO:0004016;GO:0004016;GO:0004016;GO:0004016;GO:0005524;GO:0005886;GO:0005886;GO:0005887;GO:0006171;GO:0006171;GO:0006171;GO:0007189;GO:0007189;GO:0007190;GO:0009190;GO:0016020;GO:0016020;GO:0016021;GO:0016021;GO:0016829;GO:0016849;GO:0035556;GO:0046872;GO:0071285;GO:0071361;GO:0071361;GO:1900016;GO:0000166;GO:0002819;GO:0004016;GO:0004016;GO:0004016;GO:0004016;GO:0005524;GO:…	K08047	EC:4.6.1.1	C	09VH7;1CQTB;12SXH;0V5TX;18SJA;0DG3Q;0UIMH;1AW1H;KOG3619	adenylate cyclase 7 [Source:MGI Symbol;Acc:MGI:102891]	11513	P51829;Q3U1P1;Q3UU15
ENSMUSG00000049999	24.5845	18.1195	31.0494	1.71359	0.777019	0.0246377	0.851999	Nodiff	2	178052999	178056265	-	3267	Ppp1r3d	GO:0000164;GO:0004721;GO:0004721;GO:0005975;GO:0005977;GO:0005979;GO:0005979;GO:0005979;GO:0005981;GO:0005981;GO:0006470;GO:0008157;GO:0019899;GO:0019899;GO:0042587;GO:0042587;GO:0043231;GO:0043231;GO:2001069;	K07189	-	O;T	0DJT0;09YD4;KOG3986;18UG2;1CUK4;12VPT;0V9AQ;0UKAQ;1AVT1	protein phosphatase 1, regulatory subunit 3D [Source:MGI Symbol;Acc:MGI:1917664]	228966	A2AJW4
ENSMUSG00000062373	327.912	289.726	366.099	1.26361	0.337549	0.0247439	0.853961	Nodiff	15	58654118	58695487	-	6306	Tmem65	GO:0003231;GO:0005515;GO:0005739;GO:0005739;GO:0005743;GO:0005743;GO:0005743;GO:0005886;GO:0005886;GO:0005886;GO:0014704;GO:0014704;GO:0014704;GO:0016020;GO:0016021;GO:1903779;	-	-	S;U	1CY4M;0A4V7;195CA;13NTJ;0UP2K;0VG4R;0DP6Q;KOG4619;1B2PP	transmembrane protein 65 [Source:MGI Symbol;Acc:MGI:1922118]	74868	Q4VAE3
ENSMUSG00000019890	26.4797	15.8477	37.1116	2.34176	1.22759	0.00141794	0.198352	Up Regulation	10	102317617	102326347	-	1248	Nts	GO:0005184;GO:0005184;GO:0005576;GO:0005576;GO:0007218;GO:0007218;GO:0008542;GO:0030133;GO:0031410;GO:0031640;GO:0043025;GO:0043231;GO:0043679;GO:0043679;GO:0048018;GO:0048018;GO:0061844;GO:0071855;GO:0071855;	K05235	-	O;W	0IKDE;18WHK;13JMC;0US2J;1CXNT;0A13A;1B409;0VBZK;0DNRE	neurotensin [Source:MGI Symbol;Acc:MGI:1328351]	67405	Q9D3P9
ENSMUSG00000056394	277.013	310.835	243.192	0.782383	-0.354053	0.024969	0.857538	Nodiff	7	13011239	13045350	+	4227	Lig1	GO:0000166;GO:0003677;GO:0003909;GO:0003909;GO:0003910;GO:0003910;GO:0005524;GO:0005524;GO:0005654;GO:0006260;GO:0006281;GO:0006281;GO:0006284;GO:0006310;GO:0006310;GO:0006974;GO:0016874;GO:0043231;GO:0051103;GO:0071897;GO:0000166;GO:0003677;GO:0003909;GO:0003910;GO:0003910;GO:0005524;GO:0005524;GO:0006260;GO:0006281;GO:0006281;GO:0006310;GO:0006310;GO:0006974;GO:0016874;GO:0051103;GO:0071897;GO:…	K10747	-	L	09T5E;0V444;1B3P0;18YDN;KOG0967;12N22;1CP66;0DEGH;0UFED	ligase I, DNA, ATP-dependent [Source:MGI Symbol;Acc:MGI:101789]	16881	P37913;Q3U4X8;Q8R055;Q3TSU8
ENSMUSG00000052392	594.666	729.908	459.423	0.629426	-0.667892	0.0249966	0.857538	Nodiff	12	84085153	84095375	+	6674	Acot4	GO:0000038;GO:0000038;GO:0001676;GO:0001676;GO:0004778;GO:0004778;GO:0004778;GO:0005777;GO:0005777;GO:0005777;GO:0005777;GO:0005777;GO:0006104;GO:0006104;GO:0006104;GO:0006629;GO:0006631;GO:0006631;GO:0006637;GO:0006637;GO:0006637;GO:0006637;GO:0006637;GO:0016787;GO:0016790;GO:0032788;GO:0032788;GO:0032789;GO:0032789;GO:0043648;GO:0043648;GO:0043648;GO:0043649;GO:0043649;GO:0044466;GO:0046459;GO:…	K01068	EC:3.1.2.2	I	0II3X;1ATH2;1CPJK;195HT;13HN0;0V4IA;0UG0T;09TJB;0DEW0	acyl-CoA thioesterase 4 [Source:MGI Symbol;Acc:MGI:2159621]	171282	Q8BWN8;Q14DI6
ENSMUSG00000018507	143.221	123.051	163.392	1.32784	0.409078	0.0252479	0.862129	Nodiff	11	62465312	62491341	+	4485	Trpv2	GO:0005216;GO:0005216;GO:0005261;GO:0005261;GO:0005262;GO:0005262;GO:0005262;GO:0005737;GO:0005737;GO:0005886;GO:0005886;GO:0005886;GO:0005886;GO:0005887;GO:0006811;GO:0006811;GO:0006816;GO:0008285;GO:0009266;GO:0009266;GO:0009408;GO:0009408;GO:0009986;GO:0012505;GO:0016020;GO:0016020;GO:0016021;GO:0016021;GO:0030027;GO:0030424;GO:0032584;GO:0042470;GO:0042802;GO:0044295;GO:0044297;GO:0045773;GO:…	K04971	-	P	0V5IC;0DFUU;09UJ4;1B35Z;1CQ53;KOG3676;18TGT;0UHAV;136N8	transient receptor potential cation channel, subfamily V, member 2 [Source:MGI Symbol;Acc:MGI:1341836]	22368	Q9WTR1
ENSMUSG00000029381	193.531	218.625	168.436	0.770432	-0.376261	0.0253351	0.862129	Nodiff	5	92831294	93113177	+	13247	Shroom3	GO:0000902;GO:0001843;GO:0002064;GO:0003779;GO:0003779;GO:0005737;GO:0005856;GO:0005874;GO:0051015;GO:0000902;GO:0001843;GO:0002064;GO:0003779;GO:0005737;GO:0005856;GO:0051015;GO:0000902;GO:0001843;GO:0002064;GO:0003779;GO:0003779;GO:0005737;GO:0005856;GO:0005874;GO:0051015;GO:0000902;GO:0001843;GO:0002064;GO:0003779;GO:0003779;GO:0005737;GO:0005856;GO:0005874;GO:0051015;GO:0000902;GO:0001843;GO:…	K18625	-	Z	1CTEC;12SIY;18UEC;0UM8U;0II86;0V8AB;0DIPE;09XC0;1AWR1	shroom family member 3 [Source:MGI Symbol;Acc:MGI:1351655]	27428	Q9QXN0;E9QMY5
ENSMUSG00000056413	72.9272	59.2892	86.5652	1.46005	0.546019	0.0253355	0.862129	Nodiff	5	139257631	139311377	-	3292	Adap1	GO:0005096;GO:0005096;GO:0005096;GO:0005547;GO:0005547;GO:0005634;GO:0005634;GO:0005737;GO:0005737;GO:0005829;GO:0005829;GO:0005886;GO:0005886;GO:0005886;GO:0043087;GO:0043087;GO:0043231;GO:0043547;GO:1902936;	K23781	-	T	09XNT;KOG0703;12PIM;1CTS1;0UMP5;18Z53;1B0TY;0V8KG;0DJ0J	ArfGAP with dual PH domains 1 [Source:MGI Symbol;Acc:MGI:2442201]	231821	E9PY16
ENSMUSG00000027712	4433.1	4873.32	3992.88	0.819335	-0.287474	0.0253393	0.862129	Nodiff	3	36503072	36530043	-	1777	Anxa5	GO:0005388;GO:0005509;GO:0005509;GO:0005515;GO:0005515;GO:0005544;GO:0005544;GO:0005544;GO:0005615;GO:0005634;GO:0005737;GO:0005737;GO:0005783;GO:0005829;GO:0005886;GO:0007596;GO:0007599;GO:0008021;GO:0009897;GO:0010033;GO:0014704;GO:0017046;GO:0030018;GO:0030195;GO:0030425;GO:0030971;GO:0042383;GO:0042802;GO:0042995;GO:0043025;GO:0043065;GO:0043204;GO:0043679;GO:0050819;GO:0051592;GO:0062023;GO:…	K16646	-	U	09XNR;0DJY8;12NA8;1AV9F;0V4Z8;1CURV;18WAP;0UNTJ;KOG0819	annexin A5 [Source:MGI Symbol;Acc:MGI:106008]	11747	P48036
ENSMUSG00000078716	17.8051	10.8201	24.7901	2.29113	1.19606	0.0184988	0.737484	Up Regulation	4	43668971	43692668	+	5603	Tmem8b	GO:0003674;GO:0005634;GO:0005737;GO:0005739;GO:0005783;GO:0005886;GO:0005886;GO:0005886;GO:0007155;GO:0007160;GO:0009986;GO:0016020;GO:0016021;GO:0016021;GO:0040008;GO:0003674;GO:0005634;GO:0005737;GO:0005739;GO:0005783;GO:0005886;GO:0005886;GO:0005886;GO:0007155;GO:0007160;GO:0009986;GO:0016020;GO:0016021;GO:0016021;GO:0040008;GO:0003674;GO:0005634;GO:0005737;GO:0005739;GO:0005783;GO:0005886;GO:…	K24576	-	S	18ZT9;0V5IK;0IHJ3;09UJD;12RHY;1AYW8;0DFV1;0UPAP;1CQIE	transmembrane protein 8B [Source:MGI Symbol;Acc:MGI:2441680]	242409	B1AWJ5
ENSMUSG00000056917	387.226	344.247	430.205	1.2497	0.321583	0.025439	0.862129	Nodiff	19	5701213	5713735	-	4419	Sipa1	GO:0005096;GO:0005096;GO:0043547;GO:0051056;GO:0005096;GO:0005096;GO:0043547;GO:0051056;GO:0005096;GO:0005096;GO:0043547;GO:0051056;GO:0005096;GO:0005096;GO:0043547;GO:0051056;GO:0005096;GO:0005096;GO:0008022;GO:0030133;GO:0032991;GO:0042631;GO:0043547;GO:0051056;GO:0005096;GO:0005096;GO:0043547;GO:0051056;GO:0005096;GO:0005096;GO:0043547;GO:0051056;	K08013	-	T	12P2U;1CSTY;1AVYX;09V0S;18THW;KOG3686;0UKG1;0V60F;0DI3J	signal-induced proliferation associated gene 1 [Source:MGI Symbol;Acc:MGI:107576]	20469	E9Q0Y4;Q3UE96
ENSMUSG00000070323	123.711	96.9448	150.477	1.55219	0.634306	0.0255376	0.862129	Nodiff	9	7571397	7581886	+	2210	Mmp27	GO:0004222;GO:0004222;GO:0006508;GO:0006508;GO:0008233;GO:0008237;GO:0008237;GO:0008270;GO:0016787;GO:0030198;GO:0030574;GO:0031012;GO:0042406;GO:0046872;GO:0004222;GO:0004222;GO:0006508;GO:0006508;GO:0008233;GO:0008237;GO:0008237;GO:0008270;GO:0016787;GO:0030198;GO:0030574;GO:0031012;GO:0042406;GO:0042406;GO:0046872;GO:0004222;GO:0004222;GO:0006508;GO:0006508;GO:0008233;GO:0008237;GO:0008237;GO:…	K08005	EC:3.4.24.-	-	-	matrix metallopeptidase 27 [Source:MGI Symbol;Acc:MGI:3039232]	234911	D3Z6I1
ENSMUSG00000052013	41.5583	25.3254	57.7912	2.28195	1.19026	3.85746e-05	0.0203418	Up Regulation	16	45044678	45078033	+	3396	Btla	GO:0002768;GO:0005887;GO:0016020;GO:0016021;GO:0038023;GO:0002768;GO:0005887;GO:0016020;GO:0016021;GO:0038023;	K06707	-	T	0DRQ9;13SPN;19318;0UIPI;0A3VN;0IYZD;1B379;1D0XN;0VE7D	B and T lymphocyte associated [Source:MGI Symbol;Acc:MGI:2658978]	208154	Q7TSA3;E9QNY6;Q32MV8
ENSMUSG00000030849	922.887	1019.31	826.467	0.810812	-0.302561	0.0256552	0.862129	Nodiff	7	129764181	132725079	-	10328	Fgfr2	GO:0000166;GO:0004672;GO:0004713;GO:0004713;GO:0004714;GO:0005007;GO:0005524;GO:0005524;GO:0005886;GO:0006468;GO:0008284;GO:0008543;GO:0016020;GO:0016021;GO:0016021;GO:0016301;GO:0016310;GO:0016740;GO:0018108;GO:0004672;GO:0004713;GO:0005524;GO:0006468;GO:0018108;GO:0016020;GO:0016021;GO:0000166;GO:0004672;GO:0004713;GO:0004713;GO:0004714;GO:0005007;GO:0005524;GO:0005524;GO:0005886;GO:0006468;GO:…	K05093	EC:2.7.10.1	T	18VKA;0DFEA;09U4P;12P10;KOG0200;1ASEC;0V53S;0UGPU;1CQ42	fibroblast growth factor receptor 2 [Source:MGI Symbol;Acc:MGI:95523]	14183	P21803;E9QK53
ENSMUSG00000021255	11.5253	7.07208	15.9786	2.25939	1.17593	0.0225694	0.821535	Up Regulation	12	86407891	86568402	+	6047	Esrrb	GO:0003677;GO:0003677;GO:0003700;GO:0003707;GO:0005496;GO:0005634;GO:0005634;GO:0006355;GO:0008270;GO:0043401;GO:0043565;GO:0046872;GO:0003677;GO:0003700;GO:0005634;GO:0006355;GO:0008270;GO:0043565;GO:0046872;GO:0003677;GO:0003677;GO:0003700;GO:0003707;GO:0005496;GO:0005634;GO:0005634;GO:0005654;GO:0005829;GO:0006355;GO:0006355;GO:0008270;GO:0019827;GO:0043401;GO:0043565;GO:0043565;GO:0045725;GO:…	K08553	-	K	09U3G;12NI1;0UIH2;1B35B;1CQKE;0V52K;1949T;KOG3575;0DFX2	estrogen related receptor, beta [Source:MGI Symbol;Acc:MGI:1346832]	26380	Q61539;E9QKA2;Q80VS1
ENSMUSG00000038587	122.542	104.307	140.778	1.34965	0.432582	0.0257329	0.862129	Nodiff	10	4216380	4309470	+	6728	Akap12	GO:0005516;GO:0005516;GO:0005737;GO:0005737;GO:0005737;GO:0005829;GO:0005829;GO:0005856;GO:0005886;GO:0005886;GO:0007165;GO:0007165;GO:0007193;GO:0007193;GO:0008179;GO:0008179;GO:0010738;GO:0010738;GO:0010739;GO:0016020;GO:0016301;GO:0016310;GO:0030159;GO:0032496;GO:0032760;GO:0035733;GO:0043025;GO:0043025;GO:0043116;GO:0043116;GO:0050804;GO:0051018;GO:0051602;GO:0051770;GO:0051770;GO:0061870;GO:…	K16528	-	T;U	0UQDR;1922N;0V8I3;1CTPA;12QKQ;1B2T3;0DIXV;09XK5;0IFC9	A kinase (PRKA) anchor protein (gravin) 12 [Source:MGI Symbol;Acc:MGI:1932576]	83397	Q9WTQ5;B2RRE0
ENSMUSG00000038384	326.702	287.258	366.146	1.27462	0.350072	0.0257784	0.862129	Nodiff	5	123280256	123306692	+	12068	Setd1b	GO:0003674;GO:0003676;GO:0003723;GO:0005634;GO:0005634;GO:0005694;GO:0006325;GO:0008168;GO:0016607;GO:0016740;GO:0018024;GO:0032259;GO:0048188;GO:0048188;GO:0051568;GO:0003674;GO:0003676;GO:0003723;GO:0005634;GO:0005634;GO:0005654;GO:0005694;GO:0006325;GO:0008168;GO:0016607;GO:0016740;GO:0018024;GO:0032259;GO:0035097;GO:0042800;GO:0044648;GO:0048188;GO:0048188;GO:0048188;GO:0051568;GO:0051568;GO:…	K11422	EC:2.1.1.354	K;B	195H9;12NHN;1B2ZR;09UG7;0UHRF;0DFS0;1CQFI;0V5FK;KOG1080	SET domain containing 1B [Source:MGI Symbol;Acc:MGI:2652820]	208043	Q8CFT2;Q3URP1
ENSMUSG00000035852	10.2589	14.4247	6.09311	0.422407	-1.24329	0.0257799	0.862129	Down Regulation	10	79656823	79666324	+	2848	Misp	GO:0000132;GO:0000132;GO:0003779;GO:0005737;GO:0005856;GO:0005884;GO:0005884;GO:0005886;GO:0005925;GO:0005925;GO:0005938;GO:0007049;GO:0016477;GO:0016477;GO:0030054;GO:0030864;GO:0030864;GO:0031616;GO:0031616;GO:0043231;GO:0051015;GO:0051015;GO:0051301;GO:0051640;GO:0051640;GO:0051660;GO:0051660;GO:0090307;GO:0090307;GO:1904776;GO:1904776;GO:1905721;GO:1905721;GO:0000132;GO:0000132;GO:0000132;GO:…	-	-	S	1ARDV;13MZH;0DS49;1D1D4;0IP6Q;18S3Y;0UUMZ;0VEBC;0A4MD	mitotic spindle positioning [Source:MGI Symbol;Acc:MGI:1926156]	78906	Q9D279
ENSMUSG00000022679	170.518	142.686	198.35	1.39011	0.475204	0.0259296	0.863887	Nodiff	16	13721025	13767483	+	3760	Mpv17l	GO:0005515;GO:0005737;GO:0005737;GO:0005739;GO:0005739;GO:0005777;GO:0005777;GO:0005778;GO:0010730;GO:0016020;GO:0016021;GO:0016021;GO:0043231;GO:0072593;GO:1901029;GO:0016020;GO:0016021;GO:0005515;GO:0005737;GO:0005737;GO:0005739;GO:0005739;GO:0005777;GO:0005777;GO:0005778;GO:0010730;GO:0016020;GO:0016021;GO:0016021;GO:0043231;GO:0072593;GO:1901029;GO:0005515;GO:0005737;GO:0005737;GO:0005739;GO:…	K13349	-	S;G	0DJNK;18UNJ;13RAS;0VBGK;1D0HF;KOG1944;0A3RD;1ATP9;0UQPF	Mpv17 transgene, kidney disease mutant-like [Source:MGI Symbol;Acc:MGI:2135951]	93734	Q99MS3
ENSMUSG00000041132	620.981	529.378	712.584	1.34608	0.428764	0.0259326	0.863887	Nodiff	5	150495109	150520653	-	3813	N4bp2l1	GO:0003674;GO:0005575;GO:0008150;GO:0003674;GO:0005575;GO:0008150;	-	-	L	12S79;18YGI;09UJJ;KOG2401;0UTM3;1AZYY;0V5IR;0DQRD;1CZUQ	NEDD4 binding protein 2-like 1 [Source:MGI Symbol;Acc:MGI:2140872]	100637	Q3V2Q8
ENSMUSG00000074227	1311.7	1444.45	1178.96	0.816197	-0.293012	0.0261035	0.867454	Nodiff	7	28955748	28981337	-	4556	Spint2	GO:0001843;GO:0004867;GO:0004867;GO:0004867;GO:0004867;GO:0005737;GO:0005886;GO:0005886;GO:0007163;GO:0010466;GO:0010951;GO:0016020;GO:0016021;GO:0022408;GO:0030414;GO:0060672;GO:0071711;GO:2000146;GO:2000178;GO:0001843;GO:0004867;GO:0004867;GO:0004867;GO:0004867;GO:0005737;GO:0005886;GO:0005886;GO:0007163;GO:0010466;GO:0010951;GO:0016020;GO:0016021;GO:0022408;GO:0030414;GO:0060672;GO:0071711;GO:…	K23421	-	O	09YIU;1CUT0;0V9GI;0DJZ4;1AYCP;13PVW;0UK96;KOG4295;18ZAJ	serine protease inhibitor, Kunitz type 2 [Source:MGI Symbol;Acc:MGI:1338031]	20733	Q9WU03;Q9D8Q8
ENSMUSG00000024056	105.644	121.681	89.6077	0.736417	-0.441406	0.0261509	0.867454	Nodiff	17	71803095	71833852	-	6493	Ndc80	GO:0000070;GO:0000132;GO:0000775;GO:0000775;GO:0000776;GO:0000776;GO:0000777;GO:0000777;GO:0000778;GO:0000942;GO:0005515;GO:0005634;GO:0005634;GO:0005654;GO:0005694;GO:0005737;GO:0005813;GO:0007049;GO:0007052;GO:0007052;GO:0007057;GO:0007059;GO:0007059;GO:0008315;GO:0008608;GO:0030332;GO:0031262;GO:0031262;GO:0031262;GO:0031262;GO:0031647;GO:0042802;GO:0051298;GO:0051301;GO:0051310;GO:0051310;GO:…	K11547	-	D	12T3S;KOG0995;0DGYU;1CSVT;0UQ76;1AYTF;0V7TB;18ZQY;09WVB	NDC80 kinetochore complex component [Source:MGI Symbol;Acc:MGI:1914302]	67052	Q9D0F1
ENSMUSG00000024525	91.8025	107.023	76.5817	0.715561	-0.482854	0.0262279	0.867454	Nodiff	18	67422256	67455542	+	5367	Impa2	GO:0005737;GO:0005737;GO:0006020;GO:0006020;GO:0006021;GO:0007165;GO:0008934;GO:0008934;GO:0008934;GO:0008934;GO:0008934;GO:0016787;GO:0042803;GO:0042803;GO:0046854;GO:0046855;GO:0046855;GO:0046855;GO:0046855;GO:0046872;GO:0052832;GO:0052833;GO:0052834;	K01092	EC:3.1.3.25	G	KOG2951;0DMVF;18Z35;0UJKU;12SN4;1B40Y;0V5C4;0A08V;1CWR2	inositol monophosphatase 2 [Source:MGI Symbol;Acc:MGI:2149728]	114663	Q91UZ5;Q3U3B7
ENSMUSG00000025407	8.51517	12.2394	4.79095	0.391437	-1.35315	0.0262408	0.867454	Down Regulation	10	127165751	127177843	-	4995	Gli1	GO:0000976;GO:0000976;GO:0000977;GO:0000977;GO:0000977;GO:0000978;GO:0000978;GO:0000981;GO:0000981;GO:0001649;GO:0001649;GO:0003677;GO:0003677;GO:0003677;GO:0003682;GO:0005515;GO:0005515;GO:0005634;GO:0005634;GO:0005634;GO:0005634;GO:0005634;GO:0005654;GO:0005654;GO:0005737;GO:0005737;GO:0005737;GO:0005829;GO:0005829;GO:0005929;GO:0005930;GO:0006357;GO:0006357;GO:0007165;GO:0007224;GO:0007224;GO:…	K16797	-	K	0UTCF;12R27;0V98N;18V53;09YB3;KOG1721;1AZ1M;1CZ2Z;0DHR1	GLI-Kruppel family member GLI1 [Source:MGI Symbol;Acc:MGI:95727]	14632	P47806
ENSMUSG00000038233	136.575	175.309	97.841	0.558107	-0.841387	0.0265011	0.874385	Nodiff	9	121780054	121809275	+	3871	Gask1a	GO:0003674;GO:0005576;GO:0005783;GO:0005794;GO:0005901;GO:0008150;GO:0016020;GO:0043231;GO:0003674;GO:0005576;GO:0005783;GO:0005794;GO:0005901;GO:0008150;GO:0016020;GO:0043231;GO:0003674;GO:0005576;GO:0005783;GO:0005794;GO:0005901;GO:0008150;GO:0016020;GO:0043231;GO:0043231;GO:0003674;GO:0005576;GO:0005783;GO:0005794;GO:0005901;GO:0008150;GO:0016020;GO:0043231;	-	-	S	1CRQT;18W7R;09VRY;0UJ0H;0DH0H;12PG1;0IEN8;1AV6T;0V6QW	golgi associated kinase 1A [Source:MGI Symbol;Acc:MGI:3041196]	245050	Q3UY90
ENSMUSG00000028063	1560.31	1719.65	1400.97	0.814683	-0.295689	0.0266051	0.87614	Nodiff	3	88387454	88417263	-	5838	Lmna	GO:0005515;GO:0005515;GO:0005634;GO:0005634;GO:0005634;GO:0005635;GO:0005635;GO:0005635;GO:0005638;GO:0005652;GO:0005654;GO:0005654;GO:0005654;GO:0005829;GO:0005882;GO:0006606;GO:0006997;GO:0006998;GO:0007517;GO:0007517;GO:0008157;GO:0008285;GO:0010628;GO:0016363;GO:0016363;GO:0016604;GO:0030010;GO:0030334;GO:0030951;GO:0031647;GO:0031965;GO:0032204;GO:0034504;GO:0034504;GO:0034613;GO:0035861;GO:…	K12641	-	Z;D;B;Y	1CRS3;0V6SA;0UHSX;12PTX;09VTI;18S9T;0DH1W;KOG0977;1ARIZ	lamin A [Source:MGI Symbol;Acc:MGI:96794]	16905	P48678
ENSMUSG00000010760	11.4084	15.8848	6.93205	0.436395	-1.19629	0.0267373	0.877248	Down Regulation	7	143055282	143056887	-	1121	Phlda2	GO:0001890;GO:0001890;GO:0005737;GO:0005737;GO:0009887;GO:0010468;GO:0016020;GO:0030334;GO:0043065;GO:0045995;GO:0060721;GO:0070873;GO:1901981;GO:1903547;GO:0005737;GO:0043065;GO:1901981;	K23793	-	T	0VHQ6;0UVRE;0A6W2;1B64M;196BE;13SSK;1D36Q;0DUDW;0IZC3	pleckstrin homology like domain, family A, member 2 [Source:MGI Symbol;Acc:MGI:1202307]	22113	O08969
ENSMUSG00000029352	17.7268	23.8739	11.5798	0.485041	-1.04382	0.0267404	0.877248	Down Regulation	5	113223705	113229450	-	2333	Crybb3	GO:0002088;GO:0005212;GO:0005212;GO:0005212;GO:0005212;GO:0007601;GO:0007601;GO:0002088;GO:0005212;GO:0005212;GO:0005212;GO:0005212;GO:0005212;GO:0007601;GO:0007601;GO:0002088;GO:0005212;GO:0005212;GO:0005212;GO:0005212;GO:0007601;GO:0007601;GO:0002088;GO:0005212;GO:0005212;GO:0005212;GO:0005212;GO:0007601;GO:0007601;GO:0002088;GO:0005212;GO:0005212;GO:0005212;GO:0005212;GO:0007601;GO:0007601;GO:…	K23482	-	O	0IJYD;13IA1;0V9V2;1AWXG;18VQE;1CV6D;09YKK;0UP9T;0DKCF	crystallin, beta B3 [Source:MGI Symbol;Acc:MGI:102717]	12962	Q9JJU9
ENSMUSG00000042246	133.773	101.609	165.937	1.6331	0.707609	0.0267949	0.877369	Nodiff	7	118135064	118183959	-	5763	Tmc7	GO:0005575;GO:0005887;GO:0006811;GO:0008381;GO:0016020;GO:0016021;GO:0016021;GO:0034220;	K21988	-	S	0A1VW;1AUZ6;0DF8T;0VCRJ;13F1K;0USA7;1CPYE;18W12;0IIGT	transmembrane channel-like gene family 7 [Source:MGI Symbol;Acc:MGI:2443317]	209760	Q8C428
ENSMUSG00000034159	6.93184	10.2327	3.63096	0.354838	-1.49477	0.0269822	0.881827	Down Regulation	1	93079071	93088670	-	2368	Mab21l4	GO:0003674;GO:0005575;GO:0008150;GO:0003674;GO:0005575;GO:0008150;	-	-	S	0IEX3;1CTVY;0V8PK;1AY1G;0UK0F;12QQ0;18UGA;09XRV;0DJ42	mab-21-like 4 [Source:MGI Symbol;Acc:MGI:1919124]	71874	Q8CEZ4
ENSMUSG00000051506	196.925	171.655	222.196	1.29444	0.372323	0.027057	0.882599	Nodiff	14	32681504	32907465	-	10552	Wdfy4	GO:0005768;GO:0005769;GO:0005783;GO:0006914;GO:0019882;GO:0036037;GO:0098586;	K24777	-	T;U	18WXK;0DPMG;KOG1786;KOG1788;1AVZY;0V4QD;09TR4;1CYKG;0UJE7;12NBS	WD repeat and FYVE domain containing 4 [Source:MGI Symbol;Acc:MGI:3584510]	545030	E9PV60
ENSMUSG00000014791	225.085	253.087	197.083	0.77872	-0.360824	0.0274249	0.892913	Nodiff	8	106032233	106037392	+	3485	Elmo3	GO:0005515;GO:0005575;GO:0005737;GO:0006909;GO:0006915;GO:0007015;GO:0016477;GO:0017124;GO:0031267;GO:0048870;GO:0005737;GO:0006909;GO:0006915;GO:0016477;GO:0017124;	K19241	-	T	KOG2999;0V6UX;1CYKP;1B09N;09VWC;12QUY;0DH4H;19291;0UQ8Y	engulfment and cell motility 3 [Source:MGI Symbol;Acc:MGI:2679007]	234683	Q8BYZ7
ENSMUSG00000020604	474.064	536.297	411.831	0.767915	-0.380981	0.0274898	0.893342	Nodiff	11	109364200	109464156	+	3906	Arsg	GO:0003824;GO:0004065;GO:0004065;GO:0005615;GO:0005615;GO:0005764;GO:0005764;GO:0005764;GO:0005783;GO:0005783;GO:0005783;GO:0006790;GO:0006790;GO:0008484;GO:0016787;GO:0046872;GO:0003824;GO:0004065;GO:0004065;GO:0005615;GO:0005764;GO:0005764;GO:0005783;GO:0005783;GO:0006790;GO:0008484;GO:0016787;GO:0046872;GO:0003824;GO:0004065;GO:0004065;GO:0005615;GO:0005764;GO:0005764;GO:0005783;GO:0005783;GO:…	K12381	EC:3.1.6.-	P;G	1AS0F;12T1I;0V6MV;09VNZ;0DGXA;KOG3867;0UG79;1CRMJ;18TJN	arylsulfatase G [Source:MGI Symbol;Acc:MGI:1921258]	74008	Q3TYD4
ENSMUSG00000031400	262.163	231.313	293.013	1.26674	0.341117	0.0275472	0.893523	Nodiff	X	73453089	73472800	-	3080	G6pdx	GO:0001998;GO:0002033;GO:0004345;GO:0004345;GO:0004345;GO:0005536;GO:0005634;GO:0005737;GO:0005737;GO:0005829;GO:0005829;GO:0005975;GO:0006006;GO:0006006;GO:0006098;GO:0006098;GO:0006695;GO:0006739;GO:0006739;GO:0006740;GO:0006741;GO:0006749;GO:0006979;GO:0009051;GO:0009898;GO:0010734;GO:0016020;GO:0016491;GO:0016614;GO:0019322;GO:0030246;GO:0034451;GO:0034599;GO:0040014;GO:0042802;GO:0042803;GO:…	K00036	-	G	1CYI1;0VCGA;0DEMM;0A1KP;12S8B;KOG0563;18SIB;1AZIN;0URSI	glucose-6-phosphate dehydrogenase X-linked [Source:MGI Symbol;Acc:MGI:105979]	14381	Q00612;Q790Y8
ENSMUSG00000041538	46.7418	36.917	56.5665	1.53226	0.615662	0.0277876	0.899631	Nodiff	17	34457877	34473388	+	5380	H2-Ob	GO:0002250;GO:0002376;GO:0002504;GO:0002587;GO:0005764;GO:0006955;GO:0016020;GO:0016020;GO:0016021;GO:0019882;GO:0023026;GO:0042613;GO:0042613;GO:0042613;GO:0002250;GO:0002376;GO:0002504;GO:0002587;GO:0005764;GO:0006955;GO:0016020;GO:0016020;GO:0016021;GO:0019882;GO:0023026;GO:0042613;GO:0042613;GO:0042613;GO:0002250;GO:0002376;GO:0002504;GO:0002587;GO:0002587;GO:0005764;GO:0005764;GO:0006955;GO:…	K06752	-	W;G;U	09VEG;0UFM8;0IWG3;13QV7;0DGPB;1CRD4;1AU1Y;0V6DP;195M9	histocompatibility 2, O region beta locus [Source:MGI Symbol;Acc:MGI:95925]	15002	O35424;Q3U1X7
ENSMUSG00000037613	52.2159	64.4102	40.0217	0.621356	-0.686508	0.0281201	0.905278	Nodiff	7	143219546	143239609	-	3962	Tnfrsf23	GO:0005031;GO:0005515;GO:0005886;GO:0006924;GO:0009897;GO:0016020;GO:0031225;GO:0031265;GO:0031362;GO:0032872;GO:0033209;GO:0043066;GO:0045121;GO:0097049;GO:0097192;GO:0097527;GO:1902042;GO:2001269;	K05159	-	T	0DW1D;196EW;0VM3D;1D5CW;0A9BI;0J1NE;1B85P;13W2X;0UWI5	tumor necrosis factor receptor superfamily, member 23 [Source:MGI Symbol;Acc:MGI:1930269]	79201	Q9ER63;Q3U3F7
ENSMUSG00000078201	8.78262	12.6891	4.87611	0.384275	-1.37979	0.028146	0.905278	Down Regulation	2	25145451	25146304	+	854	Tmem203	GO:0003674;GO:0005783;GO:0005783;GO:0005783;GO:0005783;GO:0005789;GO:0006874;GO:0006874;GO:0006874;GO:0006874;GO:0007283;GO:0016020;GO:0016021;	-	-	S	1B5FK;1D385;0DTZ6;13U6H;0UUXU;0A725;1948D;0IY4R;0VHXQ	transmembrane protein 203 [Source:MGI Symbol;Acc:MGI:2443597]	227615	Q8R235
ENSMUSG00000038342	293.155	258.119	328.191	1.27147	0.346498	0.0281972	0.905278	Nodiff	5	123532861	123595995	+	8326	Mlxip	GO:0000981;GO:0006355;GO:0006357;GO:0000977;GO:0000981;GO:0001228;GO:0006355;GO:0045944;GO:0046983;GO:0000981;GO:0006355;GO:0006357;GO:0046983;	K09113	-	K	0V5QK;18ZZN;12NWH;0DH8D;1CRYI;KOG3582;1B3IK;09UR0;0UFIE	MLX interacting protein [Source:MGI Symbol;Acc:MGI:2141183]	208104	Q2VPU4;G5E8D8
ENSMUSG00000029910	488.043	555.615	420.472	0.756768	-0.402077	0.0282101	0.905278	Nodiff	6	66512374	66524204	+	8390	Mad2l1	GO:0000070;GO:0000132;GO:0000775;GO:0000775;GO:0000776;GO:0000776;GO:0000776;GO:0000777;GO:0000922;GO:0000922;GO:0005515;GO:0005634;GO:0005634;GO:0005654;GO:0005654;GO:0005694;GO:0005694;GO:0005737;GO:0005737;GO:0005737;GO:0005829;GO:0005829;GO:0005856;GO:0007049;GO:0007094;GO:0007094;GO:0008022;GO:0042177;GO:0042177;GO:0042802;GO:0042803;GO:0043066;GO:0043066;GO:0044615;GO:0045841;GO:0045930;GO:…	K02537	-	D	09WN0;1901T;13K0G;KOG3285;0DHXH;0URQH;1CSN7;0V7KK;1B0DY	MAD2 mitotic arrest deficient-like 1 [Source:MGI Symbol;Acc:MGI:1860374]	56150	Q9Z1B5;Q5HZH8
ENSMUSG00000031613	1528.56	1359.07	1698.06	1.24943	0.32127	0.0283285	0.905278	Nodiff	8	56747620	56774078	+	1683	Hpgd	GO:0001822;GO:0004957;GO:0004957;GO:0004957;GO:0005615;GO:0005615;GO:0005654;GO:0005654;GO:0005737;GO:0005737;GO:0005737;GO:0005737;GO:0005829;GO:0005829;GO:0006629;GO:0006631;GO:0006693;GO:0006693;GO:0006693;GO:0006693;GO:0006693;GO:0007179;GO:0007179;GO:0007179;GO:0007565;GO:0007565;GO:0007565;GO:0007565;GO:0007565;GO:0007567;GO:0007567;GO:0007567;GO:0016323;GO:0016404;GO:0016404;GO:0016404;GO:…	K00069	EC:1.1.1.141	Q	0DFUT;12UEP;1CRJ1;1AT9B;0UIRY;0V6JG;192XJ;09VKA;KOG4169	hydroxyprostaglandin dehydrogenase 15 (NAD) [Source:MGI Symbol;Acc:MGI:108085]	15446	Q8VCC1
ENSMUSG00000027597	11333.9	9951.84	12716	1.27775	0.353605	0.0283717	0.905278	Nodiff	2	154901230	154916417	-	2805	Ahcy	GO:0002439;GO:0004013;GO:0004013;GO:0004013;GO:0004013;GO:0005507;GO:0005515;GO:0005634;GO:0005737;GO:0005829;GO:0005829;GO:0006730;GO:0007584;GO:0016787;GO:0019510;GO:0030554;GO:0033353;GO:0042470;GO:0042745;GO:0042802;GO:0043005;GO:0043621;GO:0051287;	K01251	EC:3.3.1.1	H	0V7XN;KOG1370;1AYPM;1CWCJ;0DQSE;19194;09WZP;12NN6;0UP4F	S-adenosylhomocysteine hydrolase [Source:MGI Symbol;Acc:MGI:87968]	269378	P50247;Q3TF14;Q5M9P0
ENSMUSG00000054942	76.3904	89.7279	63.0528	0.702711	-0.508997	0.0284216	0.905278	Nodiff	3	151979486	152046044	-	11605	Miga1	GO:0005739;GO:0005739;GO:0005739;GO:0005741;GO:0005887;GO:0005887;GO:0008053;GO:0008053;GO:0008053;GO:0008053;GO:0016020;GO:0016021;GO:0042803;GO:0042803;GO:0046982;GO:0046982;GO:0005739;GO:0005739;GO:0005741;GO:0005887;GO:0005887;GO:0008053;GO:0008053;GO:0008053;GO:0008053;GO:0016020;GO:0016021;GO:0042803;GO:0042803;GO:0046982;GO:0046982;GO:0005739;GO:0005739;GO:0005741;GO:0005887;GO:0005887;GO:…	-	-	S	KOG3831;0DGHU;1CR7I;09U18;18YS3;0V4ZZ;12NGX;1B4IM;0UQ0N	mitoguardin 1 [Source:MGI Symbol;Acc:MGI:1924567]	215708	Q4QQM5;B2RRB9
ENSMUSG00000031264	99.0539	84.0809	114.027	1.35616	0.439523	0.0284286	0.905278	Nodiff	X	133443085	133484319	-	3149	Btk	GO:0000166;GO:0001805;GO:0001805;GO:0001812;GO:0001812;GO:0001818;GO:0002250;GO:0002344;GO:0002376;GO:0002553;GO:0002553;GO:0004672;GO:0004713;GO:0004713;GO:0004713;GO:0004713;GO:0004713;GO:0004715;GO:0005515;GO:0005515;GO:0005524;GO:0005524;GO:0005547;GO:0005547;GO:0005634;GO:0005634;GO:0005737;GO:0005737;GO:0005829;GO:0005829;GO:0005829;GO:0005886;GO:0005886;GO:0005886;GO:0006468;GO:0006468;GO:…	K07370	EC:2.7.10.2	T	18TRU;0V4AE;1ASUN;12TTS;0UK5E;1CRCG;KOG0197;09VT7;0DH1H	Bruton agammaglobulinemia tyrosine kinase [Source:MGI Symbol;Acc:MGI:88216]	12229	P35991
ENSMUSG00000042474	15.7622	9.75439	21.7701	2.23183	1.15823	0.0108954	0.606486	Up Regulation	1	130793406	130808528	+	1736	Fcmr	GO:0016020;GO:0016021;	-	-	T	0V66Y;1AZCX;13P87;18Z9G;09V7D;0DGG7;0IJ2J;0UI9F;1CR5T	Fc fragment of IgM receptor [Source:MGI Symbol;Acc:MGI:1916419]	69169	A1KXC4;A0A0G2LB91
ENSMUSG00000040584	108.506	132.909	84.1031	0.632786	-0.66021	0.028743	0.905278	Nodiff	5	8710077	8798575	+	5480	Abcb1a	GO:0000086;GO:0000166;GO:0005524;GO:0005524;GO:0005524;GO:0005886;GO:0005886;GO:0005886;GO:0005886;GO:0008559;GO:0008559;GO:0009914;GO:0009986;GO:0015562;GO:0015562;GO:0016020;GO:0016020;GO:0016021;GO:0016021;GO:0016021;GO:0016324;GO:0016324;GO:0016324;GO:0016887;GO:0016887;GO:0022857;GO:0031526;GO:0031625;GO:0033231;GO:0035633;GO:0042626;GO:0042626;GO:0042910;GO:0042910;GO:0043215;GO:0045177;GO:…	K05658	EC:7.6.2.2	Q	0UK7P;1CSME;KOG0055;18XVT;09U89;0V57E;1B0NZ;12P5Z;0DHWU	ATP-binding cassette, sub-family B (MDR/TAP), member 1A [Source:MGI Symbol;Acc:MGI:97570]	18671	P21447
ENSMUSG00000021624	146.578	120.052	173.105	1.44192	0.527993	0.0287872	0.905278	Nodiff	13	102830066	102876137	+	4509	Cd180	GO:0002224;GO:0002322;GO:0002322;GO:0002376;GO:0004888;GO:0005515;GO:0005615;GO:0005886;GO:0006954;GO:0006955;GO:0016020;GO:0016021;GO:0016021;GO:0031012;GO:0031666;GO:0031666;GO:0031666;GO:0045087;GO:0071222;GO:0071222;GO:0002224;GO:0004888;GO:0006955;GO:0016021;GO:0002224;GO:0004888;GO:0006955;GO:0016021;	K06555	-	T	1ARQB;0UM04;0A1C6;1CZFT;0DQDU;190C4;0VDMJ;13HS0;KOG4641	CD180 antigen [Source:MGI Symbol;Acc:MGI:1194924]	17079	Q62192
ENSMUSG00000037474	77.73	93.7781	61.682	0.657744	-0.604402	0.0288196	0.905278	Nodiff	1	191269468	191307656	-	13709	Dtl	GO:0000209;GO:0000209;GO:0000209;GO:0004842;GO:0004842;GO:0004842;GO:0005634;GO:0005634;GO:0005634;GO:0005654;GO:0005654;GO:0005694;GO:0005730;GO:0005730;GO:0005737;GO:0005813;GO:0005813;GO:0005813;GO:0005815;GO:0005829;GO:0005829;GO:0005856;GO:0006260;GO:0006511;GO:0006511;GO:0006511;GO:0006513;GO:0006513;GO:0006513;GO:0006974;GO:0006974;GO:0006974;GO:0009411;GO:0009411;GO:0009411;GO:0010971;GO:…	K11790	-	S;O	KOG0321;0DH3G;18SFN;0V4ZF;1B11E;0UGIA;09VVD;12RXF;1CQ0U	denticleless E3 ubiquitin protein ligase [Source:MGI Symbol;Acc:MGI:1924093]	76843	Q3TLR7
ENSMUSG00000047230	837.524	994.535	680.513	0.684253	-0.547399	0.028826	0.905278	Nodiff	X	138701577	138712135	+	3325	Cldn2	GO:0005198;GO:0005515;GO:0005886;GO:0005886;GO:0005911;GO:0005911;GO:0005923;GO:0005923;GO:0005923;GO:0005923;GO:0007155;GO:0016020;GO:0016021;GO:0016021;GO:0016338;GO:0016338;GO:0030054;GO:0042802;GO:0070830;GO:0005198;GO:0005886;GO:0005923;GO:0005923;GO:0016020;GO:0016021;GO:0016021;GO:0030054;	K06087	-	T;U	0IG06;0UIZY;18T66;09VRQ;13MUW;0DH08;1ASHT;1CRQI;0V6QN	claudin 2 [Source:MGI Symbol;Acc:MGI:1276110]	12738	O88552
ENSMUSG00000020300	1066.97	1173.6	960.336	0.818285	-0.289324	0.0288344	0.905278	Nodiff	11	31822211	31885634	+	6369	Cpeb4	GO:0000900;GO:0002931;GO:0003676;GO:0003723;GO:0003723;GO:0003730;GO:0003730;GO:0005634;GO:0005634;GO:0005634;GO:0005634;GO:0005737;GO:0005737;GO:0005737;GO:0005737;GO:0005783;GO:0006412;GO:0006417;GO:0008135;GO:0014069;GO:0030054;GO:0030424;GO:0030425;GO:0030425;GO:0030426;GO:0035235;GO:0035235;GO:0036294;GO:0036294;GO:0042149;GO:0042149;GO:0042995;GO:0043005;GO:0043022;GO:0043197;GO:0043524;GO:…	K02602	-	J	195IC;12RYW;09UGD;1CQFN;0DFS4;KOG0129;0V5FQ;1B4EA;0UH7E	cytoplasmic polyadenylation element binding protein 4 [Source:MGI Symbol;Acc:MGI:1914829]	67579	Q7TN98;Q3TSF0
ENSMUSG00000070476	30.2652	23.2353	37.2951	1.6051	0.682667	0.0288397	0.905278	Nodiff	2	178056317	178066221	+	4559	Fam217b	GO:0003674;GO:0005654;GO:0005654;GO:0005829;GO:0005829;GO:0008150;	-	-	O	09UN3;1CQMC;191HQ;1AUID;0UHFW;137BZ;0IVFB;0V5MP;0DFXV	family with sequence similarity 217, member B [Source:MGI Symbol;Acc:MGI:1918782]	71532	A2AJW5
ENSMUSG00000018537	130.207	147.914	112.5	0.760576	-0.394835	0.0289775	0.905278	Nodiff	11	97579649	97591323	-	3526	Pcgf2	GO:0000122;GO:0000122;GO:0000122;GO:0000785;GO:0000785;GO:0001701;GO:0001739;GO:0003677;GO:0003682;GO:0005515;GO:0005515;GO:0005515;GO:0005634;GO:0005634;GO:0005634;GO:0005654;GO:0005654;GO:0005654;GO:0006342;GO:0009952;GO:0016573;GO:0016604;GO:0031519;GO:0031519;GO:0031519;GO:0035102;GO:0035102;GO:0035102;GO:0035102;GO:0036353;GO:0036353;GO:0036353;GO:0036353;GO:0046872;GO:0048704;GO:0048706;GO:…	K11460	-	O;K;B	09YDC;1AV0S;KOG2660;12R45;0UJI6;18VM7;0V9AZ;0DJT8;1CUKE	polycomb group ring finger 2 [Source:MGI Symbol;Acc:MGI:99161]	22658	P23798
ENSMUSG00000045314	184.935	208.631	161.24	0.772845	-0.371749	0.0290025	0.905278	Nodiff	5	93188982	93192881	-	3900	Sowahb	GO:0003674;GO:0005575;GO:0008150;	-	-	S	09XAJ;0IE1W;0V88W;13N9G;1CTCV;0DIMZ;1B4ID;0UM6Z;191U7	sosondowah ankyrin repeat domain family member B [Source:MGI Symbol;Acc:MGI:1925338]	78088	Q8BZW2
ENSMUSG00000055312	129.216	147.32	111.112	0.75422	-0.406943	0.0290302	0.905278	Nodiff	2	105054665	105210141	+	1556	Them7	GO:0005739;GO:0008150;GO:0047617;	-	-	S	0IZJ6;1CR2W;13T3V;0DPCH;0A1QH;0USQJ;0VCK3	thioesterase superfamily member 7 [Source:MGI Symbol;Acc:MGI:1921338]	74088	Q9DCP4
ENSMUSG00000001065	183.784	159.722	207.846	1.3013	0.379954	0.0290453	0.905278	Nodiff	8	123980934	123996484	+	5530	Zfp276	GO:0000775;GO:0000776;GO:0000776;GO:0000776;GO:0000776;GO:0000777;GO:0003677;GO:0005634;GO:0005634;GO:0005694;GO:0005694;GO:0006357;GO:0008270;GO:0043035;GO:0046872;GO:1990837;GO:1990837;GO:0005634;GO:0008270;GO:0046872;	-	-	K	18VZD;0A286;0VD42;1CU9J;KOG1721;0UN7R;13M6Q;1AXQU;0DJH2	zinc finger protein (C2H2 type) 276 [Source:MGI Symbol;Acc:MGI:1888495]	57247	Q8CE64
ENSMUSG00000036452	196.002	220.865	171.139	0.774859	-0.367994	0.0291088	0.905278	Nodiff	18	39126198	39509337	+	9723	Arhgap26	GO:0005096;GO:0005096;GO:0005096;GO:0005515;GO:0005543;GO:0005543;GO:0005737;GO:0005856;GO:0005925;GO:0007165;GO:0030036;GO:0030054;GO:0043547;GO:0051056;GO:0005096;GO:0005096;GO:0005856;GO:0005925;GO:0007165;GO:0030036;GO:0030054;GO:0043547;GO:0051056;GO:0005096;GO:0005096;GO:0005856;GO:0005925;GO:0007165;GO:0030036;GO:0030054;GO:0043547;GO:0051056;GO:0005096;GO:0005856;GO:0005925;GO:0007165;GO:…	K20071	-	T	130MU;0DFHS;1AVMT;09U81;18WMZ;0UK5P;0V575;KOG1451;1CQ7M	Rho GTPase activating protein 26 [Source:MGI Symbol;Acc:MGI:1918552]	71302	Q6ZQ82;Q9D0J3;Q3U860
ENSMUSG00000056234	1815.47	1634.6	1996.33	1.2213	0.288417	0.0291175	0.905278	Nodiff	14	31881822	31901812	+	9365	Ncoa4	GO:0003674;GO:0003713;GO:0005739;GO:0006622;GO:0006879;GO:0006879;GO:0009725;GO:0009725;GO:0044754;GO:0045893;GO:0003674;GO:0003713;GO:0005739;GO:0006622;GO:0006879;GO:0006879;GO:0009725;GO:0044754;GO:0045893;GO:0003674;GO:0003713;GO:0005739;GO:0006622;GO:0006879;GO:0006879;GO:0009725;GO:0044754;GO:0045893;GO:0003674;GO:0003713;GO:0005739;GO:0006622;GO:0006879;GO:0006879;GO:0009725;GO:0044754;GO:…	K09289	-	K	0UJW7;0IHT6;1390C;0DNJE;1CXGN;0VBUJ;18WIR;1ATGF;0A0Y6	nuclear receptor coactivator 4 [Source:MGI Symbol;Acc:MGI:1350932]	27057	Q5U4H9
ENSMUSG00000092074	68.4887	56.3453	80.632	1.43103	0.517057	0.0291376	0.905278	Nodiff	17	6356615	6367775	-	4267	Dynlt1a	GO:0005868;GO:0005881;GO:0008022;GO:0008150;GO:0030027;GO:0042802;GO:0043025;GO:0044295;GO:0099503;GO:0000132;GO:0001917;GO:0003774;GO:0005515;GO:0005515;GO:0005515;GO:0005737;GO:0005794;GO:0005794;GO:0005819;GO:0005856;GO:0005868;GO:0005868;GO:0005874;GO:0005881;GO:0007049;GO:0007399;GO:0008022;GO:0008277;GO:0010976;GO:0030027;GO:0030286;GO:0030426;GO:0030742;GO:0031681;GO:0042802;GO:0043025;GO:…	K10420	-	N	0VICP;0UVM9;19651;KOG4081;1D3ND;13SR6;0DUAS;0A7HX;1B5XX	dynein light chain Tctex-type 1A [Source:MGI Symbol;Acc:MGI:3807506]	100310872	P51807
ENSMUSG00000033149	1173.81	1291.65	1055.96	0.817527	-0.290662	0.0291687	0.905278	Nodiff	16	45566606	45773961	-	7577	Phldb2	GO:0000226;GO:0005737;GO:0005829;GO:0005886;GO:0005925;GO:0010470;GO:0010717;GO:0016020;GO:0031252;GO:0045111;GO:0045180;GO:0045180;GO:0045184;GO:0051497;GO:0051895;GO:0070507;GO:0070507;GO:1903690;GO:1904261;GO:0000226;GO:0000226;GO:0005737;GO:0005829;GO:0005829;GO:0005886;GO:0005886;GO:0005925;GO:0005925;GO:0010470;GO:0010470;GO:0010717;GO:0010717;GO:0016020;GO:0031252;GO:0031252;GO:0045111;GO:…	K23794	-	Z	1CRA2;12SJQ;0IFMW;0V6B0;18ZIE;09VBQ;1AT6P;0UJUR;0DGK7	pleckstrin homology like domain, family B, member 2 [Source:MGI Symbol;Acc:MGI:2444981]	208177	Q8K1N2
ENSMUSG00000024691	295.724	261.22	330.228	1.26418	0.338197	0.0292796	0.90709	Nodiff	19	12523104	12567132	+	4125	Fam111a	GO:0000785;GO:0000785;GO:0000785;GO:0001650;GO:0003677;GO:0003697;GO:0003697;GO:0005634;GO:0005634;GO:0005634;GO:0005654;GO:0005694;GO:0005737;GO:0005737;GO:0006260;GO:0006260;GO:0006260;GO:0006281;GO:0006508;GO:0006508;GO:0006974;GO:0006974;GO:0008233;GO:0016540;GO:0016540;GO:0016787;GO:0031297;GO:0031297;GO:0045071;GO:0106300;GO:0106300;GO:0000785;GO:0000785;GO:0000785;GO:0001650;GO:0003677;GO:…	K24274	-	S	13JFJ;1B2RK;0IH7H;1D13I;0DS2W;0VFF8;0A4K3;0US46;18YS0	family with sequence similarity 111, member A [Source:MGI Symbol;Acc:MGI:1915508]	107373	Q9D2L9
ENSMUSG00000070034	128.022	110.044	146.001	1.32675	0.407898	0.0294729	0.91144	Nodiff	1	85504620	85526538	-	6781	Sp110	GO:0000981;GO:0002376;GO:0003677;GO:0003677;GO:0005634;GO:0005634;GO:0005634;GO:0005654;GO:0006357;GO:0006915;GO:0009617;GO:0043065;GO:0045087;	K24503	-	O;K	KOG2177;0UM76;0DIN3;09XAP;193WH;1CTCZ;0V891;13QZ7;1AVSY	Sp110 nuclear body protein [Source:MGI Symbol;Acc:MGI:1923364]	109032	Q8BVK9
ENSMUSG00000048445	31.4322	38.8869	23.9776	0.616598	-0.697597	0.029716	0.917315	Nodiff	11	120717355	120823698	-	3743	Ccdc57	GO:0000086;GO:0000086;GO:0003674;GO:0005813;GO:0005813;GO:0005814;GO:0005814;GO:0005876;GO:0005876;GO:0007020;GO:0007020;GO:0007099;GO:0007099;GO:0034451;GO:0034451;GO:0045931;GO:0045931;GO:0060271;GO:0060271;	-	-	S	0A4HT;0UPDY;1D19Q;0DS0R;191HV;0IJ7V;13HWB;1B3NA;0VFCX	coiled-coil domain containing 57 [Source:MGI Symbol;Acc:MGI:1918526]	71276	Q6PHN1
ENSMUSG00000048758	1885.53	1455.11	2315.95	1.59159	0.670471	0.0300368	0.925564	Nodiff	9	106306653	106308767	+	1126	Rpl29	GO:0002181;GO:0003735;GO:0003735;GO:0003735;GO:0005840;GO:0005840;GO:0005840;GO:0006412;GO:0006412;GO:0008201;GO:0008283;GO:0019898;GO:0022625;GO:0022625;GO:0022626;GO:0031589;GO:0035264;GO:0042788;GO:0045202;GO:0002181;GO:0003735;GO:0003735;GO:0003735;GO:0005840;GO:0005840;GO:0005840;GO:0006412;GO:0006412;GO:0008201;GO:0008283;GO:0019898;GO:0022625;GO:0022625;GO:0022626;GO:0031589;GO:0035264;GO:…	K02905	-	J	0DTWM;1D3EG;13W61;0VM9A;1B5T3;0AABE;KOG3504;0UV2S;0DTWM;1D3EG;13W61;0VM9A;1B5T3;0AABE;KOG3504;0UV2S	ribosomal protein L29 [Source:MGI Symbol;Acc:MGI:99687]	19944	P47915;Q5M8M8
ENSMUSG00000026158	307.796	251.909	363.683	1.44371	0.52978	0.030196	0.927307	Nodiff	1	23405505	23436853	-	8109	Ogfrl1	GO:0004985;GO:0005575;GO:0008150;GO:0016020;GO:0038003;GO:0038023;GO:0004985;GO:0016020;GO:0038003;GO:0038023;	-	-	K	09WNP;18WYM;12R0H;0DJC0;0UN1N;1CU47;1AXHX;0V8WT;0IH5X	opioid growth factor receptor-like 1 [Source:MGI Symbol;Acc:MGI:1917405]	70155	Q8VE52
ENSMUSG00000016283	22.5409	13.9792	31.1025	2.22491	1.15375	0.00211698	0.243537	Up Regulation	17	37791742	37794443	-	1551	H2-M2	GO:0002476;GO:0005615;GO:0009897;GO:0009986;GO:0016020;GO:0016021;GO:0002476;GO:0005615;GO:0009897;GO:0009986;GO:0016020;GO:0016021;	K06751	-	-	-	histocompatibility 2, M region locus 2 [Source:MGI Symbol;Acc:MGI:95914]	14990	Q6W9L1
ENSMUSG00000031596	7756.14	6551.21	8961.06	1.36785	0.451909	0.0302546	0.927307	Nodiff	8	41315433	41375345	+	9135	Slc7a2	GO:0000064;GO:0002537;GO:0005289;GO:0005292;GO:0005886;GO:0005886;GO:0005886;GO:0006809;GO:0006865;GO:0006865;GO:0006865;GO:0015171;GO:0015171;GO:0015179;GO:0015181;GO:0015181;GO:0015189;GO:0015807;GO:0015809;GO:0016020;GO:0016020;GO:0016021;GO:0016021;GO:0016021;GO:0022857;GO:0030054;GO:0042116;GO:0043030;GO:0050727;GO:0055085;GO:0061459;GO:0089718;GO:0097627;GO:0097638;GO:0097638;GO:0097639;GO:…	K13864	-	E	0V5II;1AV9P;09UJB;0UHNX;18YYY;1CQRW;12QK9;0DG2D;KOG1286	solute carrier family 7 (cationic amino acid transporter, y+ system), member 2 [Source:MGI Symbol;Acc:MGI:99828]	11988	P18581
ENSMUSG00000028410	4252.71	3752.42	4753.01	1.26665	0.341019	0.0305773	0.935536	Nodiff	4	40722150	40737149	+	8629	Dnaja1	GO:0001664;GO:0001671;GO:0001671;GO:0005515;GO:0005524;GO:0005634;GO:0005737;GO:0005739;GO:0005783;GO:0005829;GO:0005829;GO:0006457;GO:0007283;GO:0009408;GO:0015630;GO:0016020;GO:0016020;GO:0030317;GO:0030521;GO:0030544;GO:0030544;GO:0030957;GO:0031072;GO:0031397;GO:0031625;GO:0032781;GO:0042769;GO:0043065;GO:0043065;GO:0043066;GO:0043066;GO:0043231;GO:0043508;GO:0043508;GO:0046872;GO:0048471;GO:…	K09502	-	O	0DM9W;0V62A;12NR7;KOG0712;1B58U;18WZT;0UUMQ;09UMX;1CW4Z	DnaJ heat shock protein family (Hsp40) member A1 [Source:MGI Symbol;Acc:MGI:1270129]	15502	P63037;Q5NTY0
ENSMUSG00000029729	537.069	480.273	593.865	1.23652	0.306282	0.0306419	0.935852	Nodiff	5	138083346	138106084	+	8541	Zkscan1	GO:0000785;GO:0000978;GO:0000981;GO:0003677;GO:0005634;GO:0006355;GO:0006357;GO:0046872;GO:0000785;GO:0000978;GO:0000981;GO:0003677;GO:0005634;GO:0006355;GO:0006357;GO:0046872;GO:0000785;GO:0000978;GO:0000981;GO:0003677;GO:0005634;GO:0006355;GO:0006357;GO:0046872;GO:0000785;GO:0000978;GO:0000981;GO:0003677;GO:0005634;GO:0006355;GO:0006357;GO:0046872;	K09229	-	K	1B1SJ;18TVB;0UTF9;0VDDX;KOG1721;09UH8;1CZ6S;13NIU;0DQ5H	zinc finger with KRAB and SCAN domains 1 [Source:MGI Symbol;Acc:MGI:1921820]	74570	Q8BGS3
ENSMUSG00000029512	1520.72	1368.92	1672.51	1.22177	0.28897	0.0308085	0.939277	Nodiff	5	110932354	110957963	-	6488	Ulk1	GO:0000166;GO:0004672;GO:0004674;GO:0004674;GO:0005524;GO:0005524;GO:0006468;GO:0006914;GO:0007165;GO:0007409;GO:0016301;GO:0016310;GO:0016740;GO:0034045;GO:0042594;GO:0046777;GO:0048675;GO:0075044;GO:0106310;GO:0106311;GO:0000166;GO:0004672;GO:0004674;GO:0004674;GO:0005524;GO:0005524;GO:0006468;GO:0006914;GO:0007165;GO:0007409;GO:0016301;GO:0016310;GO:0016740;GO:0030424;GO:0031102;GO:0031175;GO:…	K21357	EC:2.7.11.1	T	1CSQJ;12Q25;0V7NP;0UKC2;1AXNX;KOG0595;09WQ6;18YMS;0DHZX	unc-51 like kinase 1 [Source:MGI Symbol;Acc:MGI:1270126]	22241	O70405;A0A0R4J0B3
ENSMUSG00000036896	2540.61	2305.4	2775.81	1.20405	0.267889	0.0309499	0.940231	Nodiff	4	136617115	136620376	-	1931	C1qc	GO:0002376;GO:0005576;GO:0005581;GO:0005615;GO:0006958;GO:0030853;GO:0030853;GO:0045087;GO:0045202;GO:0045202;GO:0045650;GO:0045650;GO:0098794;GO:0098883;	K03988	-	W	13Q2U;1CXM2;0DNPQ;1B0KS;0A160;0IWVM;0US0W;0VC23	complement component 1, q subcomponent, C chain [Source:MGI Symbol;Acc:MGI:88225]	12262	Q02105
ENSMUSG00000003206	14.704	9.12453	20.2836	2.22297	1.15249	0.0156112	0.68897	Up Regulation	17	56259640	56264022	+	1154	Ebi3	GO:0004896;GO:0004896;GO:0004896;GO:0005125;GO:0005515;GO:0005515;GO:0005576;GO:0005615;GO:0009897;GO:0016020;GO:0017046;GO:0019221;GO:0019221;GO:0019955;GO:0033210;GO:0042098;GO:0043235;GO:0045523;	K24476	-	W	1CWMR;0UQZQ;0A060;0VB23;13S8D;192TT;1B59Y;0DMS3;0IX61	Epstein-Barr virus induced gene 3 [Source:MGI Symbol;Acc:MGI:1354171]	50498	O35228;Q3U1K3
ENSMUSG00000066357	208.536	233.073	183.999	0.789447	-0.341085	0.0310414	0.940231	Nodiff	9	108449510	108455938	-	4163	Wdr6	GO:0005737;GO:0005737;GO:0005829;GO:0005829;GO:0005886;GO:0005886;GO:0007049;GO:0007050;GO:0008180;GO:0008285;GO:0010507;GO:0032991;GO:0032991;GO:0043560;GO:0043560;	K24737	-	S;O	0DNW4;191PB;KOG0974;1CXTJ;0VC42;12TH7;1AU6B;0UT14;0A18D	WD repeat domain 6 [Source:MGI Symbol;Acc:MGI:1930140]	83669	Q99ME2
ENSMUSG00000047904	67.8707	79.1888	56.5527	0.71415	-0.4857	0.0311626	0.940231	Nodiff	11	113510168	113516854	+	2143	Sstr2	GO:0004930;GO:0004930;GO:0004930;GO:0004994;GO:0004994;GO:0004994;GO:0004994;GO:0005737;GO:0005737;GO:0005737;GO:0005829;GO:0005829;GO:0005886;GO:0005886;GO:0005886;GO:0005887;GO:0006937;GO:0006937;GO:0007165;GO:0007186;GO:0007186;GO:0007186;GO:0007193;GO:0007218;GO:0007218;GO:0007283;GO:0016020;GO:0016020;GO:0016021;GO:0016021;GO:0021549;GO:0030165;GO:0030165;GO:0030165;GO:0030432;GO:0030432;GO:…	K04218	-	T	KOG3656;0V655;0DGEK;13JMY;0US2Z;190EI;09V5H;1AZTQ;1CR43	somatostatin receptor 2 [Source:MGI Symbol;Acc:MGI:98328]	20606	P30875
ENSMUSG00000034037	184.499	161.468	207.529	1.28526	0.362061	0.0311682	0.940231	Nodiff	6	91955859	92052985	+	6292	Fgd5	GO:0005085;GO:0005737;GO:0005856;GO:0005886;GO:0046872;GO:0046872;GO:0050790;GO:0005085;GO:0005737;GO:0005856;GO:0046872;GO:0046872;GO:0050790;	K05724	-	T	0UK77;09UWA;0DJI1;1CQVA;12QZI;KOG4424;0V5VY;1AVPR;18XW4	FYVE, RhoGEF and PH domain containing 5 [Source:MGI Symbol;Acc:MGI:2443369]	232237	Q80UZ0;E9QKY4
ENSMUSG00000030217	126.672	97.8339	155.51	1.58953	0.6686	0.0311926	0.940231	Nodiff	6	136825449	136834731	-	2517	Art4	GO:0003950;GO:0003956;GO:0003956;GO:0005575;GO:0005886;GO:0006471;GO:0016020;GO:0016021;GO:0016740;GO:0016757;GO:0018120;GO:0031225;GO:0106274;GO:0106275;	K06717	EC:2.4.2.31	G	1ARTE;1CPKQ;0V4JH;18XU5;09TKG;0DEX5;0IFER;13MPG;0UFZI	ADP-ribosyltransferase 4 [Source:MGI Symbol;Acc:MGI:1202710]	109978	Q9CRA0
ENSMUSG00000029752	90.8919	105.198	76.5862	0.728023	-0.457945	0.0312212	0.940231	Nodiff	6	7675169	7693254	-	2735	Asns	GO:0000166;GO:0001889;GO:0004066;GO:0004066;GO:0004066;GO:0004066;GO:0004066;GO:0005524;GO:0005829;GO:0005829;GO:0006520;GO:0006529;GO:0006529;GO:0006529;GO:0006529;GO:0006529;GO:0006541;GO:0008652;GO:0009416;GO:0009612;GO:0009636;GO:0016874;GO:0031427;GO:0031667;GO:0032354;GO:0032870;GO:0042149;GO:0042149;GO:0042802;GO:0042802;GO:0043066;GO:0043200;GO:0045931;GO:0070981;GO:0000166;GO:0004066;GO:…	K01953	EC:6.3.5.4	E	0UI68;09Z7C;1B2RW;KOG0571;12TZU;0DMGE;1CWBS;1910F;0V5NA	asparagine synthetase [Source:MGI Symbol;Acc:MGI:1350929]	27053	Q61024
ENSMUSG00000019779	141.706	161.593	121.819	0.753867	-0.407618	0.0313091	0.941235	Nodiff	10	34359395	34487274	+	5256	Frk	GO:0000122;GO:0000122;GO:0000166;GO:0004672;GO:0004713;GO:0004713;GO:0004713;GO:0004713;GO:0004715;GO:0004715;GO:0005102;GO:0005524;GO:0005524;GO:0005634;GO:0005654;GO:0005654;GO:0005737;GO:0005829;GO:0005829;GO:0005886;GO:0005886;GO:0006468;GO:0007169;GO:0016301;GO:0016310;GO:0016740;GO:0030154;GO:0030154;GO:0031234;GO:0038083;GO:0042127;GO:0045087;GO:0000122;GO:0000166;GO:0004672;GO:0004713;GO:…	K08892	EC:2.7.10.2	T	09UFI;0DIRG;1AWTY;12R0Y;1CTGI;KOG0197;0UGHP;18ZH5;0V649	fyn-related kinase [Source:MGI Symbol;Acc:MGI:103265]	14302	Q922K9
ENSMUSG00000055044	620.825	688.159	553.49	0.804306	-0.314184	0.0314948	0.941422	Nodiff	19	40209617	40260286	-	5260	Pdlim1	GO:0001666;GO:0001725;GO:0001725;GO:0001725;GO:0001725;GO:0003713;GO:0003779;GO:0003779;GO:0003779;GO:0005515;GO:0005667;GO:0005737;GO:0005737;GO:0005737;GO:0005737;GO:0005856;GO:0005856;GO:0005856;GO:0005856;GO:0005912;GO:0006357;GO:0007507;GO:0010761;GO:0010761;GO:0015629;GO:0015629;GO:0030011;GO:0030011;GO:0030018;GO:0030018;GO:0030018;GO:0030018;GO:0030018;GO:0030036;GO:0030036;GO:0030036;GO:…	K23353	-	Z;T	1AU0J;0V87K;KOG1703;13CT0;1CTB9;0UM5E;195TH;09X91;0DIKF	PDZ and LIM domain 1 (elfin) [Source:MGI Symbol;Acc:MGI:1860611]	54132	O70400
ENSMUSG00000048480	2.08128	3.75753	0.405036	0.107793	-3.21366	0.0315165	0.941422	Down Regulation	1	74230944	74233790	-	1491	Cxcr1	GO:0004918;GO:0004918;GO:0004930;GO:0004930;GO:0005886;GO:0006935;GO:0006935;GO:0006955;GO:0007165;GO:0007166;GO:0007166;GO:0007186;GO:0007186;GO:0007204;GO:0009897;GO:0016020;GO:0016021;GO:0016021;GO:0016493;GO:0016494;GO:0019722;GO:0019957;GO:0019959;GO:0019959;GO:0030593;GO:0031623;GO:0031623;GO:0038112;GO:0060326;GO:0070098;GO:0004918;GO:0004930;GO:0004930;GO:0005886;GO:0006935;GO:0006935;GO:…	K04175	-	-	-	chemokine (C-X-C motif) receptor 1 [Source:MGI Symbol;Acc:MGI:2448715]	227288	Q810W6
ENSMUSG00000000244	33.0859	20.5478	45.624	2.22039	1.15081	0.000310656	0.0788335	Up Regulation	7	142558783	142573381	+	6234	Tspan32	GO:0003674;GO:0003674;GO:0005887;GO:0007010;GO:0007229;GO:0007596;GO:0007599;GO:0008285;GO:0009986;GO:0016020;GO:0016021;GO:0016021;GO:0030886;GO:0042832;GO:0050688;GO:0051604;GO:0070442;GO:0070527;GO:0072659;GO:0016020;GO:0016021;GO:0016020;GO:0016021;GO:0016021;GO:0016020;GO:0016021;GO:0016020;GO:0016021;GO:0016021;GO:0016020;GO:0016021;GO:0016021;GO:0016020;GO:0016021;GO:0016021;	K17359	-	T;U	0UIFY;13RRS;0VG53;0IY3A;0A59J;0DSMD;1B50B;18U8D;1D1RB	tetraspanin 32 [Source:MGI Symbol;Acc:MGI:1350360]	27027	Q9JHH2
ENSMUSG00000059908	35478.3	31033.2	39923.3	1.28647	0.363418	0.0315335	0.941422	Nodiff	6	121815500	121866016	+	5770	Mug1	GO:0002020;GO:0004866;GO:0004866;GO:0004867;GO:0005576;GO:0005576;GO:0005615;GO:0007566;GO:0010466;GO:0010951;GO:0030414;	-	-	O	0WFN1;0IMYI;13B74;0B39T	murinoglobulin 1 [Source:MGI Symbol;Acc:MGI:99837]	17836	P28665
ENSMUSG00000098488	3.42545	5.62981	1.22109	0.216896	-2.20492	0.0318555	0.949394	Down Regulation	2	119863898	119873511	+	5831	Pla2g4b	GO:0004620;GO:0004623;GO:0005509;GO:0005737;GO:0005829;GO:0006629;GO:0009395;GO:0016042;GO:0016787;GO:0046872;GO:0102567;GO:0102568;	K16342	EC:3.1.1.4	T;I;U	18SAT;0DH2V;1B31R;KOG1325;KOG1028;1CRT2;12TZQ;09VUK;0V6TA;0UMES	phospholipase A2, group IVB (cytosolic) [Source:MGI Symbol;Acc:MGI:2384819]	211429	P0C871;Q06G06;B7ZCM8
ENSMUSG00000044206	1280.29	1082.69	1477.88	1.36501	0.44891	0.0320922	0.954451	Nodiff	X	95290809	95337044	-	1484	Vsig4	GO:0001851;GO:0001851;GO:0016020;GO:0016021;GO:0032703;GO:0032703;GO:0032703;GO:0032991;GO:0042130;GO:0042130;GO:0042130;GO:0043031;GO:0045957;GO:0045957;	K19822	-	U	196YV;0B1DN;0WDZ6;0JGUM;1497I;1DDJY;1BAFE;0E6MS;0V1UT	V-set and immunoglobulin domain containing 4 [Source:MGI Symbol;Acc:MGI:2679720]	278180	F6TUL9
ENSMUSG00000048865	339.658	300.547	378.768	1.26026	0.333725	0.0321477	0.954451	Nodiff	1	171216522	171237866	+	8591	Arhgap30	GO:0007165;GO:0043231;	K20645	-	T	13CE5;19752;0B412;0E81Q;0IPFR;0WGGA;1BAWK;1DF10;0V302	Rho GTPase activating protein 30 [Source:MGI Symbol;Acc:MGI:2684948]	226652	Q640N3;E9QMX7
ENSMUSG00000050921	15.9459	9.93569	21.9561	2.20982	1.14393	0.0118958	0.622031	Up Regulation	X	106132098	106148580	+	2982	P2ry10	GO:0004930;GO:0004930;GO:0007186;GO:0007186;GO:0016020;GO:0016021;GO:0016021;GO:0035589;GO:0045028;GO:0004930;GO:0004930;GO:0004930;GO:0005886;GO:0005887;GO:0007165;GO:0007186;GO:0007186;GO:0016020;GO:0016021;GO:0016021;GO:0035025;GO:0035589;GO:0045028;GO:0051482;GO:0004930;GO:0004930;GO:0004930;GO:0005886;GO:0005887;GO:0007165;GO:0007186;GO:0007186;GO:0016020;GO:0016021;GO:0016021;GO:0035025;GO:…	K04274	-	T	12TXT;1ASN9;1CRS1;0IHMZ;0V6S9;0UHVS;0DH1U;09VTH;18TJ4	purinergic receptor P2Y, G-protein coupled 10 [Source:MGI Symbol;Acc:MGI:1926076]	78826	Q8BFU7
ENSMUSG00000035877	1094.79	985.78	1203.8	1.22116	0.288255	0.0322593	0.954451	Nodiff	2	160590628	160714918	-	13259	Zhx3	GO:0000122;GO:0000122;GO:0000977;GO:0000977;GO:0000981;GO:0000981;GO:0000981;GO:0003677;GO:0003677;GO:0003700;GO:0003700;GO:0003700;GO:0005515;GO:0005634;GO:0005634;GO:0005634;GO:0005634;GO:0005634;GO:0005654;GO:0005654;GO:0005938;GO:0006357;GO:0030154;GO:0042803;GO:0042803;GO:0042803;GO:0045669;GO:0045669;GO:0045669;GO:0045892;GO:0045892;GO:0045892;GO:0046872;GO:0046982;GO:0046982;GO:0046982;GO:…	-	-	K	13KXP;0UFNS;0IHET;18XBH;0DJ6M;09X5D;1B2TG;1CTYI;0V8S2	zinc fingers and homeoboxes 3 [Source:MGI Symbol;Acc:MGI:2444772]	320799	Q8C0Q2;Q3UPQ8
ENSMUSG00000025165	68.1282	80.0001	56.2563	0.703203	-0.507988	0.0323018	0.954451	Nodiff	11	120958233	120972046	-	1692	Sectm1a	GO:0005125;GO:0006955;GO:0007165;GO:0016020;GO:0016021;GO:0005125;GO:0006955;GO:0007165;GO:0005125;GO:0006955;GO:0007165;GO:0005125;GO:0006955;GO:0007165;	-	-	O;T	0A9IS;0DVRB;147FV;0VKS2;0JFYD;1B6Q8;1D505;193QS;0UWC8	secreted and transmembrane 1A [Source:MGI Symbol;Acc:MGI:2384805]	209588	A2ABP9
ENSMUSG00000035778	258.985	227.943	290.027	1.27236	0.34751	0.0324549	0.957336	Nodiff	2	35290191	35353243	-	4709	Ggta1	GO:0005975;GO:0016020;GO:0016020;GO:0016021;GO:0016758;GO:0005794;GO:0005794;GO:0005975;GO:0006486;GO:0016020;GO:0016020;GO:0016021;GO:0016740;GO:0016757;GO:0016757;GO:0016758;GO:0030259;GO:0031982;GO:0031985;GO:0031985;GO:0032580;GO:0033580;GO:0033580;GO:0046872;GO:0047276;GO:0005975;GO:0016020;GO:0016020;GO:0016021;GO:0016758;GO:0005975;GO:0016020;GO:0016020;GO:0016021;GO:0016758;GO:0031985;GO:…	K00743	EC:2.4.1.87	G	12TQU;0V7AU;1AV93;09WCE;0DHMS;1CSC7;191QU;0UJV3;0IHE7	glycoprotein galactosyltransferase alpha 1, 3 [Source:MGI Symbol;Acc:MGI:95704]	14594	P23336;Q9DBU1;Q3TXW0
ENSMUSG00000030560	3345.33	3042.31	3648.35	1.1992	0.262075	0.032533	0.958003	Nodiff	7	87927293	87960096	+	5808	Ctsc	GO:0001913;GO:0004197;GO:0004252;GO:0005615;GO:0005654;GO:0005654;GO:0005737;GO:0005764;GO:0005764;GO:0005764;GO:0005764;GO:0005783;GO:0005783;GO:0005794;GO:0005794;GO:0005813;GO:0005813;GO:0006508;GO:0006508;GO:0006508;GO:0006508;GO:0006508;GO:0006915;GO:0007568;GO:0008233;GO:0008234;GO:0008234;GO:0008234;GO:0008234;GO:0010033;GO:0010033;GO:0016505;GO:0016787;GO:0019902;GO:0019902;GO:0031404;GO:…	K01275	EC:3.4.14.1	O	0DGZK;0UIZ9;12PF9;18SFA;KOG1543;1AVFG;1CRPV;09VR1;0V6Q1	cathepsin C [Source:MGI Symbol;Acc:MGI:109553]	13032	P97821;Q3UBY5;Q8BQL3
ENSMUSG00000026473	1831.42	1656.61	2006.24	1.21105	0.276258	0.0330775	0.972378	Nodiff	1	153775690	153785469	+	3782	Glul	GO:0000166;GO:0000287;GO:0000287;GO:0001525;GO:0003824;GO:0004356;GO:0004356;GO:0004356;GO:0004356;GO:0004356;GO:0005515;GO:0005515;GO:0005524;GO:0005524;GO:0005524;GO:0005737;GO:0005737;GO:0005737;GO:0005737;GO:0005739;GO:0005739;GO:0005783;GO:0005791;GO:0005791;GO:0005829;GO:0005829;GO:0005886;GO:0005886;GO:0006536;GO:0006536;GO:0006542;GO:0006542;GO:0006542;GO:0006542;GO:0006807;GO:0008283;GO:…	K01915	EC:6.3.1.2	H;E	0DN60;1AU8U;KOG0683;12PQ6;0VBF6;1CX2K;0UIRK;18VA4;09UE5	glutamate-ammonia ligase (glutamine synthetase) [Source:MGI Symbol;Acc:MGI:95739]	14645	P15105
ENSMUSG00000032754	1186.34	1051.27	1321.42	1.25698	0.329964	0.0332615	0.972641	Nodiff	5	120649233	120672089	+	3463	Slc8b1	GO:0005432;GO:0005432;GO:0005432;GO:0005739;GO:0005739;GO:0005739;GO:0005739;GO:0005743;GO:0005743;GO:0005743;GO:0005886;GO:0005886;GO:0006811;GO:0006812;GO:0006814;GO:0006816;GO:0006851;GO:0006851;GO:0006874;GO:0008324;GO:0015297;GO:0016020;GO:0016020;GO:0016021;GO:0016021;GO:0030061;GO:0030061;GO:0030061;GO:0032592;GO:0032592;GO:0035725;GO:0042383;GO:0042383;GO:0042593;GO:0042593;GO:0042802;GO:…	K13754	-	P	0VCS5;0DPIS;18WTG;0UN4C;13JXP;1ATUF;0A0GN;1CYHD;KOG2399	solute carrier family 8 (sodium/lithium/calcium exchanger), member B1 [Source:MGI Symbol;Acc:MGI:2180781]	170756	Q925Q3
ENSMUSG00000025930	13.6932	8.5475	18.8389	2.20402	1.14014	0.0148296	0.675307	Up Regulation	1	14823570	14826216	-	2546	Msc	GO:0000122;GO:0000785;GO:0000977;GO:0000978;GO:0000978;GO:0000978;GO:0000981;GO:0001227;GO:0003677;GO:0005634;GO:0005634;GO:0005654;GO:0005654;GO:0006357;GO:0007519;GO:0014707;GO:0032502;GO:0046983;GO:0060021;GO:0060539;GO:1990830;GO:1990837;GO:1990837;	K09072	-	K	1D1K7;KOG4029;1AZGS;0UIAG;13QG2;0DPJ1;0VDC4;0A4V3;192QZ	musculin [Source:MGI Symbol;Acc:MGI:1333884]	17681	O88940
ENSMUSG00000027639	767.383	689.87	844.895	1.22472	0.292448	0.0333083	0.972641	Nodiff	2	156939453	156977185	-	9150	Samhd1	GO:0000166;GO:0000724;GO:0000724;GO:0000724;GO:0002376;GO:0003676;GO:0003676;GO:0003676;GO:0003697;GO:0003697;GO:0003697;GO:0003723;GO:0003723;GO:0003723;GO:0003824;GO:0004540;GO:0005525;GO:0005634;GO:0005634;GO:0005634;GO:0005634;GO:0005654;GO:0005654;GO:0005694;GO:0005886;GO:0005886;GO:0006203;GO:0006203;GO:0006203;GO:0006203;GO:0006260;GO:0006281;GO:0006974;GO:0006974;GO:0006974;GO:0008152;GO:…	K22544	EC:3.1.5.-	A;S;L	1CS5P;12RXY;0DHFI;1AV3J;09W6A;18TBT;0V74K;0UJIH;KOG2681	SAM domain and HD domain, 1 [Source:MGI Symbol;Acc:MGI:1927468]	56045	Q60710
ENSMUSG00000025701	21.6786	14.6354	28.7218	1.96249	0.972683	0.0333474	0.972641	Nodiff	6	116387038	116438139	-	4106	Alox5	GO:0001937;GO:0002232;GO:0002232;GO:0002232;GO:0002523;GO:0002526;GO:0002540;GO:0004051;GO:0004051;GO:0004051;GO:0004051;GO:0005506;GO:0005506;GO:0005506;GO:0005506;GO:0005515;GO:0005634;GO:0005634;GO:0005635;GO:0005635;GO:0005635;GO:0005635;GO:0005641;GO:0005641;GO:0005641;GO:0005654;GO:0005654;GO:0005737;GO:0005737;GO:0005829;GO:0005829;GO:0005829;GO:0006691;GO:0006954;GO:0006959;GO:0016020;GO:…	K00461	EC:1.13.11.34	S;C;E	0IF0U;0V7PZ;0DI18;0UNF7;12Q31;09WRK;18WWF;1CZ36;1ARGU	arachidonate 5-lipoxygenase [Source:MGI Symbol;Acc:MGI:87999]	11689	P48999
ENSMUSG00000038366	2431.28	2661.21	2201.36	0.827201	-0.27369	0.0333683	0.972641	Nodiff	11	97689826	97729590	+	6495	Lasp1	GO:0003779;GO:0005515;GO:0005737;GO:0005737;GO:0005737;GO:0005856;GO:0005925;GO:0005925;GO:0005938;GO:0006811;GO:0006811;GO:0006811;GO:0015075;GO:0015075;GO:0015075;GO:0030864;GO:0030864;GO:0030864;GO:0034220;GO:0046872;GO:0051015;GO:0051015;	K24420	-	Z	KOG1702;0UJ8X;18X95;0A33Z;0VDYX;0DQRG;1AURX;13IFU;1CZUT	LIM and SH3 protein 1 [Source:MGI Symbol;Acc:MGI:109656]	16796	Q61792;Q543N3
ENSMUSG00000001507	207.987	236.05	179.924	0.762227	-0.391707	0.0334252	0.972656	Nodiff	11	94935300	94967627	-	5710	Itga3	GO:0001764;GO:0001968;GO:0002020;GO:0005178;GO:0005515;GO:0005515;GO:0005518;GO:0005886;GO:0005886;GO:0007155;GO:0007155;GO:0007155;GO:0007229;GO:0007613;GO:0008305;GO:0009897;GO:0009986;GO:0010628;GO:0010634;GO:0010811;GO:0010976;GO:0016020;GO:0016021;GO:0016323;GO:0017015;GO:0019904;GO:0030054;GO:0030111;GO:0030324;GO:0030426;GO:0030510;GO:0031345;GO:0031527;GO:0031527;GO:0034667;GO:0035024;GO:…	K06482	-	W	1DEZE;0WGDN;13CAY;0E7ZZ;1974H;0B3YJ;1BAVP;0IPB6;0V2YZ	integrin alpha 3 [Source:MGI Symbol;Acc:MGI:96602]	16400	Q62470
ENSMUSG00000014329	265.426	297.104	233.747	0.786751	-0.346021	0.0337384	0.979006	Nodiff	10	70758662	70995530	-	7441	Bicc1	GO:0001822;GO:0003676;GO:0003723;GO:0003723;GO:0003723;GO:0005515;GO:0005515;GO:0005737;GO:0005737;GO:0007275;GO:0007368;GO:0007507;GO:0090090;GO:0090090;GO:0001822;GO:0003676;GO:0003723;GO:0003723;GO:0003723;GO:0005515;GO:0005515;GO:0005737;GO:0005737;GO:0007275;GO:0007368;GO:0007507;GO:0090090;GO:0003676;GO:0003723;GO:0003723;GO:0007275;	K18756	-	A;T;I	09ZM5;KOG4374;0UQWI;18Y79;KOG2208;12S40;0V4BQ;1AX9Q;1CXHE;0DK0F	BicC family RNA binding protein 1 [Source:MGI Symbol;Acc:MGI:1933388]	83675	Q99MQ1
ENSMUSG00000048772	167.974	192.09	143.858	0.748911	-0.417133	0.0337738	0.979006	Nodiff	4	117109148	117125779	+	1713	Tmem53	GO:0003674;GO:0008150;GO:0016020;GO:0016021;GO:0016020;GO:0016021;GO:0003674;GO:0008150;GO:0016020;GO:0016021;GO:0003674;GO:0008150;GO:0016020;GO:0016021;	-	-	S;M	1CUXD;0DK3N;KOG2521;1AZT8;0V9M0;12RC0;09YPB;0UP0E;18VNF	transmembrane protein 53 [Source:MGI Symbol;Acc:MGI:1916027]	68777	Q9D0Z3
ENSMUSG00000026175	10.4783	14.4703	6.48619	0.448241	-1.15765	0.0338136	0.979006	Down Regulation	1	74448535	74474718	+	3551	Vil1	GO:0001726;GO:0001726;GO:0001726;GO:0001951;GO:0003779;GO:0003779;GO:0005509;GO:0005509;GO:0005509;GO:0005509;GO:0005515;GO:0005515;GO:0005546;GO:0005546;GO:0005546;GO:0005546;GO:0005546;GO:0005737;GO:0005737;GO:0005856;GO:0005886;GO:0005886;GO:0005902;GO:0005902;GO:0005902;GO:0005903;GO:0005903;GO:0006915;GO:0007010;GO:0007173;GO:0007173;GO:0007173;GO:0008154;GO:0008360;GO:0008360;GO:0008360;GO:…	K05761	-	Z	KOG0443;12NP9;09UCV;0UPAD;0DIDR;1AYVZ;18VPD;0V56S;1CT45	villin 1 [Source:MGI Symbol;Acc:MGI:98930]	22349	Q62468;Q8CEJ4
ENSMUSG00000040710	83.3068	69.5605	97.053	1.39523	0.480503	0.0339282	0.979357	Nodiff	1	95515407	95595296	-	20091	St8sia4	GO:0000139;GO:0001574;GO:0003828;GO:0003828;GO:0005794;GO:0006486;GO:0006486;GO:0006486;GO:0006486;GO:0006491;GO:0006491;GO:0008373;GO:0009311;GO:0009311;GO:0016020;GO:0016021;GO:0016740;GO:0016757;GO:0097503;GO:0005794;GO:0006486;GO:0008373;GO:0016020;GO:0016021;GO:0016757;GO:0097503;	K06614	EC:2.4.99.-	G	0DMVP;0URB9;0VCR2;0A1PR;13I34;190TN;KOG2692;1B4M3;1CWRB	ST8 alpha-N-acetyl-neuraminide alpha-2,8- sialyltransferase 4 [Source:MGI Symbol;Acc:MGI:106018]	20452	Q64692;Q53WR7;Q6PAS1
ENSMUSG00000051504	43.2903	30.6124	55.9683	1.82829	0.870495	0.0339677	0.979357	Nodiff	7	55417926	55428673	+	3383	Siglech	GO:0005886;GO:0006898;GO:0007155;GO:0009986;GO:0038024;GO:0005886;GO:0006898;GO:0007155;GO:0009986;GO:0016020;GO:0016021;GO:0038024;GO:0005886;GO:0006898;GO:0007155;GO:0009986;GO:0016020;GO:0016021;GO:0038024;GO:0005886;GO:0006898;GO:0007155;GO:0009986;GO:0016020;GO:0016021;GO:0038024;GO:0005886;GO:0006898;GO:0007155;GO:0009986;GO:0038024;GO:0005886;GO:0006898;GO:0007155;GO:0009986;GO:0016020;GO:…	K06473	-	T	09W1I;1B7JH;195HI;0V6ZT;0IJT6;0DHAK;0UJDS;13N43;1CS0N	sialic acid binding Ig-like lectin H [Source:MGI Symbol;Acc:MGI:2443256]	233274	Q4QQK7;G3X9N0;A0A4W8;A0A4X5
ENSMUSG00000021298	17.4686	11.0046	23.9326	2.17478	1.12087	0.0110075	0.608798	Up Regulation	12	112814493	112831848	-	2715	Gpr132	GO:0000082;GO:0000082;GO:0004930;GO:0004930;GO:0004930;GO:0005886;GO:0005887;GO:0007165;GO:0007186;GO:0007186;GO:0010972;GO:0010972;GO:0016020;GO:0016021;GO:0016021;	K08426	-	T	0IKDS;1B1MA;1CX95;0A0QP;1920R;0VBKZ;0DNC1;0UG1P;13M9I	G protein-coupled receptor 132 [Source:MGI Symbol;Acc:MGI:1890220]	56696	Q9Z282
ENSMUSG00000021754	419.183	464.245	374.12	0.805868	-0.311385	0.0341875	0.983231	Nodiff	13	111882962	111945527	-	7447	Map3k1	GO:0000166;GO:0004672;GO:0004672;GO:0005524;GO:0005524;GO:0006468;GO:0008270;GO:0019901;GO:0046872;GO:0071260;GO:0008270;	K04416	EC:2.7.11.25	T	0UFU0;KOG4279;191XY;1CPGP;12T6E;1ARBK;0V9A0;09X0J;0DESW	mitogen-activated protein kinase kinase kinase 1 [Source:MGI Symbol;Acc:MGI:1346872]	26401	F8VQ72
ENSMUSG00000079410	2.47243	4.32506	0.619807	0.143306	-2.80283	0.0344571	0.988683	Down Regulation	14	19392933	19420488	-	1980	Gm2897	-	-	-	-	-	predicted gene 2897 [Source:MGI Symbol;Acc:MGI:3781075]	100040671	K7N6T7
ENSMUSG00000071537	8.73202	12.4128	5.05123	0.406937	-1.29712	0.0344916	0.988683	Down Regulation	6	38602628	38614177	-	3422	Klrg2	GO:0016020;GO:0016021;	-	-	T;V	0DGHC;1CR72;18YEW;KOG4297;0UIAW;140JP;1AV8F;0V68D;09V90	killer cell lectin-like receptor subfamily G, member 2 [Source:MGI Symbol;Acc:MGI:1921503]	74253	G5E8L6
ENSMUSG00000015355	219.7	192.912	246.488	1.27772	0.353573	0.0345743	0.989411	Nodiff	1	171509577	171532826	+	1189	Cd48	GO:0002819;GO:0003823;GO:0038023;GO:0002819;GO:0003823;GO:0005515;GO:0005886;GO:0005886;GO:0007165;GO:0009897;GO:0016020;GO:0031225;GO:0032991;GO:0038023;GO:0042110;GO:0045121;GO:0045576;GO:0046658;	K06479	-	W;T	0VHYX;0UN45;13WC5;0DTDQ;1AXKN;1D2TS;0J3RS;193JQ;0A74R	CD48 antigen [Source:MGI Symbol;Acc:MGI:88339]	12506	P18181
ENSMUSG00000025408	128.817	154.011	103.624	0.672832	-0.571681	0.0346566	0.990123	Nodiff	10	127126643	127132157	+	1713	Ddit3	GO:0000122;GO:0000122;GO:0000122;GO:0000122;GO:0000122;GO:0000976;GO:0000976;GO:0000976;GO:0000978;GO:0000978;GO:0000978;GO:0001228;GO:0001228;GO:0001228;GO:0001955;GO:0003677;GO:0003677;GO:0003677;GO:0003700;GO:0003700;GO:0003700;GO:0003700;GO:0005515;GO:0005515;GO:0005634;GO:0005634;GO:0005634;GO:0005634;GO:0005737;GO:0005737;GO:0005737;GO:0005737;GO:0005770;GO:0006355;GO:0006355;GO:0006355;GO:…	K04452	-	K	1DG2M;0E96W;0B5Y7;197DN;1BBCY;0ISXY;0V3NR;13FFP;0WIM3	DNA-damage inducible transcript 3 [Source:MGI Symbol;Acc:MGI:109247]	13198	P35639;Q3V405
ENSMUSG00000089942	12.0308	7.58185	16.4798	2.17358	1.12007	0.02449	0.85198	Up Regulation	7	3839811	3848050	-	3462	Pira2	GO:0003674;GO:0005575;GO:0008150;GO:0003674;GO:0005575;GO:0008150;	K06512	-	T	13KS9;18SY1;1AU75;0DIAQ;1CRSY;0IKJD;0UIPQ;0A2BJ;0VB6S	paired-Ig-like receptor A2 [Source:MGI Symbol;Acc:MGI:1195970]	18725	-
ENSMUSG00000028967	12120.8	10683.4	13558.2	1.26909	0.343795	0.0348895	0.992779	Nodiff	4	150938376	150953349	+	3582	Errfi1	GO:0005515;GO:0005634;GO:0005737;GO:0005829;GO:0005886;GO:0005886;GO:0007175;GO:0007175;GO:0016020;GO:0017124;GO:0019900;GO:0019901;GO:0031098;GO:0031234;GO:0031234;GO:0031267;GO:0031953;GO:0031953;GO:0032691;GO:0032720;GO:0032966;GO:0042059;GO:0042059;GO:0042059;GO:0043589;GO:0045616;GO:0045616;GO:0048286;GO:0050732;GO:0050732;GO:0060426;GO:0060428;GO:0061469;GO:0070373;GO:1903243;GO:0005515;GO:…	-	-	T	0VE8Z;0DJV5;18SFI;0UJVA;0IEVS;0A3E9;13NZ6;1CUNF;1AY6K	ERBB receptor feedback inhibitor 1 [Source:MGI Symbol;Acc:MGI:1921405]	74155	Q99JZ7;Q3TK48
ENSMUSG00000021025	582.042	520.82	643.264	1.2351	0.304627	0.0349222	0.992779	Nodiff	12	55536195	55539432	-	1610	Nfkbia	GO:0005515;GO:0005515;GO:0005515;GO:0005634;GO:0005634;GO:0005634;GO:0005737;GO:0005737;GO:0005737;GO:0005829;GO:0005829;GO:0005886;GO:0005886;GO:0006606;GO:0007249;GO:0007249;GO:0007253;GO:0007253;GO:0008139;GO:0008139;GO:0010468;GO:0010745;GO:0010745;GO:0010875;GO:0010875;GO:0010888;GO:0010888;GO:0019899;GO:0019899;GO:0031072;GO:0031625;GO:0031625;GO:0031663;GO:0032088;GO:0032088;GO:0032270;GO:…	K04734	-	K;E	0UMFD;KOG0504;1AWTT;0V8EB;1CTJ4;18VJA;09XG9;0DITT;13MEG	nuclear factor of kappa light polypeptide gene enhancer in B cells inhibitor, alpha [Source:MGI Symbol;Acc:MGI:104741]	18035	Q9Z1E3
ENSMUSG00000073096	36.3071	28.4258	44.1883	1.55451	0.636464	0.0349937	0.993178	Nodiff	6	48531730	48547656	+	2913	Lrrc61	-	-	-	T	1CXPB;12TT1;1921K;0VC09;0US39;0DNRZ;KOG0531;1AX9M;0A141	leucine rich repeat containing 61 [Source:MGI Symbol;Acc:MGI:2652848]	243371	Q8R2R5;A0A0R4J1J6
ENSMUSG00000074264	2462.38	2227.08	2697.69	1.21131	0.27657	0.0351978	0.996299	Nodiff	3	113349359	113400348	-	3446	Amy1	GO:0003824;GO:0004556;GO:0004556;GO:0004556;GO:0005509;GO:0005576;GO:0005615;GO:0005615;GO:0005975;GO:0005975;GO:0005975;GO:0008152;GO:0009617;GO:0016052;GO:0016160;GO:0016787;GO:0016798;GO:0031404;GO:0043169;GO:0046872;GO:0103025;GO:0003824;GO:0004556;GO:0004556;GO:0004556;GO:0005509;GO:0005576;GO:0005615;GO:0005975;GO:0005975;GO:0008152;GO:0009617;GO:0016052;GO:0016160;GO:0016787;GO:0016798;GO:…	K01176	EC:3.2.1.1	G	18W68;KOG2212;12SA5;0DNP0;0VBFA;1CXK7;0URDQ;1B4AF;09W3Y	amylase 1, salivary [Source:MGI Symbol;Acc:MGI:88019]	11722	P00687
ENSMUSG00000064225	1768.23	2082.99	1453.47	0.69778	-0.519155	0.0352312	0.996299	Nodiff	9	95441710	95450076	+	8367	Paqr9	GO:0005496;GO:0005886;GO:0008289;GO:0016020;GO:0016021;GO:0016021;GO:0038023;	-	-	T	0DPUE;0UQS3;KOG0748;18VKJ;13KUN;1CYTG;0VFBX;09W6P;1B3FE	progestin and adipoQ receptor family member IX [Source:MGI Symbol;Acc:MGI:1922802]	75552	Q6TCG2
ENSMUSG00000048915	49.0792	58.489	39.6694	0.678238	-0.560136	0.0353432	0.996299	Nodiff	17	62911179	63188312	-	4032	Efna5	GO:0005169;GO:0005515;GO:0005515;GO:0005604;GO:0005886;GO:0005886;GO:0005901;GO:0005912;GO:0007275;GO:0007399;GO:0007411;GO:0007411;GO:0007420;GO:0016020;GO:0016020;GO:0022407;GO:0022407;GO:0022407;GO:0022604;GO:0030154;GO:0031225;GO:0031290;GO:0031362;GO:0031362;GO:0031362;GO:0032956;GO:0032956;GO:0032956;GO:0043087;GO:0043087;GO:0045499;GO:0046875;GO:0046875;GO:0046875;GO:0046875;GO:0048013;GO:…	K05462	-	T	0DG99;1ATIF;0V7XJ;KOG3858;18X8H;1CQYQ;09WZI;0UHYT;13ETC	ephrin A5 [Source:MGI Symbol;Acc:MGI:107444]	13640	O08543
ENSMUSG00000031398	58.7859	69.0804	48.4915	0.701957	-0.510546	0.0353709	0.996299	Nodiff	X	73372672	73388295	+	7880	Plxna3	GO:0002116;GO:0005886;GO:0005887;GO:0007162;GO:0007165;GO:0007411;GO:0008360;GO:0016020;GO:0016021;GO:0017154;GO:0017154;GO:0017154;GO:0021612;GO:0021637;GO:0021766;GO:0021785;GO:0021860;GO:0030334;GO:0043087;GO:0048843;GO:0050772;GO:0050919;GO:0051495;GO:0071526;GO:0097485;GO:1902287;GO:1902287;GO:1990138;	K06820	-	T	0UPC4;12RMW;18ZM3;1CQC8;09UD0;1AYYF;0V5C8;0DFNS;KOG3610	plexin A3 [Source:MGI Symbol;Acc:MGI:107683]	18846	P70208;A0A158SIT4
ENSMUSG00000037318	39.8563	31.2993	48.4132	1.54678	0.629268	0.0353924	0.996299	Nodiff	1	192857761	192884011	-	5756	Traf3ip3	GO:0016020;GO:0016021;GO:0016020;GO:0016021;	-	-	S	13KR2;190FT;0IHX6;0V5XY;0UHWH;0DG7I;09UY0;1AX6W;1CQX2	TRAF3 interacting protein 3 [Source:MGI Symbol;Acc:MGI:2441706]	215243	Q8C0G2;G3X949;B2RPU5
ENSMUSG00000036834	6.30577	9.50505	3.1065	0.326826	-1.6134	0.0358075	1	Down Regulation	3	63603655	63806893	-	8637	Plch1	GO:0004435;GO:0004435;GO:0005509;GO:0006629;GO:0006629;GO:0007165;GO:0007165;GO:0008081;GO:0016042;GO:0016787;GO:0035556;GO:0048015;GO:0050429;GO:0004435;GO:0004435;GO:0005509;GO:0006629;GO:0006629;GO:0007165;GO:0007165;GO:0008081;GO:0016042;GO:0016787;GO:0035556;GO:0048015;GO:0050429;GO:0004435;GO:0004435;GO:0004435;GO:0005509;GO:0005737;GO:0005737;GO:0005737;GO:0005829;GO:0006629;GO:0006629;GO:…	K19006	EC:3.1.4.11	T;I	1AZJR;12NH2;0V5XZ;09UY1;KOG0169;191BG;0DEKD;1CQX3;0UMN3	phospholipase C, eta 1 [Source:MGI Symbol;Acc:MGI:2683547]	269437	Q4KWH5
ENSMUSG00000026888	813.823	894.065	733.581	0.820501	-0.285423	0.0360109	1	Nodiff	2	64742820	64855331	-	7185	Grb14	GO:0007165;GO:0007165;GO:0005515;GO:0005737;GO:0005737;GO:0005737;GO:0005737;GO:0005768;GO:0005768;GO:0005794;GO:0005886;GO:0005886;GO:0005886;GO:0007165;GO:0007165;GO:0008286;GO:0008286;GO:0010008;GO:0016020;GO:0030674;GO:0030971;GO:0030971;GO:0032869;GO:0043231;GO:0043231;GO:0046627;GO:0046627;GO:0046627;GO:0051219;GO:1904145;GO:0007165;	K23696	-	T	1B9YN;0B03K;0WCK5;0E5K7;196S6;0KD2U;1DCK4;0V11Z;14T8Y	growth factor receptor bound protein 14 [Source:MGI Symbol;Acc:MGI:1355324]	50915	Q9JLM9;A2ASX2
ENSMUSG00000031196	292.191	255.863	328.519	1.28396	0.360602	0.0362222	1	Nodiff	X	74216321	74426221	-	9905	F8	GO:0005507;GO:0005576;GO:0005615;GO:0005615;GO:0005615;GO:0006953;GO:0007596;GO:0007596;GO:0007597;GO:0007597;GO:0007599;GO:0016491;GO:0046872;GO:0055114;GO:0005507;GO:0016491;GO:0055114;GO:0005507;GO:0005507;	K03899	-	S;Q	13I9H;0VAB7;09YRY;1CVRP;1AUMY;0DKWF;18VPB;0IJ6Y;0USFP	coagulation factor VIII [Source:MGI Symbol;Acc:MGI:88383]	14069	Q06194;B2RRC9;Q8BQ43
ENSMUSG00000029416	211.947	186.146	237.748	1.27721	0.353	0.0362673	1	Nodiff	5	127672728	127709961	-	5312	Slc15a4	GO:0002376;GO:0005290;GO:0005290;GO:0005290;GO:0005290;GO:0005764;GO:0005765;GO:0005768;GO:0006857;GO:0010008;GO:0015031;GO:0015293;GO:0015333;GO:0015333;GO:0015333;GO:0015647;GO:0015647;GO:0015647;GO:0015817;GO:0015817;GO:0015833;GO:0015835;GO:0015835;GO:0015835;GO:0016020;GO:0016020;GO:0016021;GO:0022857;GO:0031303;GO:0031901;GO:0033023;GO:0034157;GO:0034157;GO:0034157;GO:0034161;GO:0034161;GO:…	K14638	-	P;E	0DJYU;09XYR;12QTM;194KY;KOG1237;1ASWM;0V5WI;1CUSI;0UG9S	solute carrier family 15, member 4 [Source:MGI Symbol;Acc:MGI:2140796]	100561	Q91W98
ENSMUSG00000033618	406.712	451.101	362.323	0.803197	-0.316175	0.0362914	1	Nodiff	16	21613096	21752189	+	8714	Map3k13	GO:0000166;GO:0000186;GO:0000186;GO:0000186;GO:0004672;GO:0004672;GO:0004674;GO:0004674;GO:0004674;GO:0004706;GO:0004706;GO:0004709;GO:0004709;GO:0004709;GO:0004709;GO:0005524;GO:0005524;GO:0005737;GO:0006468;GO:0006468;GO:0006468;GO:0007254;GO:0007254;GO:0007254;GO:0007256;GO:0007257;GO:0007257;GO:0014042;GO:0016020;GO:0016020;GO:0016020;GO:0016301;GO:0016310;GO:0016740;GO:0018105;GO:0019899;GO:…	K04422	EC:2.7.11.25	T	0V434;0DEFN;195A5;09T4E;1AUTM;KOG4721;0UJAV;12N1F;1CP5B	mitogen-activated protein kinase kinase kinase 13 [Source:MGI Symbol;Acc:MGI:2444243]	71751	Q1HKZ5
ENSMUSG00000038421	13.5601	8.62892	18.4912	2.14294	1.09959	0.0203912	0.781524	Up Regulation	1	170745145	170755152	-	1745	Fcrla	GO:0004888;GO:0005515;GO:0005737;GO:0005737;GO:0005737;GO:0005887;GO:0007166;GO:0030154;GO:0004888;GO:0005515;GO:0005737;GO:0005737;GO:0005887;GO:0007166;GO:0030154;	-	-	S;T	18TEV;1CZYI;0VB2A;0DQUR;0A37E;0IHSR;0UQFY;1ATC5;13NW0	Fc receptor-like A [Source:MGI Symbol;Acc:MGI:2138647]	98752	Q920A9
ENSMUSG00000040711	274.505	243.03	305.98	1.25902	0.3323	0.0366021	1	Nodiff	11	32297820	32378173	+	9793	Sh3pxd2b	GO:0001501;GO:0001501;GO:0001654;GO:0001654;GO:0001654;GO:0002051;GO:0002102;GO:0005737;GO:0005737;GO:0006801;GO:0006801;GO:0006801;GO:0007507;GO:0007507;GO:0007507;GO:0010314;GO:0010314;GO:0010628;GO:0016176;GO:0022617;GO:0030054;GO:0030154;GO:0032266;GO:0032266;GO:0035091;GO:0040018;GO:0042169;GO:0042995;GO:0045600;GO:0048705;GO:0050790;GO:0051496;GO:0060348;GO:0060348;GO:0060348;GO:0060378;GO:…	K24032	-	Z;T;C	18WKS;0V62I;09V2W;1CXQF;KOG4773;13ARM;0UN29;1AVKE;0DGC9	SH3 and PX domains 2B [Source:MGI Symbol;Acc:MGI:2442062]	268396	A2AAY5
ENSMUSG00000019699	130.207	112.865	147.548	1.3073	0.386588	0.0368453	1	Nodiff	1	176847639	177085769	-	5124	Akt3	GO:0000002;GO:0000166;GO:0001938;GO:0004672;GO:0004672;GO:0004674;GO:0004674;GO:0004674;GO:0004674;GO:0005080;GO:0005515;GO:0005524;GO:0005524;GO:0005524;GO:0005634;GO:0005737;GO:0005886;GO:0006468;GO:0006468;GO:0007165;GO:0010765;GO:0016020;GO:0016301;GO:0016310;GO:0016740;GO:0018105;GO:0018105;GO:0018107;GO:0032008;GO:0032869;GO:0035556;GO:0035556;GO:0043536;GO:0045766;GO:0045793;GO:0048854;GO:…	K04456	EC:2.7.11.1	T	0UJ1F;09T9K;1AYSE;KOG0598;194TB;12P0N;0V5U6;1CUFJ;0DI33	thymoma viral proto-oncogene 3 [Source:MGI Symbol;Acc:MGI:1345147]	23797	Q9WUA6;Q8C6X4
ENSMUSG00000040613	970.239	857.467	1083.01	1.26304	0.336895	0.0369688	1	Nodiff	6	122554751	122579403	-	2702	Apobec1	GO:0003723;GO:0003729;GO:0003729;GO:0003824;GO:0004126;GO:0004126;GO:0004126;GO:0004131;GO:0004131;GO:0005515;GO:0005634;GO:0005634;GO:0005634;GO:0005737;GO:0005737;GO:0005737;GO:0005737;GO:0006397;GO:0006641;GO:0006970;GO:0006970;GO:0008047;GO:0008047;GO:0008270;GO:0009972;GO:0010043;GO:0010332;GO:0016554;GO:0016554;GO:0016554;GO:0016556;GO:0016556;GO:0016787;GO:0016787;GO:0019904;GO:0019904;GO:…	K16932	EC:3.5.4.36	K	0IKDF;0VDJ5;1B207;1CZCX;13HK8;1930E;0A2PB;0UTK5;0DQB0	apolipoprotein B mRNA editing enzyme, catalytic polypeptide 1 [Source:MGI Symbol;Acc:MGI:103298]	11810	P51908;Q3U9G8
ENSMUSG00000023348	329.354	364.92	293.789	0.805079	-0.312799	0.0369872	1	Nodiff	5	137307916	137312666	-	2429	Trip6	GO:0001725;GO:0005149;GO:0005149;GO:0005149;GO:0005515;GO:0005515;GO:0005634;GO:0005634;GO:0005634;GO:0005737;GO:0005737;GO:0005829;GO:0005829;GO:0005856;GO:0005856;GO:0005856;GO:0005886;GO:0005886;GO:0005925;GO:0005925;GO:0005925;GO:0005925;GO:0007155;GO:0007165;GO:0019900;GO:0019900;GO:0019900;GO:0030054;GO:0030335;GO:0030335;GO:0030335;GO:0043009;GO:0046872;GO:1901224;GO:1901224;GO:1901224;GO:…	K12792	-	T;K	0V5ZB;1AVYV;KOG1701;0UIZK;0DFIT;09VRB;12ZW4;1CRQ4;18WWN	thyroid hormone receptor interactor 6 [Source:MGI Symbol;Acc:MGI:1343458]	22051	Q9Z1Y4;B2RS30
ENSMUSG00000022474	144.781	183.567	105.996	0.577422	-0.792302	0.0369904	1	Nodiff	15	81835309	81845131	-	2866	Pmm1	GO:0004615;GO:0004615;GO:0005737;GO:0009298;GO:0009298;GO:0016853;GO:0004615;GO:0004615;GO:0004615;GO:0004615;GO:0004615;GO:0005737;GO:0005737;GO:0005829;GO:0005829;GO:0005829;GO:0006013;GO:0006013;GO:0006013;GO:0006013;GO:0006487;GO:0009298;GO:0009298;GO:0016853;GO:0043025;GO:0045047;GO:0046872;GO:1990830;GO:0004615;GO:0009298;GO:0004615;GO:0004615;GO:0005737;GO:0009298;GO:0009298;GO:0016853;GO:…	K17497	EC:5.4.2.8	I;G	KOG3189;0V552;1CQ5H;0USEN;0DFFR;1B2ID;09U62;18ZQK;12PFS	phosphomannomutase 1 [Source:MGI Symbol;Acc:MGI:1353418]	29858	O35621;Q545Q8
ENSMUSG00000015656	17832.3	15719.7	19944.9	1.26878	0.343442	0.0370305	1	Nodiff	9	40712280	40721383	+	4301	Hspa8	GO:0000166;GO:0000974;GO:0000974;GO:0000974;GO:0001664;GO:0001664;GO:0001786;GO:0001916;GO:0001917;GO:0003723;GO:0005102;GO:0005515;GO:0005515;GO:0005515;GO:0005524;GO:0005524;GO:0005524;GO:0005524;GO:0005634;GO:0005634;GO:0005634;GO:0005634;GO:0005681;GO:0005730;GO:0005737;GO:0005737;GO:0005737;GO:0005737;GO:0005764;GO:0005764;GO:0005765;GO:0005765;GO:0005770;GO:0005776;GO:0005776;GO:0005829;GO:…	K03283	-	O;K	09YID;0V9G5;KOG0101;12PIY;1CUSF;1ATNS;18ZE5;0DH5C;0UFHN	heat shock protein 8 [Source:MGI Symbol;Acc:MGI:105384]	15481	P63017
ENSMUSG00000020905	49.7859	59.1439	40.4278	0.68355	-0.548882	0.037069	1	Nodiff	11	67745349	67812979	-	4745	Usp43	GO:0004843;GO:0004843;GO:0006508;GO:0006511;GO:0008233;GO:0008234;GO:0016579;GO:0016787;GO:0018215;GO:0004843;GO:0006508;GO:0006511;GO:0008233;GO:0008234;GO:0016579;GO:0016787;GO:0018215;	K11856	EC:3.4.19.12	O	12QDF;1CPRW;0UGY1;KOG1868;0V59F;KOG1870;18WMT;0DF23;1B1EP;09UA9	ubiquitin specific peptidase 43 [Source:MGI Symbol;Acc:MGI:2444541]	216835	Q8BUM9
ENSMUSG00000034845	1366.78	1237.81	1495.76	1.2084	0.273094	0.0372049	1	Nodiff	8	71950409	71964396	-	1987	Plvap	GO:0000165;GO:0002693;GO:0005901;GO:0005901;GO:0009986;GO:0016021;GO:0033209;GO:0042802;	K17309	-	S;U	0A2Z2;1ASKY;0UHQB;18SYK;1CXHX;13MIB;0DQKU;0VDU7;0IJNT	plasmalemma vesicle associated protein [Source:MGI Symbol;Acc:MGI:1890497]	84094	Q91VC4;G3X924
ENSMUSG00000031103	188.767	165.041	212.492	1.28751	0.364582	0.0373597	1	Nodiff	X	47499923	47552009	-	6148	Elf4	GO:0000978;GO:0000978;GO:0000981;GO:0000981;GO:0001228;GO:0001228;GO:0001787;GO:0001787;GO:0001866;GO:0001866;GO:0003677;GO:0003700;GO:0005634;GO:0005634;GO:0005654;GO:0005654;GO:0006355;GO:0006357;GO:0016604;GO:0016604;GO:0016605;GO:0016605;GO:0016605;GO:0030154;GO:0043565;GO:0045087;GO:0045893;GO:0045893;GO:0045893;GO:0045944;GO:0045944;GO:0045944;GO:0045944;GO:1990837;GO:1990837;GO:0000978;GO:…	K09428	-	K	1AU8I;190ME;KOG3804;13QSC;0UQSV;0DMK0;0A00C;1CWFA;0VAX0	E74-like factor 4 (ets domain transcription factor) [Source:MGI Symbol;Acc:MGI:1928377]	56501	Q9Z2U4
ENSMUSG00000030708	21.6461	15.8545	27.4377	1.73059	0.791267	0.03756	1	Nodiff	7	100150923	100164167	-	2732	Dnajb13	GO:0005515;GO:0005737;GO:0005829;GO:0005929;GO:0005930;GO:0006457;GO:0030030;GO:0031514;GO:0031514;GO:0031514;GO:0036126;GO:0036126;GO:0036126;GO:0042995;GO:0051082;GO:0051082;GO:0051085;GO:0051087;GO:0097224;GO:1904158;GO:1904158;GO:1904158;GO:0006457;GO:0051082;	K09519	-	O	0DHD2;09W43;0UJHD;18TQA;0V72E;KOG0714;12PPD;1AUNH;1CS3A	DnaJ heat shock protein family (Hsp40) member B13 [Source:MGI Symbol;Acc:MGI:1916637]	69387	Q80Y75
ENSMUSG00000014602	26.552	20.257	32.8471	1.62152	0.697347	0.037668	1	Nodiff	1	92943186	93029673	-	9330	Kif1a	GO:0000166;GO:0003774;GO:0003777;GO:0005524;GO:0005524;GO:0005737;GO:0007018;GO:0008017;GO:0000166;GO:0003774;GO:0003777;GO:0005524;GO:0005524;GO:0005737;GO:0007018;GO:0008017;GO:1904115;GO:0000166;GO:0003774;GO:0003777;GO:0005524;GO:0005524;GO:0005737;GO:0005829;GO:0005874;GO:0007018;GO:0008017;GO:0008017;GO:0008021;GO:0008089;GO:0022027;GO:0030424;GO:0030425;GO:0032991;GO:0042802;GO:0042802;GO:…	K10392	-	Z	0V8TH;KOG0245;1CX9X;09Y8U;195J3;1AY77;0DFGB;12QSJ;0URPM	kinesin family member 1A [Source:MGI Symbol;Acc:MGI:108391]	16560	Q6P5H4;E9QAN4
ENSMUSG00000030474	105.131	88.9597	121.302	1.36356	0.447376	0.0379267	1	Nodiff	7	43300494	43309585	-	1849	Siglece	GO:0005515;GO:0005515;GO:0005886;GO:0007155;GO:0007155;GO:0007155;GO:0009897;GO:0016020;GO:0016021;GO:0016021;GO:0030246;GO:0033691;GO:0033691;GO:0048029;GO:0050728;GO:0060101;GO:0016020;GO:0016021;	K10079	-	T	09W1I;0V6ZT;0IJT6;0DHAK;18VUR;1AUWN;0UJDS;13N43;1CS0N	sialic acid binding Ig-like lectin E [Source:MGI Symbol;Acc:MGI:1932475]	83382	Q91Y57
ENSMUSG00000057037	1420.77	1283.43	1558.12	1.21402	0.279797	0.0379955	1	Nodiff	1	139474791	139488010	-	1931	Cfhr1	GO:0032091;GO:0032991;GO:0042802;GO:0051838;GO:0032091;GO:0032991;GO:0042802;GO:0051838;	K23815	-	S;W	0VG68;1CXA8;0UK5A;0IEY8;1B2JJ;13NY0;0DSCI;0A5AV	complement factor H-related 1 [Source:MGI Symbol;Acc:MGI:2138169]	50702	Q61406
ENSMUSG00000022948	106.839	122.014	91.665	0.751269	-0.412599	0.0381125	1	Nodiff	16	93380345	93400951	-	5379	Setd4	GO:0005634;GO:0005634;GO:0005737;GO:0005829;GO:0005829;GO:0008168;GO:0016279;GO:0016740;GO:0018023;GO:0018026;GO:0032259;GO:0008168;GO:0016740;GO:0032259;GO:0005634;GO:0005634;GO:0005634;GO:0005737;GO:0005829;GO:0005829;GO:0005829;GO:0008168;GO:0016279;GO:0016740;GO:0018023;GO:0018026;GO:0032259;	-	-	S;V	0VDI0;0UTJ8;KOG1337;1CZBI;12WQ8;0A2N6;18YHI;1AYK7;0DQ9R	SET domain containing 4 [Source:MGI Symbol;Acc:MGI:2136890]	224440	P58467
ENSMUSG00000021226	213.371	269.283	157.459	0.584733	-0.77415	0.0381921	1	Nodiff	12	84034635	84040647	+	2196	Acot2	GO:0000038;GO:0001666;GO:0001676;GO:0005739;GO:0005739;GO:0005759;GO:0006629;GO:0006631;GO:0006631;GO:0006637;GO:0006637;GO:0006637;GO:0016290;GO:0016290;GO:0016787;GO:0016790;GO:0042760;GO:0047617;GO:0047617;GO:0052689;GO:0102991;	K01068	EC:3.1.2.2	I	0II3X;1CPJK;1ATZS;13HN0;18V0M;0V4IA;0UG0T;09TJB;0DEW0	acyl-CoA thioesterase 2 [Source:MGI Symbol;Acc:MGI:2159605]	171210	Q9QYR9;Q6P2K2
ENSMUSG00000024807	1610.78	1255.79	1965.77	1.56536	0.646498	0.0382103	1	Nodiff	19	6096606	6103742	+	4859	Syvn1	GO:0000836;GO:0000839;GO:0005654;GO:0005783;GO:0005783;GO:0005789;GO:0005790;GO:0006511;GO:0016020;GO:0016021;GO:0016567;GO:0016567;GO:0016567;GO:0016740;GO:0030433;GO:0030433;GO:0030970;GO:0036503;GO:0036513;GO:0044322;GO:0046872;GO:0050821;GO:0051082;GO:0051087;GO:0051117;GO:0061630;GO:0061630;GO:0070936;GO:1902236;GO:1990381;GO:0000836;GO:0016020;GO:0016021;GO:0016567;GO:0016567;GO:0016740;GO:…	K10601	EC:2.3.2.27	O	0UIBW;KOG0802;1CTIC;19091;0VBIP;12SZT;0A0NK;1ARS3;0DIT2	synovial apoptosis inhibitor 1, synoviolin [Source:MGI Symbol;Acc:MGI:1921376]	74126	Q9DBY1;A0A0R4J1R1
ENSMUSG00000028300	317.821	283.748	351.893	1.24016	0.310527	0.0383821	1	Nodiff	4	35191285	35226175	-	4603	C9orf72	GO:0000932;GO:0000932;GO:0001933;GO:0001933;GO:0005085;GO:0005085;GO:0005085;GO:0005515;GO:0005576;GO:0005615;GO:0005615;GO:0005634;GO:0005634;GO:0005737;GO:0005737;GO:0005764;GO:0005764;GO:0005768;GO:0005768;GO:0005768;GO:0005776;GO:0005776;GO:0005776;GO:0006897;GO:0006897;GO:0006897;GO:0006914;GO:0006914;GO:0006914;GO:0010494;GO:0010494;GO:0010506;GO:0010506;GO:0016239;GO:0016239;GO:0030424;GO:…	K23609	-	S	0V6Y4;09VZP;1B03V;191DI;13MNA;0DH8G;0IEBT;1CRYK;0UJAS	C9orf72, member of C9orf72-SMCR8 complex [Source:MGI Symbol;Acc:MGI:1920455]	73205	Q6DFW0
ENSMUSG00000038811	230.047	202.804	257.291	1.26867	0.343313	0.0383921	1	Nodiff	11	95728042	95736560	+	1877	Gngt2	GO:0005834;GO:0005834;GO:0005886;GO:0007165;GO:0007186;GO:0007186;GO:0016020;GO:0031680;GO:0031681;GO:0031681;GO:0005834;GO:0005834;GO:0005886;GO:0007165;GO:0007186;GO:0007186;GO:0016020;GO:0031680;GO:0031681;GO:0031681;GO:0005834;GO:0005834;GO:0005886;GO:0007165;GO:0007186;GO:0007186;GO:0016020;GO:0031680;GO:0031681;GO:0031681;GO:0005834;GO:0005834;GO:0005886;GO:0007165;GO:0007186;GO:0007186;GO:…	K04549	-	T	0DVRK;0A9N3;1940Q;KOG4119;1D4Y7;13WFP;0UWFN;0VKJG;1B6TP	guanine nucleotide binding protein (G protein), gamma transducing activity polypeptide 2 [Source:MGI Symbol;Acc:MGI:893584]	14710	Q61017;A2A614;Q6P8Y9
ENSMUSG00000020926	254.631	285.062	224.201	0.786497	-0.346486	0.0384007	1	Nodiff	11	102652265	102671088	+	5669	Adam11	GO:0004222;GO:0005515;GO:0006508;GO:0008237;GO:0016020;GO:0016021;GO:0004222;GO:0006508;GO:0008237;GO:0016020;GO:0016021;	K16067	EC:3.4.24.-	O	18VF6;0UU0A;1B4JB;12RXZ;0DJBE;1CYF2;09VEK;KOG3607;0V6DS	a disintegrin and metallopeptidase domain 11 [Source:MGI Symbol;Acc:MGI:1098667]	11488	Q9R1V4;Q7TQG7;Q3TZE2
ENSMUSG00000019970	517.752	436.213	599.292	1.37385	0.458227	0.0384699	1	Nodiff	10	21758083	21875802	+	4903	Sgk1	GO:0000166;GO:0004672;GO:0004672;GO:0004674;GO:0004674;GO:0004674;GO:0004674;GO:0004712;GO:0004712;GO:0005515;GO:0005515;GO:0005524;GO:0005524;GO:0005634;GO:0005634;GO:0005634;GO:0005737;GO:0005737;GO:0005737;GO:0005739;GO:0005783;GO:0005789;GO:0005829;GO:0005829;GO:0005829;GO:0005886;GO:0006468;GO:0006468;GO:0006883;GO:0006915;GO:0006974;GO:0007019;GO:0007616;GO:0008542;GO:0010765;GO:0015459;GO:…	K13302	EC:2.7.11.1	T	09U4Q;0V53T;0DFEB;KOG0598;195CT;1ASEE;12P0N;0UGPX;1CQ43	serum/glucocorticoid regulated kinase 1 [Source:MGI Symbol;Acc:MGI:1340062]	20393	Q9WVC6
ENSMUSG00000039005	112.258	96.7882	127.728	1.31966	0.400168	0.0386293	1	Nodiff	4	66745821	66848521	+	5556	Tlr4	GO:0000187;GO:0001530;GO:0001530;GO:0001530;GO:0001726;GO:0001774;GO:0001875;GO:0001875;GO:0001875;GO:0001875;GO:0001891;GO:0001891;GO:0002218;GO:0002224;GO:0002224;GO:0002224;GO:0002322;GO:0002376;GO:0002537;GO:0002730;GO:0002755;GO:0002758;GO:0004888;GO:0005102;GO:0005102;GO:0005515;GO:0005515;GO:0005515;GO:0005737;GO:0005737;GO:0005768;GO:0005769;GO:0005794;GO:0005794;GO:0005886;GO:0005886;GO:…	K10160	-	T	0UPRA;1CZ4H;09WXR;0DQ33;13IGW;0VDC1;18VSD;1ASCX;KOG4641	toll-like receptor 4 [Source:MGI Symbol;Acc:MGI:96824]	21898	Q9QUK6;L0CL36
ENSMUSG00000059022	141.951	161.202	122.7	0.761157	-0.393734	0.0388899	1	Nodiff	6	29473161	29507951	-	7757	Kcp	GO:0002244;GO:0005515;GO:0005576;GO:0005615;GO:0030513;GO:0002244;GO:0005515;GO:0005576;GO:0005615;GO:0030513;	K24522	-	W;V	197AG;1BB5S;13DYF;KOG1216;0E8NA;0V3CF;0B519;0WHM0;1DFJW	kielin/chordin-like protein [Source:MGI Symbol;Acc:MGI:2141640]	333088	Q3U492
ENSMUSG00000062210	168.715	148.276	189.155	1.27569	0.351283	0.0391609	1	Nodiff	18	50112494	50240240	+	10328	Tnfaip8	GO:0042981;GO:0005654;GO:0005737;GO:0005737;GO:0005737;GO:0006915;GO:0042981;GO:0043027;GO:0043027;GO:0043027;GO:0043065;GO:0043065;GO:0043154;GO:0050830;GO:0042981;GO:0042981;GO:0042981;GO:0042981;GO:0042981;GO:0005654;GO:0005737;GO:0006915;GO:0042981;GO:0043027;GO:0043065;GO:0043154;	-	-	A;T	13HHQ;1AU7X;0UI7M;0DIUT;18T10;09XHC;0V6I0;1CTK4;0IEG9	tumor necrosis factor, alpha-induced protein 8 [Source:MGI Symbol;Acc:MGI:2147191]	106869	Q921Z5;D3Z325
ENSMUSG00000022415	35.9352	43.2513	28.6192	0.661696	-0.595759	0.0392342	1	Nodiff	15	79975535	80003702	+	4808	Syngr1	GO:0006605;GO:0008021;GO:0016020;GO:0016020;GO:0016021;GO:0030054;GO:0030285;GO:0030672;GO:0030672;GO:0030672;GO:0031410;GO:0031594;GO:0042470;GO:0045055;GO:0045055;GO:0045202;GO:0048169;GO:0048172;GO:0048499;GO:0048499;GO:1990830;GO:0006605;GO:0006605;GO:0008021;GO:0008021;GO:0016020;GO:0016020;GO:0016021;GO:0030054;GO:0030285;GO:0030285;GO:0030672;GO:0030672;GO:0030672;GO:0030672;GO:0031410;GO:…	-	-	T;U	18XCB;1AWH8;09X61;13IC9;KOG4016;0V84I;0UM16;0DIH6;1CT7Q	synaptogyrin 1 [Source:MGI Symbol;Acc:MGI:1328323]	20972	O55100
ENSMUSG00000034674	227.348	190.253	264.442	1.38995	0.475035	0.0394962	1	Nodiff	10	82465662	82486633	+	5374	Tdg	GO:0000122;GO:0000287;GO:0003677;GO:0003690;GO:0003690;GO:0003712;GO:0004844;GO:0004844;GO:0005080;GO:0005515;GO:0005515;GO:0005524;GO:0005634;GO:0005634;GO:0005634;GO:0005654;GO:0005886;GO:0006281;GO:0006281;GO:0006284;GO:0006284;GO:0006285;GO:0006285;GO:0006298;GO:0006298;GO:0006325;GO:0006974;GO:0008134;GO:0008263;GO:0008263;GO:0016605;GO:0016787;GO:0019104;GO:0019104;GO:0019104;GO:0019904;GO:…	K20813	EC:3.2.2.29	L	0UGQ3;18ZTN;0V5CK;0A01I;1CWGI;12QKJ;0DMM3;1AYUN;KOG4120	thymine DNA glycosylase [Source:MGI Symbol;Acc:MGI:108247]	21665	P56581
ENSMUSG00000053461	7.40662	10.6443	4.16898	0.391665	-1.35231	0.0397361	1	Down Regulation	1	183199147	183217717	+	2766	Hhipl2	GO:0003674;GO:0003824;GO:0005575;GO:0005576;GO:0008150;GO:0003674;GO:0003824;GO:0005575;GO:0005576;GO:0008150;	-	-	O;G	0VBD9;0A0H6;194BX;0IE87;12URD;1CR31;1AT2A;0DGDH;0UHIW	hedgehog interacting protein-like 2 [Source:MGI Symbol;Acc:MGI:1926022]	78772	Q9D2G9
ENSMUSG00000023927	22.9808	17.1037	28.8579	1.68723	0.754659	0.039833	1	Nodiff	17	52043215	52140318	-	19027	Satb1	GO:0000122;GO:0000785;GO:0000785;GO:0000792;GO:0000977;GO:0000978;GO:0000981;GO:0001227;GO:0003677;GO:0003677;GO:0003677;GO:0003682;GO:0003700;GO:0005634;GO:0005634;GO:0005654;GO:0006325;GO:0006325;GO:0006338;GO:0006338;GO:0006338;GO:0006355;GO:0006357;GO:0008544;GO:0016363;GO:0016571;GO:0016604;GO:0016605;GO:0016605;GO:0042110;GO:0043367;GO:0043374;GO:0043565;GO:0050798;GO:0060004;GO:0000122;GO:…	K23225	-	K	1913G;1CP68;0V446;1B19E;12XDW;0USTA;09T5G;0DEGJ;KOG3755	special AT-rich sequence binding protein 1 [Source:MGI Symbol;Acc:MGI:105084]	20230	Q60611
ENSMUSG00000025154	481.392	413.89	548.894	1.32618	0.40728	0.0399894	1	Nodiff	19	41755027	41790486	-	5103	Arhgap19	GO:0005096;GO:0005096;GO:0005737;GO:0005886;GO:0007165;GO:0043231;GO:0043547;GO:0051056;GO:0007165;GO:0005096;GO:0005096;GO:0005737;GO:0005886;GO:0007165;GO:0043231;GO:0043547;GO:0051056;	K20640	-	T	0E84X;1975Z;0WGNE;0B467;0V31V;1DF3W;1BAXX;13CNI;0IPRZ	Rho GTPase activating protein 19 [Source:MGI Symbol;Acc:MGI:1918335]	71085	Q8BRH3
ENSMUSG00000038151	36.278	28.5165	44.0395	1.54435	0.627002	0.040039	1	Nodiff	10	44313173	44404497	-	5579	Prdm1	GO:0000122;GO:0000122;GO:0000978;GO:0000978;GO:0001227;GO:0001701;GO:0001763;GO:0001822;GO:0001892;GO:0001893;GO:0002250;GO:0002376;GO:0003170;GO:0003279;GO:0003281;GO:0003677;GO:0003700;GO:0003700;GO:0005515;GO:0005515;GO:0005634;GO:0005634;GO:0005634;GO:0005634;GO:0005737;GO:0005737;GO:0005737;GO:0005737;GO:0006357;GO:0007275;GO:0007281;GO:0008168;GO:0009791;GO:0010468;GO:0010628;GO:0010629;GO:…	K24501	EC:2.1.1.-	K	1AYPE;12RIQ;0URIG;1CWT5;0A0FY;0DMXD;18TX7;KOG2461;0VBC3	PR domain containing 1, with ZNF domain [Source:MGI Symbol;Acc:MGI:99655]	12142	Q60636
ENSMUSG00000090175	744.228	583.668	904.788	1.55017	0.632431	0.040138	1	Nodiff	1	87998522	88146719	+	2190	Ugt1a9	GO:0004857;GO:0005080;GO:0005496;GO:0005504;GO:0005783;GO:0005783;GO:0005789;GO:0008144;GO:0008194;GO:0015020;GO:0015020;GO:0016020;GO:0016020;GO:0016021;GO:0016740;GO:0016757;GO:0019899;GO:0042803;GO:0043086;GO:0046982;GO:0052696;GO:0052697;	K00699	EC:2.4.1.17	C;G	1B3CX;0UK1V;09WHA;1958R;1CSGY;12QS3;0DHSN;KOG1192;0V7FS	UDP glucuronosyltransferase 1 family, polypeptide A9 [Source:MGI Symbol;Acc:MGI:3576092]	394434	Q62452
ENSMUSG00000020593	2558.15	1634.77	3481.54	2.12968	1.09064	1.76854e-05	0.0121856	Up Regulation	12	16585670	16696967	-	9930	Lpin1	GO:0006357;GO:0008195;GO:0008195;GO:0009062;GO:0016311;GO:0016787;GO:0019432;GO:0006357;GO:0008195;GO:0008195;GO:0009062;GO:0016311;GO:0016787;GO:0019432;GO:0006357;GO:0008195;GO:0008195;GO:0009062;GO:0016311;GO:0016787;GO:0019432;GO:0006357;GO:0008195;GO:0008195;GO:0009062;GO:0016311;GO:0016787;GO:0019432;GO:0031100;GO:0032869;GO:0006357;GO:0008195;GO:0008195;GO:0009062;GO:0016311;GO:0016787;GO:…	K15728	EC:3.1.3.4	N;K;I	0V77W;0DHIV;18XB2;0UKXQ;1CU51;KOG2116;1AWDZ;09W9K;12PNV	lipin 1 [Source:MGI Symbol;Acc:MGI:1891340]	14245	Q91ZP3;E9QKQ5
ENSMUSG00000040724	149.584	104.4	194.767	1.86558	0.899626	0.0402543	1	Nodiff	3	107008462	107022321	+	11906	Kcna2	GO:0005216;GO:0005244;GO:0005249;GO:0005249;GO:0005249;GO:0005249;GO:0005251;GO:0005251;GO:0005251;GO:0005267;GO:0005515;GO:0005515;GO:0005783;GO:0005789;GO:0005886;GO:0005887;GO:0005887;GO:0006811;GO:0006811;GO:0006813;GO:0006813;GO:0008076;GO:0008076;GO:0008076;GO:0008076;GO:0014059;GO:0015271;GO:0016020;GO:0016020;GO:0016021;GO:0016021;GO:0019228;GO:0019228;GO:0019233;GO:0019233;GO:0019894;GO:…	K04875	-	P	1AZ7F;09UK7;0DFVW;KOG1545;12QRV;1900Y;0V5JH;0UPJG;1CW5R	potassium voltage-gated channel, shaker-related subfamily, member 2 [Source:MGI Symbol;Acc:MGI:96659]	16490	P63141
ENSMUSG00000042228	841.782	760.246	923.318	1.2145	0.280362	0.040349	1	Nodiff	4	3678115	3813122	+	4073	Lyn	GO:0000166;GO:0001782;GO:0001817;GO:0001933;GO:0001934;GO:0001934;GO:0002250;GO:0002376;GO:0002431;GO:0002431;GO:0002513;GO:0002513;GO:0002553;GO:0002553;GO:0002576;GO:0002576;GO:0002762;GO:0002768;GO:0002774;GO:0002902;GO:0002902;GO:0004672;GO:0004672;GO:0004713;GO:0004713;GO:0004713;GO:0004713;GO:0004713;GO:0004713;GO:0004715;GO:0004715;GO:0005102;GO:0005102;GO:0005102;GO:0005128;GO:0005161;GO:…	K05854	EC:2.7.10.2	T	0UNKM;195ZK;KOG0197;0DJSM;1AWSY;09YCT;12R3M;1CUJR;0V5FJ	LYN proto-oncogene, Src family tyrosine kinase [Source:MGI Symbol;Acc:MGI:96892]	17096	P25911;Q3TCS3;Q8CEI0
ENSMUSG00000032053	22.4899	14.5834	30.3964	2.08432	1.05958	0.00417893	0.367578	Up Regulation	9	51125008	51151380	+	2549	Pou2af1	GO:0002314;GO:0003677;GO:0003713;GO:0003713;GO:0003713;GO:0003713;GO:0005515;GO:0005634;GO:0032755;GO:0045944;GO:0045944;GO:0045944;GO:0090575;GO:0090575;GO:0090575;GO:0098586;	-	-	K	1B30D;09ZPY;0DM1E;1CW30;0UQCF;0IJXZ;190X2;13P2B;0VAKN	POU domain, class 2, associating factor 1 [Source:MGI Symbol;Acc:MGI:105086]	18985	Q64693;Q542H4
ENSMUSG00000029484	537.231	592.299	482.163	0.814054	-0.296804	0.04039	1	Nodiff	5	96941198	96993825	+	3643	Anxa3	GO:0004859;GO:0005509;GO:0005544;GO:0043086;GO:0004859;GO:0005509;GO:0005509;GO:0005544;GO:0005544;GO:0005544;GO:0005544;GO:0005544;GO:0005737;GO:0005737;GO:0005737;GO:0005829;GO:0005886;GO:0005886;GO:0006909;GO:0006909;GO:0010595;GO:0010595;GO:0016020;GO:0016020;GO:0019834;GO:0019834;GO:0019834;GO:0021766;GO:0030424;GO:0030424;GO:0030425;GO:0030425;GO:0030670;GO:0030670;GO:0031100;GO:0042581;GO:…	K17089	-	U	12TQB;1CS2A;09W30;18TTS;1AVSC;0UJYA;0DHC6;0V71D;KOG0819	annexin A3 [Source:MGI Symbol;Acc:MGI:1201378]	11745	O35639
ENSMUSG00000033036	10.034	17.2649	2.80303	0.162354	-2.62279	0.040404	1	Down Regulation	5	44070486	44071259	+	774	Gm7879	GO:0000413;GO:0000413;GO:0000413;GO:0000413;GO:0003755;GO:0003755;GO:0003755;GO:0003755;GO:0005634;GO:0005681;GO:0005737;GO:0005737;GO:0005737;GO:0006397;GO:0006457;GO:0006457;GO:0008380;GO:0016018;GO:0016018;GO:0016018;GO:0016607;GO:0016607;GO:0016853;GO:0043021;GO:0043231;GO:0045070;GO:0046540;GO:0071001;GO:0000413;GO:0003755;GO:0003755;GO:0006457;GO:0016853;	-	-	-	-	predicted pseudogene 7879 [Source:MGI Symbol;Acc:MGI:3645078]	-	-
ENSMUSG00000019880	111.031	95.6261	126.436	1.32219	0.402928	0.040421	1	Nodiff	10	29328412	29411863	-	3090	Rspo3	GO:0008201;GO:0016055;GO:0030177;GO:0050896;GO:0001525;GO:0001974;GO:0002040;GO:0005102;GO:0005102;GO:0005109;GO:0005576;GO:0005576;GO:0008201;GO:0008201;GO:0016055;GO:0030177;GO:0030177;GO:0030177;GO:0050896;GO:0060173;GO:0060670;GO:0090263;GO:2000052;	K23098	-	O;W	0DNI6;KOG3525;0VBTB;13A5M;0URVH;1CXFH;18ZI1;0A0QH;1B0TG	R-spondin 3 [Source:MGI Symbol;Acc:MGI:1920030]	72780	Q2TJ95
ENSMUSG00000038608	315.291	279.889	350.694	1.25297	0.325355	0.04051	1	Nodiff	1	80478790	80736244	-	18267	Dock10	GO:0005085;GO:0005085;GO:0007264;GO:0050790;GO:0005085;GO:0005085;GO:0007264;GO:0050790;GO:0005085;GO:0005085;GO:0007264;GO:0050790;GO:0005085;GO:0007264;GO:0050790;GO:0005085;GO:0005085;GO:0007264;GO:0050790;GO:0005085;GO:0007264;GO:0050790;GO:0005085;GO:0007264;GO:0050790;	K21853	-	T	18VK7;0V443;12PHF;09TRY;0UQPZ;1CWCK;0DF2B;KOG1997;1AWS2	dedicator of cytokinesis 10 [Source:MGI Symbol;Acc:MGI:2146320]	210293	Q8BZN6;A0A087WQ86
ENSMUSG00000038068	1204.01	1320.43	1087.58	0.823657	-0.279885	0.0405372	1	Nodiff	13	47276132	47401467	+	4936	Rnf144b	GO:0000151;GO:0000209;GO:0004842;GO:0004842;GO:0004842;GO:0005737;GO:0005737;GO:0005737;GO:0005737;GO:0005739;GO:0006511;GO:0006511;GO:0006511;GO:0006915;GO:0016020;GO:0016021;GO:0016567;GO:0016567;GO:0016740;GO:0031624;GO:0031966;GO:0031966;GO:0031966;GO:0031966;GO:0032436;GO:0043066;GO:0043066;GO:0043066;GO:0046872;GO:0061630;GO:0000151;GO:0000209;GO:0004842;GO:0004842;GO:0005737;GO:0005737;GO:…	K11975	EC:2.3.2.31	O	09X8A;12SXA;0URGI;0DN6D;KOG1815;18SF1;0V4D8;1CYJD;1ARPD	ring finger protein 144B [Source:MGI Symbol;Acc:MGI:2384986]	218215	Q8BKD6
ENSMUSG00000043015	49.4667	40.5315	58.4018	1.4409	0.526969	0.0406388	1	Nodiff	1	52669862	52691078	+	7078	Nemp2	GO:0003674;GO:0005634;GO:0005635;GO:0005637;GO:0008150;GO:0016020;GO:0016021;GO:0005637;GO:0016020;GO:0016021;GO:0003674;GO:0005634;GO:0005635;GO:0005637;GO:0008150;GO:0016020;GO:0016021;GO:0005637;GO:0016020;GO:0016021;	-	-	S	1CZPD;0UQ93;192NA;12P9C;KOG3817;0A2YV;1B50F;0VDU3;0DQKJ	nuclear envelope integral membrane protein 2 [Source:MGI Symbol;Acc:MGI:2444113]	227094	Q8CB65
ENSMUSG00000030170	83.8351	96.0055	71.6647	0.746464	-0.421855	0.0407273	1	Nodiff	6	119409492	119521308	-	2654	Wnt5b	GO:0005102;GO:0005102;GO:0005102;GO:0005109;GO:0005125;GO:0005576;GO:0005576;GO:0005615;GO:0005788;GO:0007165;GO:0007267;GO:0007275;GO:0007275;GO:0009887;GO:0009986;GO:0016055;GO:0016055;GO:0030182;GO:0030335;GO:0031012;GO:0042692;GO:0045165;GO:0045600;GO:0060070;GO:0090090;GO:1904105;GO:2000052;GO:0005102;GO:0005102;GO:0005102;GO:0005109;GO:0005125;GO:0005576;GO:0005576;GO:0005615;GO:0005788;GO:…	K00444	-	T	KOG3913;0DM2U;09V80;194M2;0UQ61;12R4V;0V67H;1B4EK;1CVXW	wingless-type MMTV integration site family, member 5B [Source:MGI Symbol;Acc:MGI:98959]	22419	P22726
ENSMUSG00000040260	252.131	223.599	280.663	1.25521	0.327927	0.0408026	1	Nodiff	17	49763050	49871371	-	9769	Daam2	GO:0003779;GO:0005515;GO:0007368;GO:0016043;GO:0016055;GO:0021516;GO:0030036;GO:0048715;GO:0048715;GO:0060828;GO:0090263;GO:0090263;GO:2000050;GO:2000050;GO:0003779;GO:0005515;GO:0007368;GO:0016043;GO:0016055;GO:0021516;GO:0030036;GO:0048715;GO:0048715;GO:0060828;GO:0090263;GO:0090263;GO:2000050;GO:2000050;	K04512	-	Z;T	KOG1922;0V3KJ;0E939;197CX;1DFZC;0B5SH;1BBBG;13F7C;0WIEY	dishevelled associated activator of morphogenesis 2 [Source:MGI Symbol;Acc:MGI:1923691]	76441	Q80U19
ENSMUSG00000030494	240.189	267.225	213.154	0.797657	-0.32616	0.040915	1	Nodiff	7	35033595	35091714	+	6304	Rhpn2	GO:0003674;GO:0005737;GO:0007165;GO:0008150;GO:0048471;GO:0003674;GO:0005737;GO:0007165;GO:0008150;GO:0048471;	-	-	Z;S;T;L	0UKFY;0DEET;18XQP;1AXTA;12R0X;09T3Q;1CP4H;0V42G;KOG2220	rhophilin, Rho GTPase binding protein 2 [Source:MGI Symbol;Acc:MGI:1289234]	52428	Q8BWR8
ENSMUSG00000042073	502.143	450.74	553.545	1.22808	0.296407	0.0410694	1	Nodiff	9	106324658	106330122	+	2671	Abhd14b	GO:0005634;GO:0005654;GO:0005730;GO:0005829;GO:0016787;GO:0045944;	K13706	-	S	0IHBA;0A1BD;18T69;12R4U;0DNZ1;0VC71;1CXWF;0USB2;1B0TQ	abhydrolase domain containing 14b [Source:MGI Symbol;Acc:MGI:1923741]	76491	E9QN99
ENSMUSG00000030577	67.1724	55.7362	78.6085	1.41037	0.49607	0.0411183	1	Nodiff	7	30564827	30579767	-	5042	Cd22	GO:0005769;GO:0016020;GO:0016021;GO:0030100;GO:0042113;GO:0050859;GO:0055037;GO:0016020;GO:0016021;GO:0016020;GO:0016021;GO:0016020;GO:0016021;GO:0016020;GO:0016021;	K06467	-	T	0B6TD;0E9RR;1DGJZ;0IUGI;0V40K;0WJJH;13GS5	CD22 antigen [Source:MGI Symbol;Acc:MGI:88322]	12483	P35329;Q3UP36
ENSMUSG00000034641	305.12	272.518	337.721	1.23926	0.30948	0.0412987	1	Nodiff	11	114873100	114880748	-	2645	Cd300ld	GO:0001618;GO:0002376;GO:0004888;GO:0005515;GO:0005886;GO:0005886;GO:0005886;GO:0016020;GO:0016021;GO:0032675;GO:0032680;GO:0046718;	K20395	-	S	0VJB2;0DV00;0A8EZ;0UW0E;1D4AP;0J31V;1B6FK;13WHZ	CD300 molecule like family member d [Source:MGI Symbol;Acc:MGI:2442358]	217305	Q8VCH2
ENSMUSG00000020125	7.24992	10.4423	4.05756	0.38857	-1.36375	0.041395	1	Down Regulation	10	79722081	79724049	+	984	Elane	GO:0000122;GO:0000122;GO:0001878;GO:0002020;GO:0002020;GO:0002438;GO:0002438;GO:0002523;GO:0002523;GO:0002812;GO:0002812;GO:0003714;GO:0003714;GO:0004175;GO:0004175;GO:0004252;GO:0004252;GO:0004252;GO:0005615;GO:0005615;GO:0005615;GO:0005737;GO:0005737;GO:0006508;GO:0006508;GO:0006508;GO:0006508;GO:0006508;GO:0006909;GO:0006909;GO:0008201;GO:0008201;GO:0008233;GO:0008233;GO:0008233;GO:0008236;GO:…	K01327	EC:3.4.21.37	O	KOG3627;1D12Q;0UUJ0;0VF4X;18T9T;13NEE;1B0MS;0A4A5;0DRU9	elastase, neutrophil expressed [Source:MGI Symbol;Acc:MGI:2679229]	50701	Q3UP87
ENSMUSG00000020272	191.635	167.98	215.291	1.28165	0.358	0.0414219	1	Nodiff	11	32483305	32574587	+	5187	Stk10	GO:0000166;GO:0004672;GO:0004674;GO:0004674;GO:0004674;GO:0004674;GO:0005524;GO:0005524;GO:0005886;GO:0005886;GO:0005886;GO:0006468;GO:0007049;GO:0016020;GO:0016301;GO:0016310;GO:0016740;GO:0042802;GO:0042802;GO:0042803;GO:0042803;GO:0042803;GO:0046777;GO:0046777;GO:0046777;GO:0071593;GO:0106310;GO:0106311;GO:2000401;GO:2000401;GO:2000401;	K08837	EC:2.7.11.1	T;D	09WNY;1B1BT;191SH;12R7I;0DIUQ;0UGDP;0V8FC;1CTK0;KOG0579	serine/threonine kinase 10 [Source:MGI Symbol;Acc:MGI:1099439]	20868	O55098;A1A553
ENSMUSG00000039959	452.05	406.964	497.135	1.22157	0.288738	0.0414766	1	Nodiff	5	135435385	135573974	-	12961	Hip1	GO:0003779;GO:0003779;GO:0005515;GO:0005543;GO:0005634;GO:0005737;GO:0005737;GO:0005737;GO:0005794;GO:0005794;GO:0006897;GO:0006897;GO:0006915;GO:0006915;GO:0006915;GO:0006915;GO:0006919;GO:0006919;GO:0006919;GO:0007015;GO:0012505;GO:0016020;GO:0030136;GO:0030136;GO:0030136;GO:0030136;GO:0030136;GO:0030154;GO:0030276;GO:0030276;GO:0030276;GO:0030276;GO:0030665;GO:0031234;GO:0031234;GO:0031410;GO:…	K04559	-	Z;K	KOG0980;0V94Q;18ZSA;1CUDE;0UU01;09Y76;0DHKB;130S5;1AS9S	huntingtin interacting protein 1 [Source:MGI Symbol;Acc:MGI:1099804]	215114	Q8VD75
ENSMUSG00000025934	15356.5	13705.8	17007.2	1.24088	0.311362	0.0416002	1	Nodiff	1	21310813	21335885	+	4344	Gsta3	GO:0001657;GO:0004364;GO:0004364;GO:0004364;GO:0004364;GO:0005737;GO:0005829;GO:0005829;GO:0006749;GO:0006749;GO:0006749;GO:0006805;GO:0016740;GO:0046223;GO:0001657;GO:0004364;GO:0004364;GO:0004364;GO:0004364;GO:0005737;GO:0005829;GO:0005829;GO:0006749;GO:0006749;GO:0006749;GO:0006805;GO:0016740;GO:0046223;GO:0004364;GO:0004364;GO:0006749;GO:0016740;	K00799	EC:2.5.1.18	O	0UFYS;1310J;0DEYG;KOG1695;1AZGU;0A2JA;1CPN6;0VD1Q;194KW	glutathione S-transferase, alpha 3 [Source:MGI Symbol;Acc:MGI:95856]	14859	P30115
ENSMUSG00000017631	310.475	277.253	343.697	1.23965	0.309935	0.0416908	1	Nodiff	11	76307560	76514384	-	10974	Abr	GO:0002692;GO:0005085;GO:0005085;GO:0005085;GO:0005096;GO:0005096;GO:0005096;GO:0005829;GO:0005886;GO:0007165;GO:0007420;GO:0016020;GO:0030036;GO:0030054;GO:0030336;GO:0030424;GO:0032496;GO:0035556;GO:0042472;GO:0042995;GO:0043114;GO:0043197;GO:0043314;GO:0043547;GO:0045202;GO:0050728;GO:0050766;GO:0050804;GO:0050885;GO:0060313;GO:0090630;GO:0090630;GO:0098685;GO:0098978;GO:0098978;GO:0099092;GO:…	K20629	-	T	09Y97;12R41;KOG4269;0UQCN;1AXG4;0DJNG;0V96Q;190KS;1CUFC	active BCR-related gene [Source:MGI Symbol;Acc:MGI:107771]	109934	Q5SSL4
ENSMUSG00000005447	81.4637	94.181	68.7464	0.729939	-0.454151	0.0416918	1	Nodiff	7	24994474	24997411	-	2107	Pafah1b3	GO:0006629;GO:0016042;GO:0016787;GO:0003847;GO:0003847;GO:0003847;GO:0005515;GO:0005515;GO:0005737;GO:0005737;GO:0005737;GO:0005829;GO:0005829;GO:0006629;GO:0007283;GO:0007420;GO:0007420;GO:0008247;GO:0008247;GO:0008247;GO:0016042;GO:0016787;GO:0042802;GO:0042802;GO:0042803;GO:0042803;GO:0042803;GO:0044877;GO:0044877;GO:0046982;GO:0046982;GO:0046982;GO:0047179;GO:0047179;GO:0047179;GO:0006629;GO:…	K16795	EC:3.1.1.47	T;V	12RHE;0V98X;1CUI2;1B08R;0DJR0;190WB;09YBA;0USFE;KOG1388	platelet-activating factor acetylhydrolase, isoform 1b, subunit 3 [Source:MGI Symbol;Acc:MGI:108414]	18476	Q61205;Q3TJC2
ENSMUSG00000020387	256.664	226.59	286.737	1.26544	0.339642	0.0417312	1	Nodiff	11	51704282	51748480	-	10760	Jade2	GO:0000123;GO:0000123;GO:0000209;GO:0005515;GO:0005654;GO:0016567;GO:0016740;GO:0043966;GO:0043966;GO:0043966;GO:0043981;GO:0043981;GO:0043981;GO:0043982;GO:0043982;GO:0043982;GO:0043983;GO:0043983;GO:0046872;GO:0050767;GO:0050769;GO:0051865;GO:0060395;GO:0061630;GO:1990138;GO:0046872;GO:0000123;GO:0000123;GO:0000209;GO:0005515;GO:0005654;GO:0016567;GO:0016740;GO:0043966;GO:0043966;GO:0043966;GO:…	K22155	EC:2.3.2.27	S;L	18ZGH;0UHPD;0DKAV;KOG0954;1CV4R;1ATA4;09YVQ;0V6JK;12RGJ	jade family PHD finger 2 [Source:MGI Symbol;Acc:MGI:1924151]	76901	Q6ZQF7
ENSMUSG00000022246	691.295	757.511	625.08	0.825176	-0.277226	0.0417645	1	Nodiff	15	10569055	10714710	-	8462	Rai14	GO:0001650;GO:0001650;GO:0003779;GO:0005634;GO:0005654;GO:0005654;GO:0005737;GO:0005739;GO:0005829;GO:0005829;GO:0005856;GO:0005938;GO:0007283;GO:0030054;GO:0030154;GO:0003779;GO:0001650;GO:0003779;GO:0005634;GO:0005654;GO:0005737;GO:0005739;GO:0005829;GO:0005856;GO:0005938;GO:0007283;GO:0030054;GO:0030154;	-	-	Z;S	0VCJ9;18UBU;0DPBF;0A1PH;13MNT;0IEWD;1B2V3;0UJXP;1CY9H	retinoic acid induced 14 [Source:MGI Symbol;Acc:MGI:1922896]	75646	Q9EP71
ENSMUSG00000049107	20.1481	25.5	14.7963	0.580245	-0.785265	0.0418405	1	Nodiff	6	126078375	126143873	-	1714	Ntf3	GO:0005102;GO:0005165;GO:0005576;GO:0008083;GO:0016020;GO:0016021;GO:0050918;GO:0000187;GO:0002092;GO:0005102;GO:0005165;GO:0005576;GO:0007169;GO:0008083;GO:0008083;GO:0008284;GO:0016020;GO:0016021;GO:0030335;GO:0032148;GO:0033138;GO:0042056;GO:0042981;GO:0050731;GO:0050732;GO:0050918;GO:0050930;GO:0090630;GO:2000251;GO:0000187;GO:0002092;GO:0005102;GO:0005163;GO:0005165;GO:0005166;GO:0005515;GO:…	K04356	-	W;T	0DMBP;190VW;1B3CE;0IHMM;1CP7Y;0UQH4;09ZTG;12SCE;0VAPR	neurotrophin 3 [Source:MGI Symbol;Acc:MGI:97380]	18205	P20181;Q3V1A4
ENSMUSG00000044708	67.3098	43.8415	90.7782	2.0706	1.05005	0.00421769	0.367578	Up Regulation	1	172168777	172201652	+	5407	Kcnj10	GO:0000166;GO:0005102;GO:0005242;GO:0005242;GO:0005242;GO:0005244;GO:0005267;GO:0005515;GO:0005524;GO:0005886;GO:0005886;GO:0005886;GO:0005887;GO:0005902;GO:0006811;GO:0006813;GO:0006813;GO:0006813;GO:0007601;GO:0007628;GO:0014003;GO:0016020;GO:0016020;GO:0016021;GO:0016021;GO:0016323;GO:0016323;GO:0016324;GO:0022010;GO:0034220;GO:0034765;GO:0034765;GO:0042391;GO:0042802;GO:0044297;GO:0048169;GO:…	K05003	-	P	1CVE9;18TNY;09Z44;0VA1E;0UH5C;1ASTV;12TDZ;KOG3827;0DKJU	potassium inwardly-rectifying channel, subfamily J, member 10 [Source:MGI Symbol;Acc:MGI:1194504]	16513	Q9JM63;Q56VN0;Q8C7Z5
ENSMUSG00000027670	24.6721	30.7895	18.5548	0.602634	-0.730647	0.0420264	1	Nodiff	2	165235680	165242325	-	3657	Ocstamp	GO:0003674;GO:0005575;GO:0016020;GO:0016021;GO:0016021;GO:0030154;GO:0034241;GO:0045672;GO:0071356;GO:0071391;GO:0072674;GO:0090290;	-	-	S;T	1CXX2;0A1BZ;0INN5;0URZP;0DNZG;0VC7J;13KAI;1ATXV;18XWG	osteoclast stimulatory transmembrane protein [Source:MGI Symbol;Acc:MGI:1921864]	74614	Q9D611
ENSMUSG00000017144	488.351	536.701	440.002	0.819827	-0.286609	0.0420822	1	Nodiff	2	51020450	51039123	-	4432	Rnd3	GO:0000139;GO:0000166;GO:0003924;GO:0003924;GO:0005515;GO:0005525;GO:0005525;GO:0005525;GO:0005794;GO:0005856;GO:0005886;GO:0005938;GO:0007015;GO:0007163;GO:0007264;GO:0008360;GO:0016020;GO:0016477;GO:0019901;GO:0030865;GO:0031410;GO:0032956;GO:0042995;GO:0043231;GO:0003924;GO:0005525;GO:0007264;GO:0016020;GO:0016021;	K07859	-	Z;S	0A27X;1B0WV;18VGZ;1CWQ4;0VB41;0DMUP;0UR1Q;KOG0393;138RW	Rho family GTPase 3 [Source:MGI Symbol;Acc:MGI:1921444]	74194	P61588
ENSMUSG00000056481	94.3588	77.2726	111.445	1.44223	0.528302	0.0421976	1	Nodiff	19	5118106	5120710	+	2605	Cd248	GO:0005509;GO:0005737;GO:0005886;GO:0008284;GO:0009897;GO:0016020;GO:0016021;GO:0016477;GO:0016477;GO:0030246;GO:0048535;GO:0050840;GO:0050840;GO:0060033;GO:1990430;GO:2000353;	K06706	-	T	13J7Q;0IJQN;1CXI8;0DNM0;0A0ZM;18X44;0UH3N;1B213;0VBW3	CD248 antigen, endosialin [Source:MGI Symbol;Acc:MGI:1917695]	70445	Q91V98
ENSMUSG00000022620	724.642	794.978	654.306	0.823048	-0.280951	0.0422441	1	Nodiff	15	89356679	89361628	-	3680	Arsa	GO:0001669;GO:0001669;GO:0003824;GO:0004065;GO:0004065;GO:0004065;GO:0004098;GO:0005509;GO:0005509;GO:0005615;GO:0005615;GO:0005615;GO:0005737;GO:0005737;GO:0005764;GO:0005764;GO:0005764;GO:0005768;GO:0005768;GO:0005783;GO:0005886;GO:0006914;GO:0006914;GO:0007339;GO:0007417;GO:0007417;GO:0007584;GO:0007584;GO:0008484;GO:0008484;GO:0009268;GO:0009268;GO:0016021;GO:0016787;GO:0031232;GO:0031232;GO:…	K01134	EC:3.1.6.8	P;G	0UIVT;12T1I;18VNB;0V6MV;09VNZ;0DGXA;KOG3867;1AUCH;1CRMJ	arylsulfatase A [Source:MGI Symbol;Acc:MGI:88077]	11883	P50428
ENSMUSG00000019876	95.8521	82.1258	109.578	1.33428	0.416057	0.0422952	1	Nodiff	10	57508077	57617208	+	11800	Pkib	GO:0004862;GO:0006469;GO:2000480;GO:0004860;GO:0004862;GO:0004862;GO:0006469;GO:2000480;GO:0004860;GO:0004862;GO:0004862;GO:0006469;GO:2000480;GO:0004860;GO:0004862;GO:0004862;GO:0006469;GO:2000480;GO:0004860;GO:0004862;GO:0004862;GO:0006469;GO:2000480;GO:0004860;GO:0004862;GO:0004862;GO:0006469;GO:2000480;	-	-	T	0A9QF;0UWD6;0VK98;0DVSY;1D539;1941Y;1B6U9;148JU;0JF7B	protein kinase inhibitor beta, cAMP dependent, testis specific [Source:MGI Symbol;Acc:MGI:101937]	18768	Q3TZU5
ENSMUSG00000052684	492.008	575.894	408.123	0.708677	-0.496799	0.0423704	1	Nodiff	4	94937271	94940459	-	3189	Jun	GO:0000122;GO:0000785;GO:0000785;GO:0000791;GO:0000976;GO:0000976;GO:0000978;GO:0000978;GO:0000981;GO:0000981;GO:0001102;GO:0001227;GO:0001228;GO:0001228;GO:0001525;GO:0001525;GO:0001774;GO:0001836;GO:0001836;GO:0001889;GO:0001938;GO:0003151;GO:0003677;GO:0003677;GO:0003677;GO:0003682;GO:0003690;GO:0003690;GO:0003700;GO:0003700;GO:0003700;GO:0005096;GO:0005515;GO:0005515;GO:0005515;GO:0005634;GO:…	K04448	-	-	-	jun proto-oncogene [Source:MGI Symbol;Acc:MGI:96646]	16476	P05627;Q52L79
ENSMUSG00000043004	119.166	102.764	135.568	1.31922	0.399687	0.0424281	1	Nodiff	14	19922627	20027695	-	4390	Gng2	GO:0003924;GO:0005834;GO:0005834;GO:0005834;GO:0005886;GO:0005886;GO:0007165;GO:0007186;GO:0007186;GO:0007186;GO:0008283;GO:0016020;GO:0031680;GO:0031681;GO:0031681;GO:0031681;GO:0031681;GO:0003924;GO:0005834;GO:0005834;GO:0005834;GO:0005886;GO:0005886;GO:0007165;GO:0007186;GO:0007186;GO:0007186;GO:0008283;GO:0016020;GO:0031680;GO:0031681;GO:0031681;GO:0031681;GO:0031681;GO:0003924;GO:0005834;GO:…	K07826	-	T	13U6Z;1B6K4;KOG4119;0DVH5;0UW8F;0A99M;193RN;1D4TS;0VK66	guanine nucleotide binding protein (G protein), gamma 2 [Source:MGI Symbol;Acc:MGI:102705]	14702	P63213
ENSMUSG00000020429	3537.42	2329.39	4745.45	2.03721	1.02659	6.62927e-08	0.000295957	Up Regulation	11	7147782	7152546	+	1525	Igfbp1	GO:0005520;GO:0005520;GO:0005576;GO:0005576;GO:0005615;GO:0005615;GO:0005615;GO:0005794;GO:0005794;GO:0007568;GO:0008286;GO:0019838;GO:0030307;GO:0031994;GO:0031994;GO:0031994;GO:0031995;GO:0031995;GO:0031995;GO:0042246;GO:0043567;	K23578	-	W;T	0US5U;0A16I;0DNU7;1ASTH;13MNZ;1924N;1CXRI;0IITJ;0VC2D	insulin-like growth factor binding protein 1 [Source:MGI Symbol;Acc:MGI:96436]	16006	P47876
ENSMUSG00000029445	11499.4	9311.62	13687.2	1.46991	0.555726	0.0426779	1	Nodiff	5	123309870	123320790	-	2128	Hpd	GO:0000139;GO:0000139;GO:0000139;GO:0003868;GO:0003868;GO:0003868;GO:0003868;GO:0003868;GO:0005515;GO:0005737;GO:0005783;GO:0005783;GO:0005789;GO:0005789;GO:0005789;GO:0005794;GO:0005794;GO:0006559;GO:0006572;GO:0006572;GO:0006572;GO:0006572;GO:0009072;GO:0016020;GO:0016491;GO:0016701;GO:0046872;GO:0051213;GO:0055114;GO:0055114;GO:0003868;GO:0009072;GO:0016701;GO:0055114;GO:0003868;GO:0009072;GO:…	K00457	EC:1.13.11.27	E	1AXVI;12P5H;0V66E;0UNC4;1CUD3;18YU3;09Y6X;KOG0638;0DJKB	4-hydroxyphenylpyruvic acid dioxygenase [Source:MGI Symbol;Acc:MGI:96213]	15445	P49429
ENSMUSG00000027901	108.113	122.794	93.4321	0.760883	-0.394254	0.0429323	1	Nodiff	3	106389721	106410346	+	6868	Dennd2d	GO:0005085;GO:0005085;GO:0005085;GO:0005654;GO:0005654;GO:0005737;GO:0005829;GO:0005829;GO:0050790;GO:0005085;GO:0005085;GO:0005654;GO:0005829;GO:0050790;	K20161	-	-	-	DENN/MADD domain containing 2D [Source:MGI Symbol;Acc:MGI:2181193]	72121	Q91VV4
ENSMUSG00000031709	114.352	98.4931	130.21	1.32202	0.402749	0.0429342	1	Nodiff	8	83891981	83999563	+	5887	Tbc1d9	GO:0005096;GO:0005096;GO:0005509;GO:0006886;GO:0031267;GO:0090630;GO:0005096;GO:0005096;GO:0005509;GO:0006886;GO:0031267;GO:0090630;	K19951	-	S;Q;I	0DJDM;1AYDV;0UMTX;12QQU;0V8Y4;KOG4347;09WQB;18SNA;1CVMP	TBC1 domain family, member 9 [Source:MGI Symbol;Acc:MGI:1918560]	71310	Q3UYK3
ENSMUSG00000025795	1342.89	1456.81	1228.96	0.843598	-0.245372	0.0431407	1	Nodiff	10	121246255	121312252	-	3826	Rassf3	GO:0005737;GO:0005737;GO:0005829;GO:0005856;GO:0005874;GO:0005886;GO:0007165;GO:0007165;GO:0042802;GO:0042981;	K09852	-	Z;T	1CQH1;KOG4239;0UH9A;12NS7;1ASX7;18VP1;09UHY;0V5H4;0DFTM	Ras association (RalGDS/AF-6) domain family member 3 [Source:MGI Symbol;Acc:MGI:2179722]	192678	Q99P51
ENSMUSG00000031167	700.907	768.861	632.954	0.823236	-0.280622	0.0433674	1	Nodiff	X	8005214	8012119	-	4698	Rbm3	GO:0003676;GO:0003723;GO:0005737;GO:0003676;GO:0003723;GO:0005634;GO:0005634;GO:0005654;GO:0005681;GO:0005737;GO:0005737;GO:0006412;GO:0006417;GO:0006417;GO:0009409;GO:0015934;GO:0015934;GO:0015934;GO:0030425;GO:0030425;GO:0035196;GO:0042995;GO:0043023;GO:0043023;GO:0045727;GO:0045727;GO:0048026;GO:0003676;GO:0003723;GO:0005634;GO:0005634;GO:0005654;GO:0005681;GO:0005737;GO:0005737;GO:0006412;GO:…	K13186	-	K	0B4T7;0E8GR;0IQVN;1DFEY;0V396;13DM2;0WHBY	RNA binding motif (RNP1, RRM) protein 3 [Source:MGI Symbol;Acc:MGI:1099460]	19652	O89086;Q545K5
ENSMUSG00000020154	1257.12	1145.39	1368.86	1.19511	0.257139	0.0434111	1	Nodiff	10	116111428	116225440	+	13333	Ptprb	GO:0004721;GO:0004725;GO:0004725;GO:0006470;GO:0016020;GO:0016021;GO:0016311;GO:0016311;GO:0016787;GO:0016791;GO:0035335;GO:0043235;GO:0045296;GO:0001525;GO:0001525;GO:0004721;GO:0004725;GO:0004725;GO:0005515;GO:0006470;GO:0016020;GO:0016021;GO:0016311;GO:0016311;GO:0016311;GO:0016787;GO:0016791;GO:0043235;GO:0043235;GO:0045296;GO:0045296;GO:1990264;GO:1990264;	K05694	EC:3.1.3.48	T	1AT4K;1CSI4;0DHTQ;12NH8;KOG0791;0UNYI;09U1T;0V50R;18WAF	protein tyrosine phosphatase, receptor type, B [Source:MGI Symbol;Acc:MGI:97809]	19263	B2RU80
ENSMUSG00000030064	1326.04	1205.79	1446.3	1.19947	0.262392	0.0436015	1	Nodiff	6	97263828	97594502	-	14302	Frmd4b	GO:0001726;GO:0005515;GO:0005737;GO:0005737;GO:0005856;GO:0005856;GO:0005912;GO:0005912;GO:0005923;GO:0005923;GO:0030054;GO:0090162;GO:0005737;GO:0005856;GO:0001726;GO:0005515;GO:0005737;GO:0005737;GO:0005856;GO:0005856;GO:0005912;GO:0005912;GO:0005923;GO:0005923;GO:0030054;GO:0090162;GO:0005856;	K23970	-	Z;S	138F6;09Y1E;KOG3529;18XNI;0VF1Q;0DPGB;1AZU5;1D14D;0UTPC	FERM domain containing 4B [Source:MGI Symbol;Acc:MGI:2141794]	232288	Q920B0
ENSMUSG00000089876	109.767	124.492	95.0425	0.763443	-0.389407	0.0437118	1	Nodiff	11	69694429	69696450	-	1933	Tmem102	GO:0003674;GO:0005739;GO:0005886;GO:0006915;GO:0007165;GO:0007165;GO:0009986;GO:0009986;GO:0010820;GO:0016020;GO:0016021;GO:0032991;GO:0032991;GO:0034097;GO:0034097;GO:0042981;GO:0045785;GO:0045785;GO:0050730;GO:1901028;GO:1901028;GO:2000406;GO:2000406;	-	-	T	13P7E;0DFYY;09UP7;18XIT;1CQND;KOG3963;0V5NU;1B0D1;0UHHY	transmembrane protein 102 [Source:MGI Symbol;Acc:MGI:1921591]	380705	Q3UPR7
ENSMUSG00000019368	1858.95	1585.19	2132.7	1.34539	0.428026	0.0437148	1	Nodiff	11	3981462	3998024	+	3487	Sec14l4	GO:0003674;GO:0005575;GO:0008289;	-	-	I;U	0DJ7Y;1CTZW;KOG1471;0V8T2;1B1TG;13JFG;0UHWX;1950B;09XVF	SEC14-like lipid binding 4 [Source:MGI Symbol;Acc:MGI:2144095]	103655	Q8R0F9
ENSMUSG00000061878	47.4946	38.6037	56.3856	1.46063	0.546589	0.0437563	1	Nodiff	11	116421751	116427501	+	4775	Sphk1	GO:0000166;GO:0000287;GO:0000287;GO:0001568;GO:0001727;GO:0001934;GO:0001956;GO:0003376;GO:0003677;GO:0003951;GO:0005516;GO:0005516;GO:0005524;GO:0005524;GO:0005634;GO:0005737;GO:0005737;GO:0005737;GO:0005768;GO:0005829;GO:0005886;GO:0005886;GO:0005905;GO:0005905;GO:0006473;GO:0006665;GO:0006670;GO:0006670;GO:0006954;GO:0007420;GO:0008021;GO:0008284;GO:0008289;GO:0008289;GO:0008481;GO:0008481;GO:…	K04718	EC:2.7.1.91	T;I	0VCBZ;1AYDB;0A1GE;0DP44;1915T;1CY22;KOG1116;0UQ07;12RSX	sphingosine kinase 1 [Source:MGI Symbol;Acc:MGI:1316649]	20698	Q8CI15
ENSMUSG00000058396	516.471	465.943	567	1.21689	0.283196	0.0437564	1	Nodiff	10	127583145	127587601	-	3954	Gpr182	GO:0004930;GO:0004930;GO:0007165;GO:0007186;GO:0007186;GO:0016020;GO:0016021;GO:0016021;	K04242	-	T	1CYMH;1B044;0UQDK;0IIEW;13HNN;0DJ61;190TE;0V9F8;0A20M	G protein-coupled receptor 182 [Source:MGI Symbol;Acc:MGI:109545]	11536	G3X9R9
ENSMUSG00000066363	94.9167	63.0014	126.832	2.01316	1.00946	0.0465671	1	Up Regulation	12	104180803	104187388	+	2290	Serpina3f	GO:0004867;GO:0004867;GO:0005615;GO:0005615;GO:0009617;GO:0010466;GO:0010951;GO:0030414;GO:0034097;GO:0043434;GO:0004867;GO:0004867;GO:0005615;GO:0005615;GO:0009617;GO:0010466;GO:0010951;GO:0030414;GO:0034097;GO:0043434;GO:0004867;GO:0004867;GO:0005615;GO:0005615;GO:0009617;GO:0010466;GO:0010951;GO:0030414;GO:0034097;GO:0043434;	K04525	-	V	0UM4R;1B1G0;09U5H;KOG2392;12R4F;0V54I;1CQ4S;0DFF0;18T05	serine (or cysteine) peptidase inhibitor, clade A, member 3F [Source:MGI Symbol;Acc:MGI:2182838]	238393	Q80X76;Q3UTZ5
ENSMUSG00000042129	438.689	388.983	488.394	1.25557	0.328339	0.0438841	1	Nodiff	6	116609969	116650913	-	9209	Rassf4	GO:0003674;GO:0005575;GO:0007049;GO:0007165;GO:0007165;GO:0003674;GO:0005575;GO:0007049;GO:0007165;GO:0007165;	K09851	-	T	196YI;13MS5;0B19H;KOG4239;1BAEP;0WDUP;0V1SW;1DDHB;0E6IW	Ras association (RalGDS/AF-6) domain family member 4 [Source:MGI Symbol;Acc:MGI:2386853]	213391	Q8CB96
ENSMUSG00000025266	385.203	424.601	345.805	0.814422	-0.296151	0.0441523	1	Nodiff	X	149766137	149800318	-	5570	Gnl3l	GO:0000166;GO:0005525;GO:0005525;GO:0005634;GO:0005654;GO:0005654;GO:0005697;GO:0005697;GO:0005730;GO:0005730;GO:0005730;GO:0005730;GO:0005829;GO:0005829;GO:0031334;GO:0031334;GO:0031397;GO:0031397;GO:0031647;GO:0031647;GO:0032091;GO:0032091;GO:0032211;GO:0032211;GO:0033234;GO:0033234;GO:0042254;GO:1904816;GO:1904816;GO:0000166;GO:0005525;GO:0005525;GO:0005634;GO:0005654;GO:0005697;GO:0005730;GO:…	K14538	-	S	KOG2484;192JU;1324B;0V7PK;1CSRH;0UKD5;0DI0U;1AYVQ;09WR4	guanine nucleotide binding protein-like 3 (nucleolar)-like [Source:MGI Symbol;Acc:MGI:2448557]	237107	Q6PGG6
[truncated: 16,558 more rows]
