# Supplementary material for: Tet2 deficiency–induced expansion of monocyte-derived macrophages promotes liver fibrosis
Source: J Exp Med. 2025 Dec 26;223(2):e20251114. doi: 10.1084/jem.20251114 (PMC12755866; doi:10.1084/jem.20251114)
Supplement: Table S6 — contains the 3′UTR sequence relevant for Fig. 7, C and D. [file jem_20251114_tables6.xlsx]

## Sheet: Sheet1
Mouse CCL2 3'UTR Sequence	Mouse CCL8 3'UTR Sequence	3'UTR Sequence Human CCL2	Human CCL8 3'UTR Sequence
TGTGACTCGGACTGTGATGCCTTAATTAATATTAAACTTATTTAACTTATTGATGTTATGGTATTCCCTTTCATGAATACTAAAATTTCTTAAATGCAAGGTGTGGATCCATTTTTCCCTCTCTGTGAATCCAGATTCAACACTTTCAATGTATGAGAGATGAATTTTGTAAAGATGAATGGGTAAACTTTGTGTTTGAGATTCCAAGGTATTGTTTAAAATATTATTATGGATATTCCTTATTATTAAAAGAAATATATTATTTTTGTACACCA	ACCTTCACACCTGAGTTAAGAGACAGCCAAAGCTGGAAGTTCTCCCCTAATCTTCTCCAGGCAGAGAGATGTTACAAGCAGATGGTGCCTGGGCTGCGTGTTTTCTCATCCTTGTCTGTTATATGAACAACTGAAATAAAAGCTTACACTGATTTGCAAATGTAA	ACACTCACTCCACAACCCAAGAATCTGCAGCTAACTTATTTTCCCCTAGCTTTCCCCAGACACCCTGTTTTATTTTATTATAATGAATTTTGTTTGTTGATGTGAAACATTATGCCTTAAGTAATGTTAATTCTTATTTAAGTTATTGATGTTTTAAGTTTATCTTTCATGGTACTAGTGTTTTTTAGATACAGAGACTTGGGGAAATTGCTTTTCCTCTTGAACCACAGTTCTACCCCTGGGATGTTTTGAGGGTCTTTGCAAGAATCATTAATACAAAGAATTTTTTTTAACATTCCAATGCATTGCTAAAATATTATTGTGGAAATGAATATTTTGTAACTATTACACCAAATAAATATATTTTTGTACAAAA	GCCTTCATACATGGACTGAGAGTCAGAGCTTGAAGAAAAGCTTATTTATTTTCCCCAACCTCCCCCAGGTGCAGTGTGACATTATTTTATTATAACATCCACAAAGAGATTATTTTTAAATAATTTAAAGCATAATATTTCTTAAAAAGTATTTAATTATATTTAAGTTGTTGATGTTTTAACTCTATCTGTCATACATCCTAGTGAATGTAAAATGCAAAATCCTGGTGATGTGTTTTTTGTTTTTGTTTTCCTGTGAGCTCAACTAAGTTCACGGCAAAATGTCATTGTTCTCCCTCCTACCTGTCTGTAGTGTTGTGGGGTCCTCCCATGGATCATCAAGGTGAAACACTTTGGTATTCTTTGGCAATCAGTGCTCCTGTAAGTCAAATGTGTGCT…
